# Supplementary material for: Downregulation of chemokine receptor 9 facilitates CD4+CD8αα+ intraepithelial lymphocyte development
Source: Nat Commun. 2023 Aug 24;14:5152. doi: 10.1038/s41467-023-40950-2 (PMC10449822; doi:10.1038/s41467-023-40950-2)
Supplement: Supplementary file 4 — Supplementary Data 1 [file 41467_2023_40950_MOESM4_ESM.xlsx]

## Sheet: differential_all_clusters
	0_names	0_logfoldchanges	0_pvals_adj	1_names	1_logfoldchanges	1_pvals_adj	2_names	2_logfoldchanges	2_pvals_adj	3_names	3_logfoldchanges	3_pvals_adj	4_names	4_logfoldchanges	4_pvals_adj	5_names	5_logfoldchanges	5_pvals_adj	6_names	6_logfoldchanges	6_pvals_adj	7_names	7_logfoldchanges	7_pvals_adj	8_names	8_logfoldchanges	8_pvals_adj	9_names	9_logfoldchanges	9_pvals_adj	10_names	10_logfoldchanges	10_pvals_adj	11_names	11_logfoldchanges	11_pvals_adj	12_names	12_logfoldchanges	12_pvals_adj	13_names	13_logfoldchanges	13_pvals_adj	14_names	14_logfoldchanges	14_pvals_adj	15_names	15_logfoldchanges	15_pvals_adj	16_names
0	Gzma	4.33507	0	Hspa1b	4.8221	0	Il12rb2	3.08014	0	Zfp36l2	1.22202	8.94136e-200	Ccl5	3.9125	0	Ramp3	3.38101	0	Tmsb10	2.39206	0	Ccl5	4.0608	0	Il17a	8.51064	0	Izumo1r	4.53472	0	Actb	1.23878	0	Tnfrsf4	4.77087	0	Tmsb10	1.69491	1.74594e-200	Cd160	2.292	4.59777e-112	Gzma	3.62822	2.99799e-106	Lncpint	3.13581	1.98661e-131	Cdk8
1	Ccl5	4.33568	0	Hspa1a	4.8973	0	Pim1	2.2115	0	Epsti1	1.39772	2.44359e-191	Cd7	2.85843	0	Bhlhe40	2.15526	0	Lef1	5.20853	0	Gzma	3.91692	0	Ctla4	2.54469	0	Tcf7	3.24318	0	Pfn1	0.996547	0	Foxp3	6.82347	0	Lgals1	2.65443	1.22558e-180	Cd7	2.33291	4.13891e-91	Gadd45b	2.08397	1.42625e-100	Dock2	2.39574	2.06869e-120	Eef1b2
2	Cd8a	3.47883	0	Hspa8	1.57942	0	Lilr4b	2.46814	0	Gimap4	0.979591	1.20631e-176	Hspa1b	3.54579	0	Odc1	2.42527	5.88638e-306	Klf2	4.81242	0	Nkg7	1.95413	0	Capg	3.54405	0	Hif1a	2.24853	6.48323e-276	Tmsb4x	0.989178	0	Capg	3.8101	0	Actg1	1.07112	1.69339e-168	Nr4a2	2.12111	3.24551e-90	Gzmb	2.91276	7.51191e-86	Mbnl1	1.81772	1.47301e-112	Ptma
3	Cd7	3.00258	0	Hsp90aa1	2.41651	0	Bhlhe40	2.25898	0	Hcst	1.09039	1.36507e-176	Ccl4	3.51845	0	Emb	1.63265	1.15176e-296	Gm2682	5.36484	0	Cd7	2.64947	8.62954e-306	Bhlhe40	2.54804	0	Tmsb10	1.53156	7.33131e-270	Crip1	2.11283	9.98121e-295	Tnfrsf18	3.09659	0	S100a6	4.27431	5.04288e-163	Nr4a3	1.66437	7.12869e-70	Ccl4	3.0415	1.06548e-82	Akap13	1.96435	7.52748e-110	mt-Atp6
4	Nr4a2	2.69882	0	Dnajb1	3.10285	0	Mxd1	2.35507	0	Fau	0.344986	9.08787e-166	Gzma	3.64265	0	Vps37b	1.58859	8.6693e-287	Tcf7	3.41937	0	Cd8a	2.66179	3.05787e-251	Tmem176b	4.19842	9.83269e-301	Rgs10	2.3263	2.21512e-249	Cfl1	1.15986	1.04466e-289	Tnfrsf9	4.47883	0	Coro1a	1.20652	1.92164e-160	Elmsan1	1.55633	1.16624e-45	Tnfaip3	1.14322	1.08488e-68	Prkch	2.02124	6.49467e-107	Gm42418
5	Itgae	2.41421	0	Hsph1	2.84058	0	Lilrb4a	2.49801	0	Gimap3	0.759122	1.27469e-138	Itgae	2.17907	0	Ifrd1	1.65001	2.84997e-270	Ccr7	5.48463	0	Ccl4	2.87015	8.64143e-250	Gpx1	2.34346	6.89033e-278	Tbc1d4	3.56108	9.30529e-204	Actg1	1.00837	2.09065e-273	Ctla4	2.20446	1.65902e-281	Tagln2	2.24384	1.18743e-151	Tcf7	1.56514	1.16624e-45	Ccl5	3.20699	2.07931e-65	Atxn1	2.69463	1.65675e-106	Crip1
6	Nkg7	2.09855	0	Hsp90ab1	1.4066	0	Nfkbia	2.2699	0	Klf3	1.70889	2.10887e-118	Cd8a	2.79821	0	Junb	1.08571	1.39233e-262	Ms4a4b	2.84466	0	Gzmb	2.68792	3.08116e-238	Rorc	4.64285	1.11112e-271	Aff3	3.96355	2.41344e-194	Lgals1	2.39	2.0628e-268	Itgav	3.3838	1.59134e-267	S100a10	1.70109	6.33515e-140	Fos	1.25711	5.57524e-45	Il21r	1.35959	1.32394e-55	Stat4	2.09194	8.4129e-105	Eef1a1
7	Gzmb	3.13527	0	Hspe1	2.37269	0	Bcl2a1b	1.7228	0	Ms4a4b	1.23098	6.89379e-114	Nkg7	1.90561	0	Icos	1.7181	7.6211e-262	Arhgap15	2.21043	0	Cd3g	0.982651	7.57187e-221	Il23r	4.20207	1.10082e-262	Cd83	4.43963	2.66623e-193	Coro1a	1.18888	1.92963e-259	Ly6e	1.84335	1.92901e-264	Actb	0.846441	7.26008e-129	5430416N02Rik	1.35898	2.79639e-43	Srgn	0.871146	1.0054e-54	Runx1	2.17725	1.62154e-93	Gphn
8	Ccl4	3.12623	0	Hspd1	2.18068	0	Nfkbiz	2.32328	0	Gzmk	1.82108	1.58506e-111	Jun	2.06124	0	Gpr132	1.32805	1.12601e-230	Ripor2	2.76464	0	Cd3e	0.821685	1.17451e-183	Smco4	2.87583	1.63752e-262	Dennd2d	2.29775	1.10937e-189	Cd7	2.60928	1.44997e-249	Ikzf2	2.9983	3.58222e-263	Cfl1	0.997143	2.48599e-128	Braf	1.56103	4.77974e-42	Nkg7	1.60505	6.49551e-54	Dock10	1.91772	1.05875e-92	mt-Cytb
9	Prkch	1.3831	0	Dnaja1	1.70715	0	Ccr5	2.43127	0	Ccr9	1.15143	2.67915e-105	Hsp90aa1	1.76604	0	Hspa5	1.09408	1.72065e-228	S1pr1	5.01172	0	Itgae	1.70683	1.24795e-178	Smap2	2.03959	4.29153e-254	Sh2d1a	2.25457	4.15987e-181	Vim	1.93366	1.01812e-237	Hopx	2.68423	1.29387e-237	Ifi27l2a	2.18628	4.32939e-125	Ctsw	1.24947	3.06773e-40	Nr4a1	1.55849	7.6949e-52	Dennd4a	2.04837	1.37761e-92	Vim
10	Trgv2	2.53984	0	Ubb	0.837514	0	Gadd45b	1.72744	0	Gimap7	0.793477	5.2828e-96	Cd3g	1.05765	0	Rora	1.37018	4.62515e-222	Dgka	2.54487	0	Trgv2	2.02914	3.39716e-171	Pim1	1.98539	2.40014e-253	Slamf6	3.26503	1.50502e-160	Cnn2	1.30053	1.45607e-197	Tigit	2.39419	1.47249e-237	Arhgdib	1.18455	1.42838e-113	Ier5l	1.46391	3.7979e-40	Bcl2a1b	1.40334	6.09977e-51	St6galnac3	2.90182	3.27959e-82	Tmsb10
11	Dennd4a	1.54652	0	Jun	1.92861	0	Traf1	1.66741	1.25889e-277	Sh2d2a	0.792609	2.32324e-89	Hspa1a	3.09207	0	Orai1	1.56914	2.76242e-218	Limd2	1.53616	0	Itm2b	0.658109	2.8193e-134	Hif1a	1.96798	5.13408e-240	Eea1	2.2995	6.59443e-150	Gzma	2.95698	7.79358e-197	Pim1	2.0669	3.10057e-229	Crip1	1.735	3.56868e-104	Dennd4a	1.04135	1.27401e-39	Nfkbia	1.70205	2.54492e-49	Ankrd44	2.14712	6.93067e-79	Lgals1
12	Litaf	1.79668	0	Dusp1	1.51334	9.29719e-294	Neurl3	1.68669	1.22891e-265	Grap2	0.809747	5.39411e-83	Rgs1	1.63696	0	Ifngr1	1.30913	3.76736e-193	Satb1	2.59356	0	Abi3	1.26782	8.80449e-124	Odc1	2.40115	1.04625e-236	Cd2	1.80864	3.11442e-142	Myl12a	1.23722	5.12636e-191	Icos	2.03252	3.28939e-225	Lsp1	1.32534	6.16923e-96	Cd8a	1.61077	6.36041e-34	Nr4a2	1.81012	1.90822e-48	Pde3b	2.273	8.14161e-79	S100a10
13	Cd3e	0.913805	0	Ubc	1.02273	9.50364e-288	Kdm2b	1.74496	3.0886e-263	Ptpn18	0.670711	1.83388e-75	Gzmb	2.61742	0	Ern1	2.00956	4.72867e-193	Sell	7.97662	1.33775e-290	Nr4a2	1.53967	4.97393e-118	Nfkbia	2.06373	1.77948e-217	Lrig1	3.38335	4.75755e-132	Sh3bgrl3	1.11344	8.37549e-183	Cd2	2.18683	3.84366e-186	Ldha	1.25113	1.73475e-95	Zeb2	1.66535	6.3866e-33	Trgv2	1.81947	2.86548e-43	Fyn	1.76111	1.87093e-76	Lars2
14	Cd3g	0.952421	0	Junb	1.01713	1.19727e-272	Furin	1.6547	4.45886e-263	Ifngr1	0.767948	2.94286e-69	Cd3e	0.912372	3.32328e-300	Dusp5	1.62386	6.11615e-192	Igfbp4	8.35012	4.60886e-288	AW112010	0.977685	3.24609e-117	Cxcr6	2.0451	2.19297e-217	Ifi27l2a	1.77394	1.64841e-131	Gapdh	1.14071	2.05788e-172	Ifngr1	1.63526	2.84722e-184	Naca	0.852921	2.99284e-94	Zfp36l1	0.867437	4.71621e-32	Itgae	1.55579	1.68306e-42	Sipa1l1	2.75065	2.27334e-72	Trbv14
15	Dapk2	1.89819	0	Ppp1r15a	1.27869	9.11864e-266	Icam1	2.12196	3.25906e-258	Ccl5	1.95668	2.34615e-67	Trgv2	2.17888	3.95921e-281	Cnbp	0.811905	5.70726e-180	Bach2	3.192	1.89598e-272	Litaf	1.26034	1.6038e-109	Il22	5.58562	2.92457e-217	Rnf19a	1.95514	5.26506e-127	Capzb	1.20173	2.83413e-169	Areg	4.01771	8.7145e-182	Cd28	1.75111	5.6756e-94	Pik3r1	1.01506	8.28775e-32	Litaf	1.42096	2.53297e-41	Zswim6	2.53731	3.90206e-69	Hspa8
16	Braf	2.06011	0	Nfkbia	1.63352	1.69669e-233	Il18rap	2.74905	2.5572e-221	Cd52	0.576519	5.06847e-66	Hsp90ab1	0.923061	5.7953e-263	Nr4a3	1.51085	6.83797e-176	Msn	1.41167	4.72152e-268	Dapk2	1.34933	1.58568e-93	Nfil3	2.23491	1.04619e-205	Tnfsf8	2.6161	1.0465e-126	Cox5b	1.1906	1.35212e-168	Samsn1	1.8168	1.76911e-179	Pfn1	0.676972	5.7484e-92	Litaf	1.12266	8.34233e-31	Junb	0.899829	1.56667e-38	Abcb1a	1.88602	7.05111e-68	Rbm3
17	5430416N02Rik	1.68399	0	Btg2	1.20543	1.45901e-226	Maf	1.56235	5.10512e-220	Plac8	2.29001	3.85314e-65	Tmsb4x	0.674056	3.11623e-262	Arf4	1.20581	7.42091e-176	Eef1b2	1.10072	1.57613e-258	Actn2	1.11653	2.83724e-81	Hspa5	1.27713	8.09287e-205	Malt1	1.79558	8.61763e-125	Arpc1b	1.02777	1.17877e-159	Odc1	2.1899	4.20705e-173	Ass1	2.57548	1.06256e-88	Emb	0.947856	7.11042e-30	Cd8a	1.87441	4.14426e-37	Ptpn22	1.61598	7.8547e-68	Ass1
18	Itm2b	0.790144	0	Ier5	1.37521	2.52516e-201	Orai1	1.46632	1.84306e-218	Got1	0.907262	8.23565e-64	Dnajb1	1.88183	3.89834e-247	Bcl2a1b	1.27068	2.83172e-172	Nsg2	4.59465	1.4007e-257	Cst7	1.23388	3.94232e-75	Maf	1.86198	3.78316e-200	Lef1	2.23137	2.3711e-119	Cd160	1.77564	8.61233e-151	Gm45716	2.55321	1.47129e-156	Cotl1	1.40911	7.57045e-87	Nr4a1	1.07094	8.156e-30	Stk17b	0.744294	5.75336e-37	Ankrd11	1.70456	2.00767e-67	Ppia
19	Nrip1	1.33064	0	Cacybp	1.43844	4.39181e-189	Ifngr1	1.30955	2.58451e-214	Cxcr3	1.35633	1.51452e-63	Itm2b	0.782223	3.13079e-245	Nfkb1	1.491	6.6077e-171	Cd52	1.28099	2.16066e-237	Rgs1	1.02508	3.96427e-73	Tmem176a	4.15374	1.94967e-199	Ftl1	0.729216	2.42456e-118	Cotl1	1.40245	1.24956e-143	Il10	4.2855	2.11127e-156	Cd52	1.08656	1.44548e-79	Ikzf3	0.896577	8.156e-30	Pim1	1.32484	2.75431e-35	Tnrc6b	2.02512	1.7369e-63	Il31ra
20	Ptpn22	1.124	0	Cd40lg	1.52913	2.6898e-177	Il18r1	2.47053	1.85382e-213	Ms4a6b	0.709237	1.06626e-57	Ubb	0.615134	3.71335e-242	Neurl3	1.47566	3.19453e-170	Prkcq	2.1406	6.6706e-226	5430416N02Rik	1.02481	3.05701e-60	Plcb4	3.21242	7.18865e-186	Nsg2	3.39436	2.69336e-118	Abracl	1.28924	1.60371e-138	Nfkb1	1.81422	1.63422e-145	Cnn2	1.09527	1.00509e-76	Prkch	0.757296	4.89119e-29	Batf	1.32767	3.70269e-35	Ptprc	1.13164	1.14802e-62	Cmss1
21	Ikzf3	1.26914	0	Klf6	1.06669	2.40033e-176	Bcl2a1d	1.6235	1.9851e-209	Cd40lg	0.88711	8.9616e-57	AW112010	1.15061	6.70733e-237	Dgat1	1.74126	1.22434e-169	Atp1b3	2.39081	5.41215e-217	Jaml	1.11977	1.82063e-57	Stx11	2.26579	1.06394e-180	Smco4	2.06348	4.95789e-114	Nkg7	1.55162	3.03968e-124	Nfkbia	1.85373	4.03922e-145	S100a4	5.08557	6.65259e-74	Apol7b	1.59478	1.80794e-28	Dennd4a	1.05175	3.40834e-33	Cmip	2.77358	1.13828e-61	Sh3bgrl3
22	Mbd2	1.0871	0	Nfkbid	1.72513	1.8395e-172	Tnfaip3	0.938649	4.83582e-209	Ccr5	1.01957	4.4814e-54	Hspa8	0.819641	1.22238e-233	Got1	1.55866	1.04015e-167	Actn1	3.58687	3.79594e-214	Gpr34	1.37214	9.17699e-51	Il1r1	4.38988	3.24626e-177	Myb	4.28827	5.41851e-110	Actn2	1.46921	9.85109e-124	Hif1a	1.61905	2.881e-142	Vim	1.49857	3.78551e-73	Cd96	1.06261	4.53471e-28	Jaml	1.4461	1.07699e-32	Itk	1.30127	1.07716e-60	Eif3f
23	Chst12	2.34308	7.85984e-305	Zfp36	1.43088	1.31161e-160	Ifrd1	1.35352	2.32649e-204	Cdk8	0.667137	2.67074e-51	Jaml	1.72572	8.86977e-225	Cd40lg	1.58634	1.01774e-157	Foxp1	1.62355	2.63841e-206	Cd160	1.02904	9.76337e-47	Ifrd1	1.60141	1.12177e-176	Asap1	2.0902	6.39001e-106	Clic1	1.19593	2.43599e-122	Mxi1	2.12682	4.6974e-142	S1pr4	2.24979	7.06421e-73	Ldlrad4	1.23874	1.3359e-27	Btg1	0.588107	2.46001e-30	Kansl1	1.98754	1.75819e-59	Anxa2
24	Pik3r1	1.32902	4.44232e-288	Phlda1	2.22943	1.41052e-160	Srgn	0.778454	9.02954e-201	Aopep	0.714345	7.0193e-48	Cst7	1.67083	1.3141e-223	Eif1	0.481773	6.42369e-155	Arhgdib	1.07761	2.7492e-203	Mras	1.6572	7.42859e-44	Tagln2	1.91325	1.56335e-176	Tigit	1.60459	3.66241e-105	Rbm3	0.913281	6.12158e-122	Ifi27l2a	1.94475	1.89611e-140	Pycard	1.78904	8.53849e-72	Ptpn22	0.772758	3.57571e-27	Ubald2	1.07045	1.34382e-29	Wnk1	1.9552	6.50457e-59	Actg1
25	Cst7	1.6006	6.61703e-281	Dnaja4	2.10891	2.40526e-160	Cxcr6	1.53559	4.10386e-194	Slfn2	0.604883	4.09591e-46	Abi3	1.44181	3.50697e-222	Tmsb10	0.976432	8.71623e-147	Ltb	1.6816	6.12011e-193	Ier5l	1.06194	1.25772e-43	Tnfsf8	2.88125	2.45458e-176	Dgka	1.59086	6.17734e-104	Fdps	1.80249	3.12328e-121	Mmd	2.01441	1.29885e-139	Thy1	1.29963	2.37133e-71	Adora2a	1.28205	9.18708e-27	Stat4	0.891531	2.57768e-28	Nr3c1	1.90549	2.30327e-58	Nfkbia
26	Pde7a	1.29227	7.21153e-276	Gadd45b	1.1403	7.03518e-142	Fryl	1.31313	7.55269e-193	Rac2	0.322421	1.14219e-40	Hspe1	1.38476	2.97209e-210	Il7r	1.86782	1.08998e-146	Tpt1	0.459932	3.41325e-180	Tcrg-C2	1.4853	9.54079e-43	Nfkb1	1.71915	6.99595e-170	Mrps6	1.85555	1.37675e-100	Ppp1ca	1.08224	5.81391e-120	Cd83	4.26774	4.59005e-134	CAAA01147332.1	1.61418	2.41349e-71	Trgv2	1.29266	5.17196e-26	Plscr1	1.48423	3.30585e-28	Cblb	2.02328	1.1037e-57	Cycs
27	Abi3	1.35638	2.23615e-266	Nfkbiz	1.44745	3.77377e-141	Vps37b	1.22136	4.34121e-185	Ctsw	0.695052	2.99542e-40	Hsph1	1.58844	9.56641e-197	Kdm6b	1.65832	5.90106e-141	Rflnb	3.34515	1.83936e-172	Cox8a	0.33678	1.85628e-40	D16Ertd472e	1.50263	5.04475e-169	Tox2	2.09389	1.71705e-95	AW112010	1.09843	5.3478e-118	Arl5a	2.26997	4.2325e-133	S1pr1	2.77635	1.16485e-70	Xcl1	2.37486	9.43325e-26	Cd3e	0.611097	2.51262e-27	Pitpnc1	2.09953	2.88466e-56	Il17a
28	Stat4	1.05303	3.5914e-254	Il12rb2	1.5575	1.03081e-139	Zc3h12a	1.68285	4.40351e-180	Dusp2	1.16789	4.96355e-40	Klf6	1.10198	8.85602e-183	Isy1	1.3881	7.31973e-139	Ms4a6b	1.35079	6.77815e-170	Ccnd2	0.808061	3.04393e-40	Icos	1.61169	2.81693e-167	Cdk2ap2	1.12791	8.01509e-94	Cox5a	1.12826	4.37963e-114	Glrx	2.0402	9.10378e-130	Prelid1	1.44683	3.98882e-69	Trerf1	1.12172	1.41237e-24	Cst7	1.25361	4.71454e-27	Epb41	2.12915	3.492e-56	Atp1b3
29	Zeb2	2.17979	4.54062e-250	Jund	0.70117	3.46115e-132	Icos	1.33857	4.5849e-178	Selplg	0.490345	3.82534e-39	Dapk2	1.54419	9.09477e-183	Atp5md	0.956461	1.15157e-138	Rasa3	3.12236	2.92956e-164	Tcrg-C4	1.66339	7.43713e-40	Emb	1.45001	2.81921e-164	Cd28	1.47025	3.50695e-92	Arhgdib	0.955705	1.34274e-111	Tank	1.53419	1.00119e-122	Flna	1.84705	8.96692e-69	Rora	0.882132	1.83576e-24	Cd69	1.02425	5.11201e-26	Itpkb	2.12447	9.45255e-56	S100a6
30	Mras	2.46133	9.88247e-244	Gm10501	2.9704	9.31038e-121	Podnl1	2.06546	8.96841e-167	Eef2	0.239214	1.06375e-38	Nr4a2	1.56066	2.43001e-171	Traf1	1.25657	4.6192e-127	Cd2	1.70221	7.00593e-157	Ctsw	0.770601	5.30343e-39	Sdc4	4.44881	2.81921e-164	Tnfrsf4	1.92426	1.07393e-91	Itgae	1.54256	9.27739e-111	Maf	1.59505	1.24615e-120	Rac2	0.764303	1.59042e-68	Crtam	3.30125	2.04343e-23	Nab1	1.04606	3.68805e-24	Fryl	1.93548	3.57845e-54	AY036118
31	Gpr34	1.92461	2.97526e-236	Ifrd1	1.03216	9.42412e-121	Gpr132	1.06529	2.43038e-161	Nfatc1	0.631286	1.90075e-38	Ifng	1.86843	7.62491e-165	Sub1	0.825538	6.52678e-122	Rack1	0.779046	2.23333e-154	Fasl	0.896583	1.27979e-38	Furin	1.60427	4.27287e-162	Adk	3.27519	1.24134e-89	Gnai2	0.926745	5.10965e-110	Ets2	2.57768	1.329e-118	Ptprcap	1.32492	1.81895e-68	Mbd2	0.679661	2.40178e-21	Smim3	1.37679	1.23535e-23	Hivep2	2.11069	8.92083e-54	Eif4a1
32	Cd6	1.03721	1.99325e-226	Ccr9	1.16064	5.46843e-119	Selplg	1.00472	5.93644e-160	Pik3r1	0.586838	3.7208e-38	Tagap	1.55008	6.76203e-148	Tnfaip3	0.805638	3.389e-119	Aff3	3.62768	8.21285e-152	Mbd2	0.447492	8.54205e-38	Rbm24	5.94785	1.83655e-158	Inpp4b	1.02496	5.44376e-88	Arpc5	1.16497	6.454e-108	Crem	1.89838	2.13379e-118	Slamf6	2.35879	4.59051e-68	Itgae	1.07095	3.77823e-21	Csrnp1	1.17303	2.6302e-23	Sntb1	1.83552	8.98174e-54	Ppp1ca
33	Cd96	1.32296	7.12964e-222	Ahsa1	1.24374	1.38822e-115	Junb	0.831614	1.93245e-159	Gramd3	1.30355	3.34473e-37	Actn2	1.253	6.73671e-145	Arpc3	0.845872	1.09187e-118	Rbm38	1.66938	3.09441e-142	H2afj	0.581749	1.81644e-36	Ablim3	4.56679	1.63581e-154	Cd27	1.88722	5.48695e-87	Prelid1	1.41345	1.94286e-107	Traf1	1.5385	7.26454e-115	Rbm3	0.885515	4.63147e-67	Capn3	3.13362	9.22096e-21	Nr4a3	1.16403	3.12884e-23	Plcxd2	2.14989	6.2684e-53	Camk1d
34	Cdk17	1.13727	1.9706e-213	Cd69	0.98828	1.55543e-113	Birc3	1.32147	8.4286e-155	Eif3f	0.355478	6.5364e-37	Slamf7	1.45687	1.97776e-132	Pim1	1.18489	2.3557e-117	Macf1	1.87918	2.49848e-141	Prkch	0.448351	1.8995e-36	Ckb	2.49219	2.74499e-149	Hsp90ab1	0.756578	1.04576e-85	Wdr1	1.19391	1.78697e-105	Nrip1	1.25318	4.48837e-110	Atp1b3	1.63316	4.83324e-67	Plscr1	1.0803	1.42926e-20	Slamf7	1.28875	1.2263e-22	Prkca	2.12471	6.66339e-53	Ly6e
35	Jaml	1.4593	3.24936e-212	Il7r	1.48629	4.00559e-108	Dusp5	1.33427	2.83755e-151	Slfn1	1.10938	3.98898e-36	Ctsw	1.18622	2.30002e-131	Bcl2a1d	1.32857	3.05938e-114	Coro1a	0.769873	6.02765e-137	Ucp2	0.367282	4.03309e-35	Stk24	1.43522	2.85717e-145	Ntrk3	2.95211	7.28024e-81	Trgv2	1.72029	3.51904e-105	Jak2	1.49775	8.24822e-110	Sh3bgrl3	0.905861	1.15996e-66	Stat4	0.723301	3.501e-20	Bcl2a1d	1.18591	4.62528e-22	Arid5b	2.14549	2.93571e-52	H2afz
36	Ier5l	1.54655	1.99466e-211	Chchd2	0.810792	7.02818e-108	Ccr9	1.33005	3.827e-147	Gimap6	0.4543	1.68297e-34	Cd226	1.29197	2.46185e-131	Nfkbia	1.28997	8.89592e-112	Sptbn1	2.33463	1.0191e-135	Ubac2	0.56665	1.1617e-34	Tmem64	2.17992	2.99849e-144	Slc9a9	1.51066	8.83333e-81	Cox6c	0.967771	6.58377e-105	Myo1e	3.61325	1.02991e-108	Ppp1ca	1.0435	9.73052e-65	Ubald2	0.83104	4.20255e-20	Ier2	0.851682	7.38659e-21	Maml2	2.50764	1.32902e-48	Mcm3
37	Tcrg-C2	2.00999	9.76361e-198	Ier2	0.842979	6.85001e-101	Irf1	1.18217	2.31123e-144	Car2	2.01068	2.47664e-34	Itgb7	0.977599	1.51608e-125	Kdm2b	1.24608	2.48722e-105	Tubb5	1.22161	3.4512e-135	Cd6	0.506127	1.33101e-34	Ybx1	0.971835	2.99849e-144	Ssh2	1.39191	9.53799e-81	CAAA01147332.1	1.52361	7.18761e-105	Izumo1r	2.40161	3.76438e-107	Gmfg	1.34795	1.52942e-64	Ubac2	0.759673	1.52618e-19	Cd7	1.29544	3.74861e-20	Rabgap1l	1.84508	3.55348e-47	Klf2
38	Ubac2	1.06093	4.58005e-197	Rhob	1.65821	7.56501e-95	Tnfrsf18	1.46204	5.17364e-143	Pabpc1	0.269344	6.77271e-34	Cd69	1.00979	4.89668e-116	Fosl2	1.40968	5.5049e-105	Eef1a1	0.338826	2.56177e-133	Chst12	1.28287	2.26361e-33	Gpr183	2.25138	1.88736e-142	Gpr183	1.80862	6.21111e-77	Txn1	1.43482	3.98121e-104	Eea1	2.00288	4.31195e-105	Btf3	0.858709	2.86281e-64	Fam241a	1.17115	1.90184e-19	Sytl3	0.980597	6.98082e-20	Rora	1.51052	1.43409e-46	Hnrnpf
39	Ptprc	0.61762	5.62939e-180	Irf1	0.927509	2.06707e-91	Il7r	1.86905	5.21924e-142	Uqcrh	0.367859	3.7027e-33	Ubac2	0.928335	8.42171e-112	Lilr4b	1.27707	5.85859e-105	Rasgrp2	2.29121	2.25857e-132	Tmsb4x	0.325926	1.98739e-32	Naga	2.6982	2.0563e-133	Jak2	1.20849	8.72723e-77	Cox8a	0.743377	2.89293e-103	Tent5a	3.27357	3.33506e-102	Tnfrsf4	1.72961	4.46712e-64	Slamf7	1.04414	3.48727e-19	Nfkbid	1.35961	2.49722e-19	Tut4	1.50069	2.3919e-46	Odc1
40	Kmt2e	0.886577	2.25092e-179	Xcl1	2.43097	8.64051e-85	H2-Q4	0.89771	3.01939e-138	P2rx7	0.725246	2.66478e-32	Prkch	0.752314	1.64194e-110	Zc3h12a	1.42764	1.50383e-104	Jak1	0.979164	1.73099e-128	H2-T23	0.37523	1.29157e-31	Ppp1r14c	5.32004	2.45881e-133	Prkcq	1.40523	9.40269e-76	Twf2	1.39254	4.27123e-102	Actg1	0.685431	6.80004e-102	Ms4a4b	1.42819	2.75932e-62	Ptprc	0.475976	9.13495e-19	Tgif1	1.07307	2.74365e-19	Arl15	2.38044	2.68089e-45	Idh3a
41	Cd244a	2.18073	6.69538e-177	Rgs1	0.916067	6.53028e-84	Dgat1	1.41474	2.12035e-136	Dnajc15	0.81299	4.78444e-32	Ccl3	3.17447	3.50575e-110	Gm26740	1.04592	2.18987e-104	Rapgef6	1.21555	2.66834e-126	Gimap7	0.480674	7.55586e-31	Junb	0.941729	1.11267e-132	Tox	1.31788	1.44314e-75	Ptprcap	1.26597	4.21618e-101	Rel	1.5275	1.25624e-101	Anxa6	1.36416	4.85464e-62	Nrip1	0.744589	2.38264e-18	Kdm6b	1.28247	2.0853e-18	Foxo1	1.7965	1.3707e-44	Serbp1
42	Atp8a2	1.70902	1.69908e-176	Bag3	1.8619	2.17973e-82	Abcb1a	1.07597	1.99091e-135	Sipa1	0.707436	2.24116e-31	Tcrg-C2	1.74974	8.87058e-109	Tpm4	1.41398	3.8793e-104	Emp3	1.82729	2.96034e-126	Tbc1d10c	0.519573	1.57158e-30	Ctsb	1.46128	5.02296e-132	Dip2b	1.48178	6.02022e-75	Actr3	0.847206	4.44732e-101	H2-K1	0.540835	4.01731e-101	Tmsb4x	0.571981	7.09609e-62	mt-Co1	0.335559	3.23076e-16	Bcl3	1.37233	2.2274e-17	Sik3	2.29797	1.83106e-44	Gm19951
43	Plcxd2	1.26134	9.34573e-176	Cd28	1.0631	2.31321e-80	Ier5	1.16056	2.15301e-134	Apol7e	0.554827	8.8697e-31	Hspd1	1.05296	1.276e-106	Gna13	0.88089	1.60085e-103	Npc2	1.08602	6.88718e-124	Cd244a	1.51531	1.82852e-30	Rora	1.27296	4.04081e-131	Il6st	2.29449	1.21885e-72	Sec61b	1.17573	1.11571e-100	Sdf4	1.29612	4.32891e-101	Ccr4	2.70656	2.31263e-61	Prdx6	0.671049	6.23198e-16	Cd6	0.753923	2.01875e-16	Inpp4b	1.5913	2.46791e-44	Trav12-2
44	Fasl	1.30117	1.22324e-174	Tmsb10	0.696275	1.07277e-79	Smap2	1.17839	3.61257e-132	Wipf1	0.574977	2.02778e-30	Cd160	1.24808	1.55269e-105	Lilrb4a	1.32512	2.35202e-102	Gramd3	2.22801	2.03953e-118	Ikzf3	0.512505	3.09856e-30	Prr7	2.14088	1.19513e-129	Ipmk	1.75505	2.81849e-72	Myl6	0.84033	1.69653e-99	Sdc4	3.75568	2.11648e-99	Nme2	1.16865	4.07353e-60	Cdk17	0.713535	8.2904e-16	Dapk2	1.04442	2.15362e-16	Elmo1	1.91088	2.7798e-44	Tagln2
45	Abcb1a	1.02624	1.0776e-172	Ms4a4b	0.954035	1.24891e-78	Serbp1	0.850198	6.81096e-131	2410006H16Rik	0.368892	2.22621e-30	Cd6	0.855614	1.76824e-104	Nfkb2	1.56399	1.27787e-101	Il6ra	4.76182	7.69084e-116	Runx3	0.684613	2.36013e-29	Pde5a	3.28081	7.66463e-128	Hspd1	1.29913	3.57965e-71	Tesc	1.35215	1.37962e-98	Arhgap31	1.44663	1.22441e-98	Glipr2	2.50284	3.71665e-58	Gna13	0.683751	8.98041e-16	Akap13	0.594969	4.32451e-16	Tox	2.23745	3.54239e-43	Trav7-5
46	Ctsc	1.41345	9.86864e-172	Il18r1	1.46888	6.96918e-75	Cd40lg	1.30811	8.5834e-128	Rundc3b	0.858318	3.88186e-29	Mras	1.90302	5.75686e-104	Btg2	0.898137	3.09687e-101	Evl	2.36192	2.34978e-114	Gimap1	0.466057	2.52221e-29	Lgals1	1.66844	1.21931e-127	Tspan32	2.52602	2.82378e-70	Ntan1	1.33723	2.16215e-94	Ubl3	1.50475	1.72563e-96	Tcf7	1.49696	1.1884e-57	Prkacb	0.873983	1.25448e-15	Ptger4	0.96021	5.09948e-16	Fnbp1	1.71232	9.36108e-43	Lcp1
47	Cd160	1.34418	5.71663e-171	Tiparp	1.15975	2.80235e-74	Slfn2	0.957416	1.03286e-121	Pmepa1	0.69711	8.6679e-29	Ptger4	1.11757	1.12812e-99	Ell2	1.71097	2.65557e-97	Cmah	5.16218	3.86372e-114	Apol7e	0.596979	3.06335e-27	Ostf1	1.37536	7.69352e-122	Hspe1	1.21643	7.32343e-70	Itgb7	1.12593	4.14122e-93	Ubald2	1.21101	1.50968e-95	Dgka	1.3561	2.65378e-57	Dtx1	0.752923	1.41685e-15	5430416N02Rik	0.952893	8.99059e-16	Nrip1	1.38704	1.11357e-42	Eif5a
48	Runx3	1.13794	3.25016e-170	Pnrc1	0.432794	6.40113e-71	Asb2	1.10646	1.16914e-121	Ifi209	1.06499	2.34531e-28	Apol7e	0.94769	3.0031e-96	Tnfsf8	2.10319	7.05793e-96	Arl4c	1.93046	4.18659e-114	Sec61g	0.368162	7.09548e-27	Areg	3.05828	1.51043e-119	Dgkz	1.66367	9.48654e-69	Hmgn2	1.50309	7.52271e-93	Gpx4	1.20053	1.93736e-95	Arpc5	1.10192	4.48826e-57	Mras	1.35851	2.42692e-15	Prkch	0.645054	1.07407e-15	Pde7a	1.59541	1.0512e-41	Pclaf
49	Actn2	1.16939	1.6559e-169	Podnl1	1.37787	4.02345e-69	Ly6e	0.948972	1.0158e-118	Cmss1	0.487165	4.93549e-28	Pde7a	0.910386	7.27787e-95	Slc25a3	0.89478	1.549e-95	Arhgef1	0.924549	8.95118e-113	Gngt2	0.747915	3.5844e-26	Ucp2	0.794767	2.48807e-114	Igf1r	3.99843	1.01586e-68	Cd48	1.20235	2.62673e-92	Dusp4	3.04265	7.45956e-95	Icos	1.27634	2.67538e-56	Cst7	0.84548	4.67726e-15	A430093F15Rik	1.07159	2.85063e-15	Camk1d	1.93944	1.75783e-40	Arhgdib
50	Apol7e	1.06763	3.21481e-166	Fos	0.795246	6.48918e-69	Hspa5	0.758555	2.59581e-116	Ypel3	0.465588	5.03533e-28	Cd96	1.0502	1.01288e-94	Relb	1.37311	2.83406e-95	Ablim1	1.0681	5.28523e-112	Dtx1	0.556282	4.05146e-26	Serpinb1a	3.24282	1.06825e-111	Spata13	1.81087	8.24219e-68	Jaml	1.33425	9.57861e-91	H2afz	1.26005	1.80836e-94	Cd2	1.34306	3.7203e-56	Per1	0.774253	5.36488e-15	Btg2	0.748101	3.43766e-15	Zeb1	1.99117	3.39732e-40	Lsp1
51	Akap13	0.735889	1.29388e-165	Tob2	0.97417	7.60153e-69	Got1	1.21737	2.96438e-116	Naca	0.302823	3.38083e-27	Cd244a	1.90928	1.2936e-94	Tmem176b	2.57883	2.09807e-94	mt-Nd4l	0.699031	4.4016e-110	Cd96	0.672971	6.50601e-26	Lamc1	1.9095	4.65322e-108	mt-Cytb	0.630629	4.06968e-67	Hint1	1.05423	2.83304e-90	Snx9	3.72595	8.63226e-93	Nfkbia	1.41384	9.75061e-56	Tnfrsf1b	0.778218	6.92272e-15	Cd3g	0.548919	5.14688e-15	Arhgap15	1.72793	1.03677e-39	Ftl1
52	Il21r	0.92885	7.89391e-165	Nr4a1	0.806883	3.07659e-68	Ubald2	0.983907	6.02144e-114	St8sia4	0.571379	3.6936e-27	Ntan1	1.12314	1.81256e-90	Pnrc1	0.546578	2.68859e-94	Tspan32	3.06275	6.97399e-109	Pik3r1	0.508632	3.83462e-24	Ern1	1.70575	6.97851e-107	Hpcal1	1.32202	2.77404e-66	Arpc4	1.05949	1.0453e-89	Tpm4	1.6634	5.09347e-91	Actr3	0.807927	1.07211e-55	Gpr18	0.931863	1.03115e-14	Etv3	1.10591	1.96767e-14	Ankrd12	1.34205	4.95993e-38	Actb
53	Sytl3	1.08647	2.15105e-164	H2-Q6	0.691913	3.9211e-68	Odc1	1.35057	1.69134e-112	Shisa5	0.343117	1.35387e-26	Runx3	0.963525	1.81381e-88	Cd82	1.02917	5.7712e-94	Kbtbd11	3.3979	7.70496e-107	Ntan1	0.7593	1.46694e-23	Ramp3	1.96721	7.39317e-107	Ext1	2.11925	3.65941e-66	Dbi	1.46484	3.35914e-89	S100a6	2.82806	2.85991e-87	Odc1	1.43684	6.30877e-55	Bcl6	1.22273	1.21518e-14	Rel	0.899088	3.93339e-14	Themis	1.68197	8.93477e-38	Hnrnpa3
54	Neat1	1.55743	2.28568e-162	Cish	1.13901	1.36495e-66	Relb	1.36646	9.75248e-111	Pfdn5	0.301489	2.48709e-26	Jund	0.59168	2.05255e-88	Nr3c1	0.908072	4.32338e-93	Gpr183	1.94068	1.44437e-106	Eif1	0.18324	1.04415e-22	Mxi1	1.76872	5.221e-106	Ccr7	2.77776	1.49793e-65	Gngt2	1.25957	7.19517e-89	Il2ra	2.76158	4.76214e-87	Cxcr3	1.63748	1.07058e-54	Nab1	0.719912	1.69612e-14	Snhg12	0.980985	4.14997e-14	Skap1	1.00557	1.94048e-37	Naca
55	Gpr55	1.40542	1.1537e-161	Csrnp1	0.901045	2.73362e-66	Nfkb2	1.46511	1.38345e-107	Cited2	0.618591	3.08989e-26	Gngt2	1.05792	9.30455e-87	Crem	1.45211	4.78851e-93	mt-Cytb	0.672089	8.65992e-104	Fau	0.168462	1.04415e-22	Il18r1	1.89424	7.41231e-104	Maf	1.10763	1.41427e-64	Atp5f1	1.11425	8.12847e-89	Shisa5	0.833582	7.08163e-87	Myl6	0.805465	2.0682e-54	Tbx21	1.0002	1.70775e-14	Agfg1	0.697752	1.1424e-13	Camk4	1.82352	1.30794e-36	mt-Co1
56	AW112010	0.901659	7.60314e-161	Coq10b	0.875027	1.20261e-65	Antxr2	1.70554	3.47238e-107	Slc16a10	1.56143	5.15011e-26	Ccnd2	0.978212	3.34203e-85	D8Ertd738e	0.856584	6.01196e-93	Slfn1	1.97009	1.21824e-101	Lgals3	1.08171	3.44721e-21	Zfp36l1	1.0497	1.65429e-103	Arhgap15	1.01824	2.08669e-64	Atpif1	1.37932	2.04787e-88	Serinc3	1.39214	8.34046e-84	Rasa3	2.13306	6.09644e-54	Wnt11	2.2038	2.54216e-14	Tagap	1.00728	1.16291e-13	Utrn	1.76634	1.89081e-36	Arpc4
57	Tcrg-C4	2.14353	1.19394e-159	Asb2	0.798248	3.31452e-65	Rhog	0.872391	1.43253e-106	Nkg7	0.771196	8.50095e-26	Fasl	1.08562	1.19324e-84	H2afz	0.8499	1.53501e-90	Fau	0.313006	1.78209e-100	Tpst2	0.403053	9.36805e-21	Dgat1	1.54207	5.03346e-100	mt-Nd4l	0.658883	8.38862e-64	Oaz1	0.559044	3.50983e-86	Ighm	2.54655	2.24431e-83	Ltb	1.27034	9.89537e-54	Agfg1	0.646731	5.3245e-14	Ptpn1	0.81549	1.32028e-13	Ets1	0.831008	2.42839e-36	Tcf7
58	St8sia4	1.11359	2.32105e-154	Plk3	0.978485	2.29174e-64	Nfkb1	1.08639	4.23667e-106	Ifi27l2a	0.644159	1.57102e-25	Ucp2	0.55021	1.44636e-83	Eprs	1.45191	9.31188e-89	Hnrnpf	0.688273	2.4669e-99	Btg1	0.252911	6.01313e-20	Srgn	0.721376	1.06428e-98	Gramd3	1.74669	6.11779e-63	Reep5	1.22904	8.16307e-86	Ifrd1	1.21349	9.11875e-83	Klf2	1.69749	8.93462e-53	Cers4	0.831064	1.02469e-13	Hspa5	0.60801	1.49384e-13	Chd2	1.67303	2.45577e-35	D8Ertd738e
59	Ankrd12	0.914012	7.85962e-153	Gm42418	0.668689	9.67305e-62	Gm26740	0.973205	5.19079e-105	Cd28	0.639191	2.3793e-25	Itga1	1.39928	1.91308e-83	Uhrf2	1.33455	1.66592e-87	Rgs10	1.38058	2.51739e-98	Plscr1	0.767367	9.71013e-20	Fosl2	1.53411	2.5557e-98	Ighm	2.05564	4.13464e-62	Atp5c1	0.990327	8.55685e-84	Snx18	1.54314	2.5427e-81	Eno1	1.32542	8.98232e-53	Tnfaip3	0.579296	1.05127e-13	Gpr171	0.915657	1.62386e-13	Gm26740	1.55926	8.25443e-35	Ctsb
60	Cdc42se2	0.942693	2.74038e-152	Stip1	0.916061	1.25324e-60	Tmem154	1.75045	5.36903e-105	Scml4	0.826497	3.27349e-25	Tcrg-C4	1.85154	7.16065e-82	Ubald2	0.915319	1.46537e-86	Nme2	0.987245	3.68846e-98	Prrt1	0.715091	1.46604e-19	Rab11fip1	1.78026	1.78724e-94	Cxcr5	5.29976	6.58464e-62	Atp5e	0.720196	1.40183e-83	H2-D1	0.458046	6.38258e-80	Gpx1	1.22675	3.68542e-51	Fosb	1.25676	1.18375e-13	Cd160	1.01514	2.15574e-13	Fyb	0.987381	1.14406e-34	mt-Atp8
61	Itga1	1.60032	1.9212e-151	H2-Q4	0.607583	1.51986e-59	Tgif1	1.11477	6.35248e-105	Cox7a2l	0.529096	5.30422e-25	Rhob	1.71804	4.15759e-81	D16Ertd472e	0.935269	3.47721e-84	Inpp4b	0.917168	3.64415e-97	Rbck1	0.662768	2.12402e-19	1700012B07Rik	4.38462	2.51055e-94	mt-Co3	0.542937	6.58206e-61	Itm2b	0.638095	9.45868e-83	Lamc1	1.83938	1.56172e-78	Sh2d1a	1.35432	7.72157e-51	Arpc3	0.56154	3.75766e-13	Gm19585	1.13195	5.12137e-13	AU020206	1.58813	1.74112e-34	mt-Nd4l
62	Trerf1	1.2597	2.00278e-151	Chordc1	0.85037	1.98385e-59	Casp4	1.52185	3.42245e-102	Sh2d1a	0.710953	7.75399e-25	Actb	0.396511	1.74854e-79	Ddx5	0.40429	2.12249e-81	Ugcg	2.375	3.90693e-97	Scin	1.43894	5.67699e-19	Zeb2	1.91424	2.92444e-93	Ephx1	2.40394	9.01966e-60	Cox4i1	0.757231	1.98937e-82	Psen2	2.1892	3.98765e-78	Gapdh	0.821225	2.02951e-50	Nkg7	0.92275	5.1721e-13	Ubac2	0.699113	7.9626e-13	4932438A13Rik	1.82593	5.68956e-34	Il22
63	Pde3b	0.965347	4.78838e-150	Mcl1	0.557089	3.33728e-58	Sytl3	1.02996	3.58803e-102	Ifi208	1.43948	7.81782e-25	Coro2a	1.1284	4.73827e-78	Il18r1	1.59719	1.45898e-80	Flna	1.88334	7.07187e-94	Rnf149	0.798293	8.33756e-19	Hsp90b1	1.03028	1.87549e-90	H2-Q2	5.34115	1.30857e-59	Calm3	1.18862	6.98122e-82	Srgn	0.686312	1.59485e-77	Rack1	0.732341	7.50859e-50	Prag1	1.19115	5.8994e-13	Zfp36	0.841781	2.92924e-12	Srrm2	0.882249	1.15656e-33	Fth1
64	Ptger4	1.14216	1.78203e-149	Lilrb4a	0.9051	7.09611e-58	Ms4a4b	1.13931	1.31124e-101	Gdi2	0.393727	1.576e-24	Dtx1	0.829555	4.41575e-77	Nabp1	1.45687	1.0081e-78	Add3	1.90521	3.11074e-93	Hic1	0.689899	1.72994e-18	Il2rb	1.22636	9.22315e-89	Tspan5	1.70643	1.77982e-59	Stmn1	3.28994	6.98749e-82	Dhrs3	3.18855	1.82619e-75	Arl5c	1.84793	1.36869e-49	Wnk1	0.688733	1.64713e-12	Abi3	0.785844	4.25016e-12	Tcf12	1.96848	1.91143e-33	Tmem176a
65	Scin	2.44012	1.16302e-144	Mat2a	1.06495	1.62022e-57	Cd69	0.941119	3.98682e-101	Dusp5	0.562496	2.22141e-24	Litaf	0.921547	8.03351e-74	Birc3	0.995994	2.92708e-73	mt-Co3	0.572291	9.62271e-93	Lck	0.163854	2.3601e-18	Herpud1	1.36002	7.05203e-88	Satb1	1.32003	2.30954e-59	Ap2s1	1.3368	2.75893e-81	Nfkbiz	1.53636	2.29606e-75	Mif4gd	1.36247	1.12222e-48	Ostf1	0.688369	2.25766e-12	Tcrg-C2	1.2718	4.37527e-12	Jarid2	2.0936	4.58842e-33	Myadm
66	Stk17b	0.604628	9.71631e-144	Fryl	0.707582	2.58159e-57	Gimap3	0.67458	8.82278e-101	Ifi213	1.73114	2.22141e-24	Gpr18	1.13332	2.36852e-73	Mpp7	1.73979	1.29781e-71	St6gal1	4.19804	1.50305e-90	Itgb7	0.396789	4.34112e-18	Nfkbiz	1.45352	7.12548e-88	Rflnb	2.2493	7.83509e-59	Cox6b1	1.0143	1.99807e-80	Ccrl2	2.97821	4.21628e-75	Emp3	1.3163	1.59439e-48	Cblb	0.675894	3.32316e-12	Ifng	0.972238	1.13704e-11	Msi2	2.3705	9.19354e-33	Stmn1
67	Foxo1	0.979635	7.01443e-143	Zfand2a	1.95988	4.04677e-53	Ier2	0.889675	8.96167e-101	Tbc1d10c	0.424241	8.00335e-24	Btg1	0.443951	3.10775e-72	Tex2	1.17802	2.1981e-71	Ass1	2.21823	5.57937e-90	A430093F15Rik	0.729659	5.91906e-17	Cpe	5.4455	1.23688e-87	Kras	1.08679	1.11238e-57	Selenoh	1.77682	1.12418e-79	Kctd12	2.7674	1.12194e-74	Smco4	1.34133	8.58525e-48	Pde7a	0.660395	3.86823e-12	Ehd1	0.860842	1.14025e-11	mt-Co1	0.560742	9.28747e-32	Rasgrp2
68	A430093F15Rik	1.30427	2.05213e-142	Ahsa2	1.17217	4.189e-53	Zeb1	1.08146	1.27524e-100	Skap1	0.305088	9.38427e-24	Scin	2.03054	1.72985e-71	Tgif1	0.990016	8.31591e-71	Ighm	2.3045	1.73907e-87	Ubb	0.14778	1.13596e-16	Dhrs3	3.18904	8.5529e-87	Ass1	1.84672	6.36809e-57	Ndufa4	1.09409	2.54072e-79	Nfil3	1.56582	1.12194e-74	Tnfrsf25	2.8424	9.5341e-48	Mbnl1	0.424971	3.90547e-12	Jund	0.485768	2.17301e-11	Grap2	1.37705	6.67259e-31	Il1rap
69	Prkacb	1.14032	1.7448e-141	Bhlhe40	0.787153	5.92797e-53	Jak2	1.06438	2.31968e-100	Dtx1	0.481098	1.21145e-23	Atp8a2	1.30328	3.71304e-71	Emd	1.01404	1.57919e-68	Cd3d	0.716083	6.78377e-85	Pfdn5	0.187355	2.79271e-16	Tgfb1	1.36047	3.7949e-86	2310001H17Rik	1.97595	2.03333e-55	Arf5	1.02163	5.688e-79	Neb	3.06167	1.91161e-74	Gna15	1.86001	6.22476e-47	Adgrg5	1.0837	4.43627e-12	Nfkbiz	0.974857	3.80332e-11	Plcl2	1.91444	9.92504e-31	Tnfsf8
70	Lgals3	1.66799	5.34996e-138	Pim1	0.73705	7.57196e-53	Itk	0.676548	3.90152e-100	Sept1	0.330874	1.42791e-23	Ikzf3	0.701109	2.40058e-69	Ppp1r15a	0.74724	1.57919e-68	Skp1a	1.22716	2.99992e-84	Pde7a	0.407067	7.64816e-16	S100a6	2.59745	8.11151e-86	Ctsb	1.00749	4.75521e-55	Ak2	1.16554	3.20864e-78	Arf4	1.03668	2.2061e-73	Sec61b	1.0315	7.94071e-46	Slc1a5	0.698867	5.04829e-12	Stat3	0.625519	9.1416e-11	Clk1	1.07864	1.03114e-30	Srsf3
71	Ccnd2	1.04755	1.94266e-136	Fkbp4	0.892914	1.1048e-51	Sntb1	0.928884	4.85825e-100	Gimap1	0.397379	6.42998e-23	Ubc	0.532883	4.56544e-69	Zfp36l1	0.71941	1.84153e-68	Cd27	1.71343	1.82537e-82	Arpc1b	0.195176	7.74667e-16	Kdm6b	1.46618	3.40162e-83	Hsph1	1.31215	8.50697e-55	Serf2	0.641481	3.5276e-78	Tnfrsf1b	1.19201	8.40951e-73	Gramd3	1.77829	3.2797e-45	Cd82	0.682549	5.57931e-12	Dusp1	0.68519	1.20461e-10	Sh3kbp1	1.36955	2.59826e-30	Cox7c
72	Sh2d2a	0.860765	4.79788e-135	AY036118	0.774161	1.74189e-51	H2-Q6	0.836639	9.44779e-98	B4galnt1	0.553931	7.91282e-23	Efhd2	0.878469	1.15579e-66	Zeb1	0.98034	4.67786e-68	Actb	0.392657	4.31233e-82	Itga1	0.854139	1.58388e-15	St6galnac3	1.33712	3.44856e-83	Hspa1a	1.96222	1.00936e-54	Psma4	1.32922	9.60835e-78	Sla	1.0383	3.43633e-71	Itga4	1.24539	1.60138e-44	Vps37b	0.6823	1.75113e-11	Gas5	0.504397	1.38416e-10	Trerf1	1.78722	1.79158e-28	Arf4
73	Rgs1	1.04546	3.69822e-134	Lars2	0.771817	1.28099e-50	Kdm6b	1.24683	3.00642e-96	Fryl	0.457486	1.21994e-22	Lgals3	1.3793	4.55017e-66	Cd2	1.08708	1.01803e-67	Ssh2	1.24624	5.82523e-81	Efhd2	0.530734	2.12556e-15	Selenop	1.67495	5.85062e-83	Evl	1.73954	2.39137e-54	S100a13	1.14211	2.63996e-77	Lgals1	1.41386	8.66144e-71	Cpm	1.84078	3.44205e-44	Btg1	0.353015	3.00952e-11	Icam1	0.978094	1.53446e-10	Erbin	1.66039	2.91607e-27	Mif
74	Ostf1	0.940671	1.72921e-133	Thy1	0.654765	4.79042e-49	Stat4	0.784306	1.06077e-95	Lat	0.259943	1.47711e-22	Rnf149	1.10112	1.83226e-65	Nfkbiz	1.10767	1.73302e-66	Ddit4	2.05966	1.32736e-80	Rinl	0.354716	3.66214e-15	Lmo4	2.12346	2.03971e-80	Ikzf2	1.27202	3.64943e-53	Tkt	1.1991	4.16543e-77	Birc3	1.24368	4.55258e-70	Clic1	0.956193	3.78395e-43	Gas5	0.495863	3.17188e-11	Cd5	0.654316	1.53446e-10	Inpp5d	1.41422	3.17147e-27	Serpinb1a
75	Plscr1	1.24612	1.58222e-130	Zc3h12a	0.907485	1.5239e-48	Dennd4a	0.863676	2.20695e-95	Clta	0.383971	1.14112e-21	Arl6ip1	0.604329	3.14456e-65	Smap2	0.946529	2.61043e-65	Ifi208	2.57288	1.64323e-80	Stk17b	0.195575	7.75222e-15	Sla	1.02817	4.3789e-80	Utrn	0.999876	7.35979e-52	Atp5g3	0.824286	1.43838e-76	Lilrb4a	1.40207	2.31785e-69	Tspo	1.07952	4.55144e-43	Irf2bp2	0.694203	4.5093e-11	Isg15	0.851562	1.74302e-10	Ppm1h	1.74141	3.25548e-27	Calm1
76	Airn	1.59052	5.9005e-129	Tra2b	0.539989	1.79516e-48	Skil	1.04448	3.89441e-95	Ptprc	0.244966	2.66905e-21	Fos	0.804265	3.79435e-65	Satb1	1.18973	7.1186e-65	Add1	1.86438	2.30957e-79	Ptger4	0.537209	1.59801e-14	Mapkapk2	1.47676	8.43741e-80	Fkbp1a	0.966232	8.59538e-52	Dut	1.61155	4.65314e-76	Samhd1	1.35485	4.80101e-69	Pgk1	1.20868	1.52145e-41	Actn2	0.700783	1.31167e-10	Ptpn22	0.558895	2.11621e-10	Cdk17	1.23783	3.34604e-27	Ngdn
77	Cytip	0.561341	7.17816e-128	Ifng	1.06498	1.38769e-47	Ctla4	0.993413	1.51206e-93	Cbx4	0.446037	3.49156e-21	Psmb8	0.592564	4.60226e-65	Fth1	0.45548	1.2531e-64	Scml4	1.58912	8.46941e-78	Cox6c	0.212643	2.24544e-14	Ly6e	0.960674	6.85673e-79	A630023P12Rik	3.11032	3.54484e-51	Hist1h1d	2.32942	7.53461e-76	Tmem64	1.8073	6.21725e-69	Oaz1	0.512129	2.54576e-41	Cers6	1.03095	2.0204e-10	Ifrd1	0.716359	2.16594e-10	Tnik	1.96524	3.79759e-27	Timm23
78	Ptpn1	0.940718	4.23155e-127	Serpina3g	1.19607	4.72298e-47	Nabp1	1.42527	1.75588e-91	Fasl	0.561794	5.81417e-21	Sytl3	0.813159	3.75498e-64	H3f3b	0.413433	4.02738e-64	Cd53	0.866464	2.81648e-74	Selenow	0.203987	2.55843e-14	Il1r2	4.49509	2.65144e-78	Cxcr4	3.08991	9.39793e-50	Hist1h1e	1.66146	1.07029e-75	Cldnd1	1.90864	6.54896e-69	S100a13	1.09673	2.83364e-41	mt-Nd4l	0.461771	2.13873e-10	Gpr34	1.03942	2.46735e-10	Braf	1.97259	2.27321e-26	Clta
79	Chn2	1.4671	2.71333e-125	Btg1	0.357574	1.34954e-46	Tnfrsf4	1.51496	2.39187e-91	AW112010	0.490367	9.87963e-21	Cd48	0.790368	7.47919e-62	Tob2	1.03414	1.20406e-63	Arhgap45	0.746328	4.46143e-74	Sytl3	0.428843	1.1674e-13	Relb	1.41257	5.11925e-78	Eef1b2	0.557319	1.75176e-49	Sdhb	1.19683	3.36804e-74	Itgb8	4.85356	1.40567e-68	Anxa2	1.80502	4.25916e-41	Rexo2	0.776066	2.21771e-10	Prr7	1.24274	2.53897e-10	Crebbp	1.85982	2.51521e-26	Cd74
80	Tnfaip3	0.699609	4.2885e-124	Ddx5	0.279395	7.64849e-46	Csrnp1	1.04174	9.93752e-86	Hdac7	0.97852	1.07663e-20	Cacybp	0.900305	2.96529e-61	Arap2	0.860066	1.22642e-62	Il2rg	0.679325	1.94855e-72	Ak2	0.506407	1.44416e-13	Ipmk	1.70569	3.38511e-77	Cblb	0.922204	2.84187e-49	Ilk	1.35662	8.30594e-74	Got1	1.25932	4.88135e-68	Eif3i	1.07593	1.63911e-40	Cd6	0.554489	4.28734e-10	Rgs1	0.783907	2.56354e-10	Atp8a2	2.29342	2.65718e-26	Rtraf
81	Cbx4	0.910224	2.04204e-123	Clk1	0.564602	7.61813e-45	Hopx	0.977197	4.08709e-85	Hdhd5	0.80451	2.50694e-20	Crip1	0.7752	5.87995e-59	Sqstm1	0.669863	4.11705e-62	mt-Nd1	0.774302	4.11164e-71	Ptpn22	0.254921	2.78608e-13	Lilr4b	1.30284	1.28111e-76	Gm15283	2.03212	8.44849e-48	Mrps16	1.23423	8.30822e-74	Mrps6	1.59528	9.78982e-68	Pim1	1.11142	2.84199e-40	Zfp36l2	0.566967	4.54524e-10	Plcxd2	0.810872	5.52169e-10	Thada	1.79823	3.66832e-26	Ldha
82	Stat1	0.80477	8.64268e-121	Cdk8	0.591081	8.65687e-45	Gna13	0.757997	2.69743e-83	1810026B05Rik	0.335819	5.84072e-20	Mbd2	0.552327	3.4113e-58	Tnfsf11	2.2913	1.82292e-61	Fxyd5	0.597659	5.48299e-69	Cox5b	0.215448	8.7143e-13	Zc3h12a	1.38839	1.05938e-75	Bcl6	1.50402	1.33566e-46	Calm1	0.714569	1.58662e-73	Fam169b	1.6647	1.15761e-66	Cdc42	0.675942	3.00643e-40	Cabin1	0.87368	6.07302e-10	Cd96	0.736807	7.11091e-10	Arih1	1.59502	6.761e-26	Krtcap2
83	Adgrg5	1.68044	1.47521e-119	Lilr4b	0.770613	1.40554e-44	Zswim6	0.99441	2.81466e-83	Elmsan1	0.620133	6.61114e-20	Prkacb	0.856585	1.45169e-56	Per1	0.86247	2.19814e-61	Ifngr2	3.6762	1.47044e-66	Ndufb1-ps	0.262506	1.32563e-12	Gadd45b	1.11795	1.09084e-74	Bzw2	1.50048	1.70191e-46	Tmem14c	1.2395	7.68298e-73	Phlpp1	3.25779	4.57173e-66	Gnb2	0.944889	8.66943e-40	Il21r	0.574402	6.57151e-10	Gpr18	0.933885	7.87039e-10	Prrc2c	1.10258	1.53693e-25	Ddb1
84	Frmd6	1.58964	9.33084e-117	Odc1	0.804409	2.10643e-44	Gimap4	0.726709	6.48534e-83	Irf2bpl	0.630382	7.1318e-20	Gcnt2	1.12806	7.66968e-55	Rnf125	0.873541	1.99602e-60	Snrpd3	1.30635	5.97427e-66	Gm28942	1.00386	2.2995e-12	Sp3	1.26008	2.09469e-74	Rnaset2b	1.20296	2.37684e-46	Dapk2	1.16887	9.06335e-73	Kdm2b	1.24989	2.02528e-65	Lef1	1.39716	8.26854e-39	Lamp1	0.809148	1.1956e-09	Birc2	0.924412	9.54577e-10	Ikzf3	0.99161	3.53804e-25	Anp32b
85	Dtx1	0.877448	7.51046e-116	Icam1	0.964294	4.88642e-44	Elovl5	1.05763	1.1711e-82	Arid5a	0.58153	3.17002e-19	Trerf1	0.912695	1.08065e-54	Raet1e	1.09482	2.29007e-59	Ccnd3	1.13539	6.69728e-66	Cbx4	0.388946	2.34187e-12	Rabgap1l	1.05852	3.36996e-74	P4ha1	2.08463	2.57923e-46	Atp5l	0.877826	1.66169e-72	Mif4gd	1.47035	1.07285e-64	Atp5g3	0.753443	1.21073e-38	Tcrg-C2	0.947036	1.28282e-09	Ndfip1	0.391082	1.46262e-09	Celf2	1.18846	4.85906e-25	Ranbp1
86	Dock10	0.690025	1.52442e-114	Ly6e	0.598417	1.47028e-43	Nfatc1	0.935828	6.50828e-82	Crot	0.76191	3.61697e-19	H2-T23	0.510252	1.33404e-54	Ubl3	0.952396	1.47712e-58	Arhgef18	2.40129	1.97096e-63	Cela1	1.4766	2.64344e-12	Timp2	1.51872	2.07732e-73	St6gal1	3.18737	6.6438e-46	S100a10	0.961316	2.97878e-72	Fth1	0.552513	1.58286e-63	Ly6e	0.942954	2.29225e-38	Sorbs1	1.03393	2.13529e-09	Irf1	0.692633	1.80045e-09	Gphn	1.63522	1.02266e-24	Tmem176b
87	Pdcd4	0.755858	1.09493e-111	Gphn	0.680114	6.3886e-43	Lztfl1	1.23757	3.29811e-79	Laptm5	0.197621	7.47436e-19	A430093F15Rik	0.959014	3.49446e-54	Tmem64	1.50319	7.10308e-58	Dapl1	8.30121	3.49893e-63	Gpr55	0.647681	5.56453e-12	Rbpj	1.534	2.35821e-73	Cd53	0.803101	9.19854e-46	Smdt1	1.07724	7.73648e-72	Peli1	0.958642	5.71767e-62	Hint1	0.933675	3.38975e-38	Sik3	0.710273	2.43592e-09	Ier5l	0.887364	3.08164e-09	Itpr1	1.9149	2.19226e-24	Tspo
88	Fyn	0.673082	1.50738e-110	Pmaip1	0.966895	1.08391e-42	H2-K1	0.349141	3.78418e-79	Prkca	0.483034	1.35664e-18	Dnaja1	0.537126	9.44107e-50	Tagln2	0.981716	4.98166e-57	Gimap6	0.609733	1.3824e-58	Cd226	0.509841	1.17599e-11	Mast4	2.76267	1.69587e-71	Cbarp	2.11311	2.13838e-44	S100a11	1.03693	4.2795e-71	Ly6a	1.99236	5.79963e-62	Gm2682	1.75915	3.39889e-38	Sesn3	0.663836	2.68917e-09	Mbd2	0.531524	3.29528e-09	Ncoa2	1.94409	5.15741e-24	Gpx1
89	Iqgap1	0.773578	2.77774e-110	Gadd45g	1.75216	1.33314e-42	Epb41	0.911834	4.49707e-78	Ly6a	0.865091	1.59719e-18	Baiap3	1.10126	9.0382e-49	Ly6e	0.718076	7.68176e-57	Eef2	0.306164	4.19328e-57	Vcpkmt	0.622816	1.2563e-11	Pim3	1.64	7.18024e-71	Selenop	1.30461	4.31829e-44	Mcm6	1.43468	5.87027e-71	Cd74	4.09699	1.6715e-61	S100a11	0.981498	7.20074e-38	Ptpn1	0.60175	3.33414e-09	Fosl2	0.867264	6.39238e-09	Tex2	1.9228	1.19325e-23	Cfl1
90	Tpst2	0.76833	1.71181e-108	Cmss1	0.532379	1.76929e-42	Ern1	1.16733	7.65315e-78	Dtx4	0.8155	4.4966e-18	Nedd9	0.634411	2.94681e-48	Ier5	0.844262	1.28951e-56	Pfn1	0.335875	5.18522e-57	Serf2	0.129616	1.37365e-11	Ccl20	6.40774	2.02739e-69	Fam169b	1.37688	5.57979e-44	Cyba	0.910063	3.25949e-70	Ccr2	3.2742	5.31874e-60	Arpc4	0.918103	7.22484e-38	Arap2	0.612651	4.59654e-09	Kdm2b	0.759641	9.52396e-09	mt-Co2	0.502574	2.40171e-23	Pcbp1
91	Gpr171	0.987095	2.69308e-108	Ahr	0.910481	3.61919e-42	H2-D1	0.327126	9.79503e-78	Lgals9	0.693409	5.70947e-18	Themis	0.696004	7.47487e-46	Tnfrsf18	1.0296	1.83148e-56	Sp100	0.7473	2.92891e-56	Psmb8	0.170712	2.4848e-11	Satb1	1.36427	2.46833e-69	Socs3	1.46813	8.05258e-44	Cmtm7	1.16138	5.88207e-70	Ctla2a	3.28253	6.57379e-60	Ms4a6b	0.992215	1.00991e-37	Ddc	3.21194	4.90709e-09	Gm28942	1.21337	1.28233e-08	Smchd1	1.44449	3.68249e-23	Ifi30
92	Pitpnc1	0.89212	1.18323e-107	Tmem154	1.12878	3.79325e-42	Gm4070	1.46752	1.50617e-77	Icos	0.470054	5.89751e-18	Ak2	0.74404	1.83686e-44	Il23r	2.31462	3.51058e-56	Ikzf1	0.675724	2.99107e-56	Kmt2e	0.228955	7.40826e-11	Podnl1	1.6376	3.06555e-69	Plekho1	2.39484	8.9115e-44	Prdx1	1.08487	9.50703e-70	Klrg1	7.3766	1.18466e-59	Tnfrsf18	1.06381	7.306e-37	Snhg1	0.640574	6.41006e-09	Lilr4b	0.748746	1.57636e-08	Ric1	1.72761	4.96871e-23	Cox6c
93	Rnf149	1.1874	1.65501e-107	Cdkn1a	1.34311	2.996e-41	Dusp1	0.817215	5.94699e-76	Slc9a9	0.573413	9.34756e-18	Slc9a3r1	0.577535	9.40296e-44	Prdx6	0.684718	6.62752e-56	St8sia6	6.23687	3.04183e-55	Prkacb	0.498598	7.921e-11	Manf	1.23344	2.07897e-68	Kcnn4	1.82566	1.77737e-43	Cox7a2	1.01598	2.01847e-69	Mxd1	1.21509	1.72419e-59	Arpc1b	0.684008	9.82155e-37	Chn2	0.857098	7.18153e-09	Cytip	0.368807	1.6109e-08	mt-Co3	0.513479	5.58755e-23	Taldo1
94	Ptk2b	0.844438	1.57257e-106	H2-Q7	0.478964	5.29661e-41	Bcl2l11	1.45167	4.29421e-75	Lsp1	0.341325	1.00188e-17	Adgrg5	1.2567	4.74256e-43	Il2rg	0.592845	2.02477e-55	mt-Nd5	0.886386	7.27975e-55	Il21r	0.290014	1.07881e-10	Phlda1	1.70562	5.83489e-68	Slc5a3	2.36368	1.00994e-42	Ssr2	1.33912	3.4145e-69	Gbp3	2.25565	5.81442e-59	Ly6a	1.61619	1.52152e-36	Smap1	0.590862	8.94762e-09	Tank	0.687247	1.91625e-08	Fli1	1.47743	5.94421e-23	Cox4i1
95	Mta3	0.85995	1.82637e-106	Got1	0.714876	1.54492e-40	4930503L19Rik	0.96198	1.37864e-74	Tbx21	0.6209	3.98063e-17	Id2	0.709132	2.85898e-42	Gabpb1	1.18355	3.08162e-55	Grcc10	0.903517	1.983e-54	Prr13	0.230884	6.22728e-10	Oaz1	0.474346	6.66021e-68	Ugcg	1.72291	6.47269e-42	Taf10	1.00074	8.61585e-69	Dgat1	1.22733	7.11555e-57	Pkm	0.838824	1.53036e-36	Abcb1b	1.0617	9.35822e-09	Itga1	0.967481	2.78543e-08	Esyt2	1.51813	7.37311e-23	Trmt10c
96	Cdkn1b	0.692058	4.42698e-101	Slc9a9	0.761291	1.59915e-40	Ppp1r15a	0.727851	4.06565e-74	Pde3b	0.396779	1.0333e-16	Gfi1	1.03622	2.06219e-41	Tcf7	0.955705	5.82723e-55	Rab3ip	1.80265	2.61475e-54	Baiap3	0.739147	1.04573e-09	Gm36723	2.83441	9.52008e-68	Ahsa1	1.09216	6.89653e-42	Ppia	0.479292	1.11833e-68	Gata3	2.10653	1.66635e-55	Pecam1	1.53831	2.37001e-36	Tox	0.651917	1.04803e-08	Kmt2e	0.515853	2.83183e-08	Ikzf1	1.01714	8.66046e-23	Ier5
97	Nedd9	0.787347	5.04608e-101	Hcst	0.533818	1.65888e-39	Pde4b	0.789237	1.04848e-73	Serpinb6b	0.620064	1.19847e-16	Chn2	1.0225	3.02672e-41	Elovl5	0.949901	6.28981e-53	Ly6c1	7.40645	2.91163e-54	Slamf7	0.571432	1.1176e-09	Thy1	0.986841	2.8456e-67	Ddx24	0.788676	2.21511e-41	Atp5mpl	0.968831	1.47575e-68	Lztfl1	1.38711	1.82631e-55	Rasgrp2	1.38797	3.88204e-36	Ankrd12	0.519925	1.14866e-08	Nedd9	0.580312	5.15624e-08	Rb1	1.67578	9.56478e-23	Tcf3
98	Prag1	1.58435	3.41705e-99	H2-K1	0.244999	3.71557e-38	Cytip	0.517389	1.18707e-73	Scand1	0.352824	1.34778e-16	Ifi47	0.677159	1.17298e-39	Tpt1	0.244915	6.85211e-52	Pdlim1	2.51407	9.65358e-54	Adgrg5	0.884792	1.181e-09	Cdkn1a	1.8672	2.04801e-66	Hspa1b	1.59916	1.56828e-40	Nme2	0.977707	1.79386e-68	Fam129a	1.36172	1.94678e-55	Tle5	0.722908	5.7262e-36	Etv6	0.716719	1.39615e-08	Rnf149	0.819992	9.48902e-08	Cnot6l	1.39468	9.76659e-23	Cenps
99	Kansl1	0.827373	7.27819e-98	Swt1	0.97391	4.23329e-38	Slc9a9	1.07584	2.23812e-73	Apbb1ip	0.358114	1.39636e-16	Twf2	0.771498	3.55108e-39	Nup98	1.03572	5.31417e-51	AI467606	1.85108	2.90643e-53	Mta3	0.354126	1.83467e-09	Lilrb4a	1.23167	2.15429e-66	Lamp1	1.1002	3.02157e-40	Snrpe	0.951123	3.0082e-68	Ky	6.49745	3.80978e-55	Rab5if	1.16535	6.48207e-36	Tnfrsf1a	0.841497	1.46282e-08	Fasl	0.719958	9.85436e-08	Ankrd17	1.92602	2.20999e-22	Pfn1
100	Elf1	0.635821	4.73204e-96	Camk1d	0.636948	1.22592e-37	Lpxn	0.789616	1.48839e-70	Inpp1	0.770917	1.70926e-16	Gng2	0.691388	1.54234e-38	Tmem176a	2.45003	6.82664e-51	Ramp1	5.63655	3.12058e-53	Ctsc	0.56905	2.28476e-09	Prkar1a	0.685084	4.24088e-66	Gltp	1.09348	3.9475e-40	Cd8a	1.50899	7.36267e-67	Ndfip1	0.62627	2.75103e-54	Nt5c	1.20697	7.00748e-36	Plcg2	1.34501	1.77676e-08	Ankrd12	0.562873	1.08568e-07	Stk4	0.991986	2.7713e-22	Rad51
101	Itk	0.582091	1.54003e-94	Tnf	1.46793	1.02445e-36	Lmnb1	0.856511	1.72325e-70	Arhgdib	0.292471	2.80333e-16	Ctsc	0.875606	4.48452e-38	Cytip	0.449633	1.61794e-50	Kcnn4	2.07635	3.13816e-53	Ostf1	0.323989	3.72127e-09	Nfkb2	1.40867	4.91785e-66	Rap1a	0.721479	1.52576e-39	Atp5j	0.947658	1.31884e-66	Tgfb1	1.21597	5.07929e-54	Ywhae	1.03317	8.22776e-36	Foxo1	0.568186	1.86917e-08	Plk3	0.810904	1.30375e-07	Stat5b	1.29842	4.03068e-22	Ywhae
102	Prrt1	1.0056	8.6892e-94	Ccdc117	0.863615	1.00713e-35	Rab8b	0.789453	1.7261e-70	Gm8369	0.487802	2.86071e-16	Ptprc	0.344738	5.6134e-38	Coq10b	0.851757	1.68781e-50	Selenop	1.39145	5.61956e-52	Fam241a	0.671038	4.27098e-09	Aebp2	1.01328	1.36616e-65	Tiam1	2.87296	7.03924e-38	Ran	1.01505	4.57764e-66	Ccr9	1.13628	1.42118e-53	Zyx	1.26307	1.37151e-35	Mbnl2	0.823183	1.8878e-08	Furin	0.63147	1.39577e-07	Exoc4	1.932	4.4385e-22	Npm1
103	Mctp2	1.28342	3.46177e-93	Tagap	0.768949	1.35042e-35	Fosl2	1.07272	2.23673e-70	Sp100	0.355829	3.67225e-16	Apol7b	1.15912	6.98813e-37	Prr7	1.2888	1.10693e-48	Anp32a	0.602084	1.82992e-51	Prag1	0.865868	4.88908e-09	Lmnb1	1.0321	1.52704e-65	mt-Co1	0.327195	4.98888e-36	A430093F15Rik	1.18233	6.45542e-66	Cd27	1.61082	1.83089e-53	Cd47	0.964992	1.70716e-35	Swap70	1.30716	2.15574e-08	Zfp36l1	0.515703	1.47072e-07	Rab8b	1.25598	5.48425e-22	Ociad1
104	Fam241a	1.21715	2.54665e-91	Ccnl1	0.605681	1.3654e-35	Gbp3	1.94972	2.18577e-69	Gm4070	0.802251	6.81171e-16	Plcg2	1.62551	1.10656e-36	Sla	0.688222	3.97631e-48	Tecpr1	1.55297	5.52607e-51	Gpr18	0.554594	9.46675e-09	Actg1	0.508629	2.15088e-65	Prkcb	1.34887	7.22669e-36	Gng2	1.06262	3.19627e-65	Nt5e	1.42664	1.70857e-52	Gpr183	1.30039	2.56625e-35	Arid5a	0.682682	3.25338e-08	AW112010	0.565034	1.50784e-07	Clint1	0.786493	6.11424e-22	Rala
105	Plcg2	2.11159	4.73327e-91	Traf1	0.612991	3.05463e-35	Stx11	1.13649	4.94715e-69	Rack1	0.259293	8.42605e-16	Tnfsf10	1.32421	2.43923e-36	AW011738	1.16686	1.67604e-47	Cd2ap	3.43367	6.40861e-51	Cd200r1	1.05723	9.75101e-09	Crmp1	2.13938	1.9545e-64	Trp53inp1	0.995401	1.01379e-35	Atp5k	1.10064	3.91546e-65	Itm2c	1.06655	2.77879e-52	Ripor2	1.08006	9.63312e-35	Fyn	0.458083	3.49643e-08	Stat1	0.560584	1.77532e-07	Herc1	1.65614	6.52181e-22	mt-Nd1
106	Ldlrad4	1.08535	5.71431e-91	Mxd1	0.703556	3.23063e-35	Il21r	0.728193	1.26688e-68	Mfsd6	0.730716	1.15693e-15	Cd38	0.898044	5.13463e-36	Snhg15	1.11646	2.08903e-47	Bcl2	1.83959	8.79421e-51	Rnf166	0.345495	1.00864e-08	Ncor1	0.831163	2.20245e-64	Siah2	1.44466	3.04899e-35	Atp5b	0.837403	1.10832e-64	Il2rg	0.74696	2.27738e-51	Ap2s1	1.13651	1.50949e-34	Thada	0.638057	4.13315e-08	Hnrnpdl	0.49936	2.00157e-07	Aopep	1.31834	1.62127e-21	Ptms
107	Tmem123	0.756777	1.79894e-89	Dnajb4	1.20892	3.25195e-35	Pnrc1	0.473384	2.96034e-68	Rab19	0.751726	1.25156e-15	Vim	0.621038	9.24052e-36	Rhog	0.621411	2.66462e-46	mt-Nd2	0.702264	1.79464e-49	Plcg2	1.23211	1.08097e-08	Itm2b	0.540688	2.42312e-64	4930417O13Rik	3.01271	3.46653e-35	Dnajc9	1.31316	1.47282e-64	Isy1	1.12056	5.63777e-51	Eif3h	0.770441	3.11291e-34	Evl	1.11168	4.36183e-08	Braf	0.79985	2.15477e-07	Vps54	2.07177	1.42987e-20	Atp5e
108	Gcnt2	1.17745	7.32116e-89	Casp4	0.923103	5.26864e-34	Rasgrp1	0.818264	5.48956e-68	Sorl1	0.750597	2.74626e-15	Cited4	2.03813	1.20761e-35	Jmy	0.961485	2.11674e-45	Pced1b	1.6825	6.04231e-49	Cyth4	0.408064	1.8809e-08	Irf4	1.5173	1.50646e-63	Fam43a	5.81169	4.50541e-35	Pomp	1.1194	1.52343e-64	Fosl2	1.16502	1.43717e-50	Cap1	0.899672	3.62577e-34	mt-Cytb	0.352614	5.07921e-08	AU020206	0.617896	2.31921e-07	Ikzf2	1.91482	1.8248e-20	Rhog
109	Gm19585	1.17058	2.0031e-88	B2m	0.258396	8.03042e-34	Ppp1r12a	0.686482	9.16918e-68	Pde7a	0.375123	3.26775e-15	St6galnac2	1.29026	1.20761e-35	Eif4a1	0.576957	2.43741e-45	Slamf6	2.13838	1.2966e-48	Ost4	0.260763	2.00271e-08	Ccr2	2.89635	1.90095e-63	Matk	2.71024	4.96313e-35	Efhd2	1.05101	2.45104e-64	Bhlhe40	1.09252	1.87126e-50	Cox6b1	0.859611	1.53887e-33	Tcrg-V1	1.86316	5.52818e-08	Ptp4a2	0.499668	2.71219e-07	Ptk2b	1.21255	4.60802e-20	Ybx3
110	Gimap7	0.67025	2.87343e-88	Btg3	0.697003	2.15626e-33	Btg1	0.431344	2.73682e-66	Inpp4b	0.323175	3.80259e-15	S100a11	0.542614	1.89621e-35	Tcp11l2	0.906831	2.49606e-45	Rgcc	2.51009	1.14838e-46	Atp5e	0.0702463	2.19721e-08	Cytip	0.545018	1.98309e-62	Limd2	0.55223	5.91261e-35	Sec61g	0.813232	5.31982e-64	Ass1	1.83225	1.18586e-49	Tmem14c	1.07291	3.20484e-33	Ccdc50	0.789349	6.44685e-08	Eif4a1	0.467819	3.67187e-07	Foxp1	1.22769	6.02923e-20	Ifrd1
111	Sytl2	1.39185	6.4418e-88	Dedd2	0.973163	2.44823e-33	Epsti1	0.833741	2.75663e-64	Prkcq	0.541663	4.69313e-15	Gimap7	0.500829	3.27168e-35	Sfpq	0.559038	5.12228e-45	Naca	0.408915	2.23375e-46	Cox4i1	0.10076	2.67181e-08	Pkm	0.81179	2.26969e-62	Smc4	1.0249	6.85503e-35	Vdac2	1.04202	6.05931e-64	Ptprcap	0.960377	1.21045e-49	Slc25a19	1.44819	4.21965e-33	Igf2r	0.855458	8.52143e-08	Fas	1.10854	3.79811e-07	Smg6	1.57519	6.45391e-20	Gmfg
112	Ankrd44	0.725958	6.83069e-88	Il31ra	0.595823	3.07009e-33	Ddx5	0.348889	1.79614e-62	Utrn	0.441596	8.58691e-15	Pdcd4	0.49265	3.96629e-35	P2ry10	0.815147	5.25586e-45	Treml2	6.06352	3.12573e-46	Trerf1	0.476817	3.70183e-08	Cd28	1.1966	7.58344e-62	Tpm4	1.01936	8.40329e-35	Atp5j2	0.846033	1.13017e-63	Mapkapk2	1.27766	1.35321e-49	Slc25a5	0.848281	6.96438e-33	Tcrg-C4	0.988753	9.61091e-08	Asb2	0.628897	4.71023e-07	Airn	2.06441	1.4115e-19	Slc25a5
113	Osbpl3	1.08574	1.02469e-86	Tagln2	0.664897	5.04874e-33	Stk17b	0.474149	1.82509e-62	Psme1	0.2752	1.10017e-14	Ctsa	0.736012	5.67117e-35	Cd28	0.901131	1.01159e-44	Atp1b1	5.07869	3.33313e-46	Lat	0.0750755	4.23817e-08	Pde4b	0.904345	3.48112e-61	Actn1	1.77125	9.04793e-35	Tmem256	1.20752	4.94366e-63	Lyn	4.0605	1.759e-49	Atp5f1	0.925067	8.63127e-33	Med14	0.825083	9.61091e-08	Frmd4b	1.00177	5.28795e-07	Aak1	1.60132	3.9323e-19	Cmah
114	Cyth4	0.864723	5.32449e-86	Cebpb	0.657212	5.58403e-33	Hcst	0.684508	4.26076e-62	Crim1	1.78761	1.10017e-14	Tra2b	0.432552	8.68876e-35	Nr4a1	0.760949	1.17256e-44	Hsd11b1	2.52709	7.37429e-46	Ubl5	0.141953	4.49775e-08	2023-03-03	1.75716	1.42514e-60	Btla	2.46905	9.83911e-35	Serpinb6b	1.13775	3.84092e-62	Relb	1.22219	1.80601e-49	Arpc2	0.619506	1.44885e-32	Plk3	0.699786	1.27128e-07	Ddx5	0.271659	6.38159e-07	Kdm2b	1.37365	4.47635e-19	Zmynd11
115	Baiap3	1.22347	2.60044e-85	Ctsw	0.603004	2.47873e-32	Tob2	0.913358	5.15499e-62	Themis	0.400291	1.11277e-14	Prrt1	0.730133	1.43742e-34	Serpinb1a	2.41972	2.47137e-44	Gm45552	3.24233	1.3014e-45	Slc9a3r1	0.22649	5.91296e-08	Mdfic	1.46311	6.33024e-59	Tubb2a	2.18362	1.8114e-34	Pycard	1.2746	4.33858e-62	Fam110a	1.92203	1.82174e-49	Emb	0.891745	1.99022e-32	Ap3s1	0.650929	1.56347e-07	Vgll4	0.758008	7.36865e-07	Nipbl	1.31186	4.94153e-19	Igfbp4
116	Gimap1	0.644546	9.52421e-85	Traf4	0.84015	3.64651e-32	Ly6a	1.37681	5.16325e-62	Sub1	0.244466	1.29025e-14	Cpd	0.889619	3.02482e-34	Gpx4	0.640283	1.50205e-43	Shisa5	0.482209	2.42903e-45	Chn2	0.671712	9.04637e-08	Rap1b	0.691696	2.20066e-58	Cacybp	0.93331	7.82965e-34	Hmgb2	0.975457	7.11022e-62	Rhog	0.808578	2.86635e-49	Polr1d	0.858388	3.09419e-32	Cd5	0.503287	1.56603e-07	Pde7a	0.558111	7.69501e-07	Arap2	1.17459	1.19253e-18	Rack1
117	Hic1	0.942003	2.53044e-83	Zfp36l1	0.444246	2.84333e-31	Riok1	1.13737	9.76243e-62	Zc3hav1	0.346207	1.52528e-14	Fgl2	1.18083	3.91938e-33	Elmsan1	0.920002	4.00472e-43	Klhl6	1.62499	1.06291e-44	Gpr171	0.426087	9.44789e-08	Ece1	2.39888	3.19496e-58	mt-Nd2	0.701193	9.70916e-34	Rfc2	1.41878	7.34053e-62	Man1a	1.56486	3.58376e-49	Banf1	1.11681	3.632e-32	Eif1	0.239866	1.77e-07	Hnrnpa2b1	0.31261	9.072e-07	Foxn3	1.32797	1.37412e-18	Mdh2
118	Nr4a3	0.84587	4.26807e-83	Il18rap	1.12785	3.46699e-31	Cir1	1.08952	1.8392e-61	Gm42418	0.367982	3.02091e-14	Myl12b	0.318603	1.10652e-32	Arhgap31	0.79287	5.30237e-43	Acp5	1.20728	1.70791e-44	Abracl	0.21821	1.38698e-07	Hopx	1.29585	3.61775e-58	Sypl	1.83149	1.37506e-33	Ucp2	0.647476	8.44911e-62	Ccr8	5.07517	8.24936e-49	Cdk2ap2	0.904195	6.90384e-32	Rnf149	0.67731	2.04394e-07	Tbx21	0.842581	1.23244e-06	Stag1	1.89492	1.57836e-18	Retreg1
119	Slamf7	1.00921	3.18042e-82	H3f3b	0.273821	4.7267e-31	H2-Q7	0.600932	2.83258e-60	Dock10	0.287267	3.34656e-14	Cox8a	0.307467	3.14309e-32	Lmo4	1.64972	7.73391e-43	Gramd4	3.39639	2.37091e-44	Sec11c	0.279246	1.6812e-07	Kctd12	2.28513	1.04346e-57	Dnajb1	1.0483	1.38891e-33	Ifi27l2a	1.16241	6.71291e-61	Dusp1	0.901737	2.93698e-48	Klf3	1.16922	7.89886e-32	Stat5b	0.563902	4.00667e-07	Wnk1	0.550025	1.38678e-06	Agfg1	0.855334	2.40571e-18	Cox7a2
120	Ikzf1	0.655832	3.62034e-82	Lztfl1	0.749086	4.80852e-31	Raet1e	0.988542	1.93044e-59	Gpi1	0.307748	4.93227e-14	Gpr34	0.87332	3.38793e-32	Cxcr6	0.82583	2.32641e-42	Ppp2r5a	0.764066	2.99896e-44	Spcs2	0.229605	2.38369e-07	Cpm	2.02063	1.44403e-57	Ddit4	1.58304	1.38891e-33	Tcrg-C2	1.40008	1.16244e-60	Ccr4	2.65366	7.08328e-48	Selenoh	1.39098	8.18776e-32	Trat1	0.661327	4.00667e-07	Rbm39	0.313229	1.38678e-06	Mctp2	1.9408	9.33015e-18	Unc93b1
121	Slk	0.900248	2.27646e-81	Nr3c1	0.512689	8.16727e-31	Btg2	0.663975	1.02849e-58	Trbv1	1.76526	5.17067e-14	Slc1a5	0.578887	5.35646e-32	Kras	0.768338	3.03507e-41	Stk38	1.17749	2.30241e-43	Braf	0.496728	2.48339e-07	Vim	0.996214	3.1368e-57	Timp2	1.15576	1.73159e-33	Mcm5	2.43468	1.93127e-60	N4bp1	1.62656	2.86088e-47	Mtch1	1.23485	1.48858e-31	Runx3	0.562391	4.10982e-07	Arid5b	0.609901	1.38841e-06	Arhgap31	1.3298	1.06994e-17	Atp5g3
122	Tnrc6b	0.726758	6.80495e-80	Socs3	0.980142	9.56517e-31	Hilpda	1.25873	7.3052e-58	Ppp1r12a	0.308053	5.17067e-14	Stat1	0.482466	1.23375e-31	Furin	0.741627	5.99551e-41	Ldha	0.558304	3.39076e-43	Ndufa3	0.127522	2.93934e-07	Tex2	1.19585	3.54597e-57	Plcl1	4.15148	2.33881e-33	Fundc2	1.16865	8.10972e-60	Nckap5	5.16411	3.91365e-47	Myl12a	0.705218	1.818e-31	Slk	0.584602	4.83238e-07	Itm2b	0.318516	1.62072e-06	Jmjd1c	1.486	2.38407e-17	Il16
123	Sorbs1	1.43334	7.34754e-80	H2-D1	0.205311	1.35333e-29	Dock10	0.580312	1.04174e-56	Zbp1	0.793486	5.65105e-14	Mctp2	0.91026	2.06786e-31	Mxd1	0.770648	1.5659e-40	Atp11b	1.22973	3.53765e-43	Irf2bpl	0.50158	4.93609e-07	Ikzf3	0.827782	1.74328e-56	Atp1b3	1.10647	2.52163e-33	Atox1	1.00333	8.21284e-58	Fgl2	1.70358	5.45179e-47	Cct6a	1.16061	2.71424e-31	Unc119b	1.04975	5.8249e-07	Brd2	0.554752	1.65018e-06	Luc7l2	0.940946	7.31671e-17	Clic4
124	Cd200r1	1.70217	3.50363e-79	Tbx21	0.752594	1.74237e-29	Prr7	1.20395	1.04267e-55	Limd2	0.277747	6.37383e-14	Runx2	0.793279	9.85937e-31	Aebp2	0.698284	3.15493e-40	Smc4	1.10851	2.41588e-42	Neat1	0.607936	5.12037e-07	Dusp4	2.34215	2.19098e-56	Il6ra	2.87393	3.5037e-33	Slc25a5	0.879756	2.37164e-57	Vps54	1.33412	1.10602e-46	Psma4	1.07324	3.15782e-31	mt-Co2	0.310228	6.05422e-07	Cish	0.857085	2.00912e-06	Lrba	1.90766	8.05316e-17	Hnrnpk
125	Themis	0.757269	7.98281e-79	Gbp8	0.663639	2.16124e-29	Sh2d2a	0.659112	1.70124e-55	Ppm1m	0.926997	2.23873e-13	Hic1	0.713075	1.77273e-30	Rrad	1.42004	6.59408e-40	Als2cl	3.47958	7.71534e-42	Atp5h	0.0971754	5.93823e-07	Tox2	1.50804	3.20701e-56	Rnaset2a	1.42125	5.33087e-33	Ndufb7	1.1026	5.15797e-57	Zc3h12a	1.22552	1.42364e-45	Nav2	1.94478	9.8821e-31	Cd40lg	0.663785	6.26221e-07	Ikzf3	0.486252	2.52885e-06	Stat3	0.866703	1.74812e-16	Cyba
126	Mier1	0.746146	9.09642e-79	Gm19951	0.521107	2.60961e-29	Samsn1	0.733529	1.90346e-53	Efhd2	0.406496	2.96814e-13	Pmaip1	0.921165	5.95776e-30	Antxr2	1.21261	7.82096e-40	Ifi209	1.46839	2.67873e-41	St6galnac2	0.887965	6.51333e-07	Asb2	0.96118	4.08363e-56	B3gnt2	1.00011	7.47301e-33	Etfb	1.22031	1.19039e-56	Camk4	0.971142	3.28376e-45	Psmd8	0.990263	1.41327e-30	Elk4	0.90324	6.50344e-07	Trerf1	0.684651	3.5235e-06	Pan3	1.92104	2.19169e-16	Psma3
127	Swap70	1.8774	2.43064e-78	Rasgrp1	0.531581	5.02914e-29	Serpina3g	1.29153	7.89916e-53	Thap3	0.777163	9.32098e-13	Ppp1r18	0.433552	1.08846e-29	Cwc25	1.33843	4.37674e-39	A930005H10Rik	3.4166	3.67464e-41	Ifi47	0.345104	8.72581e-07	Pon2	1.26678	4.79391e-56	Tmem65	2.00557	8.66072e-33	Hist1h1b	3.24204	4.44066e-56	Fam107b	0.779075	4.48249e-45	H2afz	0.833762	2.58172e-30	Jaml	0.610567	6.56795e-07	Hic1	0.691922	3.63739e-06	Pag1	1.77405	2.38897e-16	Atp5c1
128	Vps37b	0.750857	1.31302e-77	Epsti1	0.559794	5.81992e-29	Tex2	0.913543	2.64122e-52	Ighm	0.957483	1.5725e-12	Lat	0.298962	1.84916e-29	Dusp10	1.08121	3.32436e-38	Tle5	0.450711	9.81466e-41	Atp5j2	0.150634	9.66703e-07	Gem	1.96428	5.2076e-56	Snx2	0.999168	9.27146e-33	Taldo1	1.00898	5.89914e-56	Gabpb1	1.2641	6.31252e-45	Mpc1	1.16299	3.35913e-30	Rnf157	0.847638	7.30035e-07	Traf1	0.603269	3.69244e-06	Etv6	1.55386	3.6238e-16	Tubb5
129	Arid5b	0.785536	2.33049e-77	Dusp2	0.972896	6.82811e-29	Rnf125	0.772213	2.94827e-52	Esyt2	0.425759	1.58625e-12	Tbx21	0.794743	3.82292e-29	Morf4l2	0.901575	3.43057e-37	Setx	1.35566	1.10176e-40	Tnfrsf1a	0.620271	1.07326e-06	Sept11	1.70973	8.04952e-56	Gdi2	0.579732	1.09103e-32	Mcm3	2.11824	1.2382e-55	Zeb1	0.991291	1.12942e-44	H1f0	1.59683	7.21754e-30	Gch1	0.817824	8.00834e-07	Slfn2	0.514817	4.15452e-06	Tnfaip3	0.624912	4.57142e-16	Ccr7
130	Ankrd11	0.59799	7.72017e-77	Atf4	0.538232	1.20632e-28	Rcbtb2	0.93443	2.98046e-52	Il12rb1	0.718701	2.78595e-12	Ctsd	0.675981	4.04108e-29	Hif1a	0.658908	4.20986e-37	Tgfbr2	0.71786	1.40393e-39	Capzb	0.108964	1.09784e-06	Nfkbie	1.40356	8.64317e-56	Ubqln1	1.1507	1.78339e-32	Abi3	0.969952	2.3293e-54	Il4ra	1.15053	1.56746e-44	Hist1h1e	1.23112	7.31974e-30	Gabarapl1	1.00017	8.62629e-07	Nrip1	0.49535	4.49027e-06	Peak1	1.9109	5.57086e-16	Tomm6
131	Rb1	0.940465	2.82898e-76	Dleu2	0.775086	1.39773e-27	Slc3a2	0.663913	4.67914e-52	Ifi206	0.967279	3.15814e-12	Plscr1	0.710063	5.07735e-29	Sik1	1.37769	4.93227e-37	Ttyh3	2.99198	1.4775e-39	Rbm39	0.0203726	1.14614e-06	Fam110a	1.85671	1.32103e-55	Klf2	1.39721	3.29566e-32	Slc9a3r1	0.877495	8.01822e-54	Tspan32	2.13661	6.69935e-44	Atp5c1	0.813429	7.39996e-30	Ak2	0.557608	9.5456e-07	Gpr55	0.721878	5.07694e-06	Mbnl2	1.71198	1.25199e-15	Cdc25b
132	Tnfrsf1a	1.12555	2.42743e-75	Filip1l	0.633412	1.59191e-27	Crem	0.990278	1.07092e-51	Arpc1b	0.217982	4.15513e-12	Foxn3	0.586347	5.87655e-29	Tnfrsf1b	0.687829	5.66718e-37	Klf3	1.1908	2.07333e-39	Sash3	0.330194	1.29223e-06	Atf6	1.69022	2.75534e-55	Eml4	1.07196	1.31374e-31	Esyt1	1.06835	1.39381e-53	Irf1	0.953277	1.07453e-43	Ndufa8	1.06199	7.55665e-30	Pcnp	0.582607	9.67815e-07	Atp8a2	0.83126	6.68875e-06	Myh9	0.462501	1.41501e-15	Fh1
133	Ncf1	1.6391	1.68446e-74	Zfp36l2	0.472753	2.31927e-27	Tnfrsf1b	0.746707	1.69405e-51	Klk8	0.578218	4.46936e-12	Sash3	0.572104	5.31506e-28	Fryl	0.62623	8.6076e-37	Mir142hg	0.851589	1.72934e-38	Arrb2	0.273742	1.33567e-06	Gclc	1.69461	8.14121e-55	Abtb2	1.45428	4.66203e-31	Cdc42	0.624715	1.39548e-53	Skil	0.980903	1.29997e-43	Atp5b	0.771011	1.19536e-29	Lck	0.33365	1.34696e-06	Mras	1.08432	6.90597e-06	Arid1b	1.89731	2.29669e-15	P4hb
134	Epb41	0.752838	2.0461e-74	Tpt1	0.176834	2.79778e-27	Dtx4	1.18556	4.99325e-51	Tmem154	0.717244	5.62815e-12	Rgs3	0.785316	6.15533e-28	Lmnb1	0.662362	2.90629e-36	Itm2a	2.4079	1.92675e-38	Gm19585	0.598696	1.36811e-06	Plin2	1.88249	1.09275e-54	Bach2	1.30016	7.5483e-31	Anp32b	0.930378	4.77185e-53	Stx11	1.27239	7.64026e-43	Tmem173	1.28294	1.22844e-29	Plcxd2	0.575118	1.43136e-06	Per1	0.582925	7.51386e-06	Nlrc5	1.55754	4.03871e-15	Ube2q1
135	Cd5	0.655679	3.2135e-74	Atf3	2.66261	7.38244e-27	Smim3	0.95416	1.02247e-50	Inpp5d	0.357541	6.99343e-12	Adam19	0.692458	1.34548e-27	Plcb4	1.60733	1.65781e-35	Zfp36	0.764798	2.37757e-38	Snhg16	0.737975	1.44294e-06	Srgap3	3.82617	6.25255e-53	Stat5b	0.746268	9.33625e-31	Eif3h	0.763016	5.051e-53	Nfkb2	1.25415	1.02502e-42	Pomp	0.982291	1.8e-29	mt-Co3	0.307147	1.46487e-06	Zeb2	0.935417	7.64152e-06	Kmt2e	0.676643	5.17548e-15	Pdlim4
136	Rbck1	0.85042	7.65851e-74	Sub1	0.372298	8.98811e-27	Arid5b	0.744807	1.52007e-50	B2m	0.139005	7.47014e-12	Atp6v0e	0.467421	2.32972e-27	Dnajb6	0.577621	5.99346e-35	Pik3ip1	2.11959	3.08641e-38	Ankrd12	0.212221	1.49783e-06	Cxcl3	6.91862	9.3566e-52	Itgal	0.956609	1.22094e-30	Ldha	0.780616	5.43872e-53	CAAA01147332.1	1.14113	3.97507e-42	Klhl6	1.30651	2.64825e-29	Parp8	1.11794	1.70081e-06	Tpst2	0.475075	8.60459e-06	Aff1	1.77023	5.49233e-15	Tnfrsf25
137	Glp1r	2.43879	8.28141e-74	Tnfaip3	0.374172	1.15972e-26	Gbp4	0.882783	3.79302e-50	Sh3bgrl3	0.229902	7.48968e-12	Cyb5a	0.578105	2.36855e-27	Map3k14	1.1228	6.22652e-35	Ppdpf	1.27168	3.28333e-38	Coro2a	0.44895	2.24279e-06	Azin1	1.24907	1.10336e-51	Hsp90aa1	0.752681	1.4858e-30	Ech1	1.00802	5.58147e-53	Camk2n1	1.95338	2.09402e-41	Ccr6	2.95766	2.78876e-29	A430093F15Rik	0.627423	2.07431e-06	Vps37b	0.545311	8.61509e-06	Vps13b	1.97461	5.97237e-15	Rab2a
138	Lncpint	0.696221	2.76755e-73	Hilpda	0.898629	1.59373e-26	Il2rg	0.571003	3.95722e-50	Ablim1	0.326681	1.67952e-11	Mospd1	1.46416	6.20815e-27	Fam110a	1.45884	9.38188e-35	Eef1g	0.802635	1.61123e-37	Stat1	0.19139	2.57065e-06	Ccr9	1.00053	3.46435e-51	Irf2bp2	0.773864	1.58652e-30	Gnb2	0.853347	8.40124e-53	Elovl5	1.01427	9.26503e-41	Cenpa	1.34972	3.72871e-29	Clec2i	1.30251	2.11893e-06	Pnrc1	0.278458	8.79286e-06	Dennd1a	1.92307	1.50487e-14	Pinx1
139	Oxr1	1.07303	4.80802e-73	Nfkbie	0.828801	4.13005e-26	D8Ertd738e	0.595154	1.39547e-49	Eef1a1	0.107341	1.75977e-11	Zfp36l1	0.373463	4.18496e-26	Rel	0.689601	1.98392e-34	Ptprcap	0.693781	1.77825e-37	Ndufa13	0.14981	2.57667e-06	Batf	0.946173	4.43958e-51	Setd4	2.66652	4.42783e-30	Pkm	0.777299	9.81624e-53	Traf3	1.32347	2.19754e-40	Tpm4	0.996176	3.77973e-29	Iqgap1	0.458531	2.47521e-06	Neurl3	0.593384	9.82756e-06	Iqgap1	0.802792	5.64272e-14	Tpt1
140	Gm28942	1.40689	7.35901e-73	Srsf3	0.428571	6.06088e-25	Nfkbid	0.940522	2.56936e-49	Rasal3	0.359165	1.93024e-11	Ankrd12	0.453402	8.41584e-26	Ubash3a	0.899479	2.21258e-34	Il6st	1.76077	1.9515e-37	2900026A02Rik	1.34781	2.61513e-06	Il2ra	2.08528	7.46192e-51	Gstp3	2.41037	7.13946e-30	Cox6a1	0.908292	1.08185e-52	Ell2	1.3595	4.05239e-40	Timm23	0.946423	5.41814e-29	Chst12	0.783835	2.5254e-06	Relb	0.742001	9.83406e-06	Runx2	1.61931	6.18978e-14	Snrpd3
141	Nab1	0.704631	2.89811e-72	Snhg8	0.547219	2.02276e-24	Grap	0.808615	6.51379e-49	Gbp4	0.473728	2.86004e-11	Fam241a	0.797595	9.37236e-26	Samsn1	0.649095	6.00114e-34	mt-Co1	0.288331	3.19898e-37	Ppia	0.0732684	2.63359e-06	Clint1	0.705974	7.6541e-51	Hbs1l	1.08888	1.19416e-29	Ywhah	0.920631	1.13685e-52	Itga4	1.03347	4.37464e-40	Eif3l	1.1136	7.10279e-29	Tagap	0.594814	3.33817e-06	Ier5	0.569759	1.09338e-05	mt-Atp6	0.359131	6.3957e-14	Trbv13-2
142	Ncald	1.91125	4.12713e-72	Slc38a2	0.524542	4.30233e-24	Erbin	0.810374	8.01674e-49	Ifi214	1.86923	2.91027e-11	Capzb	0.381226	1.40198e-25	Srsf5	0.487242	7.99457e-34	Id3	3.45712	5.76148e-37	Ccl3	1.13504	2.87372e-06	Tigit	1.08105	8.60665e-51	mt-Nd1	0.618869	1.20099e-29	Adprh	1.32802	1.20837e-52	Selenop	1.24594	4.91015e-40	Psmb5	0.9979	7.28876e-29	Map4k4	0.595062	3.895e-06	Snhg15	0.945994	1.10922e-05	Ppp1r12a	0.68367	8.66263e-14	Gapdh
143	Ntan1	0.8738	4.26169e-72	Ubxn4	0.512727	5.84586e-24	Tut4	0.633659	3.07026e-48	Cblb	0.337096	2.92261e-11	Ptk2b	0.496336	1.41972e-25	Slc38a1	0.763583	1.33442e-33	Tnfaip8l2	1.54737	6.43318e-37	Cd5	0.208976	3.22167e-06	Slc22a15	2.45652	9.9907e-51	mt-Atp6	0.376807	1.2588e-29	Esd	1.0304	1.46509e-52	Ezr	0.813605	5.45097e-40	Cdc25b	2.51356	1.01192e-28	Kit	2.07349	5.50898e-06	Trac	0.51369	1.19412e-05	Nsd3	0.90849	9.15627e-14	Bcl2a1a
144	Exoc2	0.922924	2.43408e-71	Il10ra	1.44902	1.23011e-23	Ubl3	0.783254	4.38153e-48	Fyb	0.223252	3.02787e-11	Trav14d-3-dv8	1.56351	1.88461e-25	Fus	0.541832	1.92408e-33	Otulinl	1.11609	1.51772e-36	Trav14d-3-dv8	1.13261	3.5269e-06	Prelid2	2.17584	1.24105e-50	Hspa8	0.439528	2.08371e-29	Cib1	1.09003	1.66157e-52	Dusp5	0.942958	9.71356e-39	Rhog	0.826871	1.30299e-28	Rheb	0.550247	6.51702e-06	Eif1	0.20258	1.63665e-05	Lrrc8d	1.79432	9.42991e-14	Serf2
145	Ppp2r5c	0.958682	3.09944e-71	Socs1	0.985211	2.57634e-23	Il4ra	0.872424	4.5771e-48	Sntb2	0.721854	3.30019e-11	Cyth4	0.576464	2.58539e-25	Ppp1cc	0.527265	3.37754e-33	Crlf3	0.719357	1.39248e-35	Leprotl1	0.133412	3.64763e-06	Smox	3.57097	2.45066e-50	Il16	0.801812	2.11083e-29	Lgals3	1.32562	1.9512e-52	Coq8a	2.66969	1.87985e-38	Cyba	0.763643	1.5703e-28	Fam53c	0.983898	6.57015e-06	Runx2	0.72759	1.78758e-05	Cables1	2.15594	1.09192e-13	Tomm20
146	Coro2a	0.913005	3.62229e-71	Gm20481	3.27679	2.82847e-23	Osbpl9	0.915498	5.11962e-48	Coro1a	0.220949	3.45676e-11	Cd164	0.492613	2.73968e-25	St6galnac3	0.752709	3.88395e-33	Npm1	0.360505	2.31755e-35	Laptm5	0.074723	3.65834e-06	Arl5c	1.8522	4.40299e-50	Nav2	2.13133	2.29778e-29	Gng10	1.06358	3.28093e-52	Rap1b	0.582913	4.09963e-38	Nudt21	0.999385	1.97491e-28	Penk	2.23629	7.79334e-06	Birc3	0.634059	2.12074e-05	Btbd9	1.78172	1.24767e-13	Dut
147	Vcpkmt	0.945745	2.49161e-70	Bcl2a1b	0.458784	3.40075e-23	Plcl2	0.841876	7.31392e-48	Itgb2	0.438764	3.56621e-11	Ech1	0.63231	3.96607e-25	Thy1	0.605723	9.54974e-33	Dusp2	1.25649	2.72124e-35	Sh2d2a	0.18548	3.84291e-06	Ezr	0.844154	6.00585e-50	Nop53	0.963903	4.71712e-29	Mki67	2.29415	9.48885e-52	Rgs10	0.977572	2.96958e-37	Gnai2	0.638143	3.95066e-28	Ddx5	0.246568	1.05965e-05	Adora2a	0.720153	2.43179e-05	Lnpep	1.02581	1.31573e-13	Psma7
148	Ikzf2	0.970455	4.14128e-70	Myc	1.3135	3.87728e-23	Cish	0.999592	1.3814e-47	Bnip3l	0.374987	3.70301e-11	Dnajc9	0.853598	4.57796e-25	Abhd17c	1.38312	7.17651e-32	Nop10	0.739764	2.814e-35	Atp6v0e	0.218886	5.33976e-06	Aqp3	3.33891	6.46855e-50	Anp32e	0.863785	8.13255e-29	Dap	1.21397	1.04614e-51	Gbp7	1.43583	8.64495e-37	Taldo1	0.926924	5.43036e-28	Kif1b	0.931787	1.05965e-05	Jun	0.566145	2.47501e-05	Ppp1r16b	1.26351	2.25479e-13	Lef1
149	Rinl	0.633507	4.30709e-70	Arf4	0.43894	1.0055e-22	Aopep	0.706792	2.1457e-47	Mrpl9	0.437982	4.2234e-11	Hip1	1.03697	4.89906e-25	Skil	0.687643	8.26497e-32	Ptma	0.342147	3.95184e-35	Tma7	0.12474	5.7476e-06	Ppp1cc	0.7372	1.25975e-49	Patj	2.83186	1.58574e-28	Pkp3	1.06899	1.20381e-51	Epas1	3.47989	1.00865e-36	Manf	0.963654	6.43282e-28	Coro2a	0.562778	1.08695e-05	Fos	0.495236	2.51155e-05	Ube2h	0.988905	2.25479e-13	Tmem128
150	Ctsw	0.767131	8.91415e-70	Rrad	0.933723	1.60799e-22	Gzmb	1.10186	2.87791e-47	Cox4i1	0.197695	4.38634e-11	Rbck1	0.6011	9.85849e-25	Mif4gd	0.869634	9.55632e-32	mt-Nd4	0.62281	6.01389e-35	Gng2	0.34306	6.43201e-06	Ston2	3.03337	1.77238e-49	Srpk2	1.1223	4.32385e-28	Hist1h2ae	2.79908	1.3697e-51	Tox	0.973914	2.87737e-36	Snrpe	0.824255	6.43486e-28	Luc7l2	0.441941	1.60827e-05	Runx3	0.544364	2.6362e-05	Nedd9	0.834915	2.75715e-13	Cs
151	Itgb7	0.639911	1.96589e-69	Slc16a10	1.42492	2.95719e-22	Plac8	2.19938	4.45607e-47	Stk4	0.281374	4.40874e-11	Cnn2	0.36888	1.03501e-24	Zc3hav1	0.539634	1.56394e-31	Gpx1	0.743361	6.03021e-35	Gng5	0.0321726	7.6421e-06	Runx1	0.739271	1.83319e-47	Hnrnpa0	0.512321	4.98912e-28	Acot7	1.07678	1.82681e-51	Cpm	1.79474	3.40794e-36	Ppib	0.819391	7.70228e-28	Atf4	0.482866	1.60827e-05	Hnrnpl	0.405382	3.00165e-05	Ubr5	1.61376	3.00612e-13	Cd81
152	Agfg1	0.596566	3.7861e-69	Sit1	0.736066	4.01448e-22	Nfkbib	0.908349	5.85363e-47	Nedd9	0.310343	4.61918e-11	Dnaja4	0.94167	1.28446e-24	Eef1a1	0.173675	4.06151e-31	Ctss	1.67836	6.30698e-35	Swap70	0.983487	8.93539e-06	Ltb4r1	4.38306	3.37215e-47	Tspan13	0.812087	7.81453e-28	Rac2	0.568047	6.02063e-51	Tgif1	0.903318	6.7673e-36	Nebl	1.2407	8.95436e-28	Tmed5	0.547112	1.63055e-05	Ccnd2	0.565055	3.51146e-05	Picalm	1.42799	6.20448e-13	Rfc1
153	Tbx21	1.02043	4.92596e-69	Cxcr3	0.757256	5.01362e-22	Ramp3	1.01954	8.84596e-47	Slc28a2	0.693068	4.79093e-11	Rnasek	0.476815	1.61991e-24	Arid5a	0.76819	4.20604e-31	Klf13	0.767322	1.50306e-34	Dnajc9	0.593881	9.26719e-06	Nmrk1	2.08369	4.82759e-47	Tmem243	1.23775	8.43079e-28	Psmb3	0.917059	7.56531e-51	Ptms	1.36714	1.06993e-35	Esd	0.962238	1.08549e-27	Ahr	0.664244	1.7403e-05	Lck	0.293037	3.54615e-05	Kmt2a	1.31901	6.95548e-13	Polr3c
154	Rbl2	0.922947	5.39792e-69	Hspa4l	0.79614	5.11261e-22	Rgs1	0.779266	1.43062e-46	Rnf138	0.395559	5.53353e-11	B2m	0.197845	2.26317e-24	Il2rb	0.655868	4.83832e-31	Dgkz	1.264	1.73339e-34	Rgs3	0.522228	1.69934e-05	Traf1	0.892606	8.30605e-47	Raf1	0.977373	1.20909e-27	Gpr34	1.05801	8.44337e-51	Crlf2	1.20791	1.09924e-35	Atp5a1	0.824738	1.17202e-27	Lncpint	0.457757	1.74704e-05	Egr1	1.08861	3.56984e-05	Zbtb20	1.79202	7.31381e-13	Filip1l
155	Stat3	0.609139	6.40958e-69	Il12rb1	0.810904	1.45912e-21	Zdhhc18	0.653544	2.20519e-46	Cir1	0.530582	5.75689e-11	Chchd2	0.356393	2.67557e-24	Ablim3	2.55512	1.936e-30	Ifi27l2a	0.860942	4.97566e-34	Cox5a	0.14726	1.86444e-05	Arhgap31	0.913212	1.92664e-46	Id3	3.27991	1.62249e-27	Fabp5	1.64152	1.15394e-50	Ctsb	0.849391	1.33346e-35	Grap	0.907729	1.28989e-27	Efhd2	0.497018	2.37358e-05	Tnfsf10	1.03305	4.30917e-05	Jak2	1.1041	7.34004e-13	Ccl20
156	Apol7b	1.29271	3.39741e-68	Srsf7	0.367133	1.85218e-21	Sumo1	0.596644	2.42943e-46	Evl	0.804456	6.75135e-11	Hspa4l	0.951763	2.76386e-24	Ube2b	0.481761	3.67364e-30	Fkbp1a	0.695485	1.00165e-33	Rnasek	0.256631	1.87927e-05	Nr4a1	0.899394	3.5366e-46	Ltb	0.745175	3.83512e-27	Lime1	1.14839	1.45681e-50	Ncmap	3.08117	1.87445e-35	Atp2b1	1.02256	1.35916e-27	Tspan3	0.720126	2.44222e-05	Errfi1	0.91853	4.64895e-05	Huwe1	1.54687	1.1321e-12	Mfhas1
157	Tox	0.798483	6.8001e-68	2410006H16Rik	0.354866	1.85218e-21	Grap2	0.640921	3.44721e-46	Rab8a	0.375841	8.95633e-11	Prf1	1.36325	3.1242e-24	Nop53	0.722443	2.13483e-29	Adk	2.43874	1.36645e-33	Ciapin1	0.579449	1.88193e-05	Crem	1.16707	5.01233e-46	Ipcef1	0.931063	6.31554e-27	Cd244a	1.34013	1.76199e-50	Slc25a3	0.704936	2.84819e-35	Hsd11b1	1.81456	1.86478e-27	Kras	0.503713	2.44222e-05	Il4ra	0.689304	4.7472e-05	Nup98	1.49446	1.57839e-12	Pole2
158	Elovl6	1.45464	3.05548e-67	Cd44	0.576755	4.19245e-21	Wipf1	0.699642	6.67803e-46	Polr1d	0.286743	9.2716e-11	Zeb2	0.811781	3.28908e-24	Ube2j1	0.668939	4.04919e-29	Pecam1	1.54876	6.73913e-33	Ppp2r2c	1.44515	2.17648e-05	Arf4	0.74906	6.06544e-46	Bag3	1.56181	1.29307e-26	Tbcb	1.12627	1.77056e-50	Sik1	1.57659	4.41427e-35	Samhd1	0.975011	2.38173e-27	Ric1	0.577871	2.49169e-05	Elovl6	1.09884	4.9704e-05	Fam172a	1.4798	1.78242e-12	Hint1
159	Mbnl1	0.423392	1.67488e-66	Chd3	0.478242	3.43238e-20	Gbp2	1.41762	1.15047e-45	Grina	0.460555	1.75499e-10	Prdm1	0.905965	3.48135e-24	Zhx2	1.46485	6.20416e-29	Bzw2	1.26478	4.23979e-32	Arl6ip1	0.119977	2.64835e-05	Dennd5a	1.56186	2.72433e-45	Ap1s3	2.29672	2.30468e-26	H2afz	0.818157	2.84467e-50	Ipmk	1.34487	5.41813e-35	Eef1b2	0.616326	2.54847e-27	Atp5md	0.39242	2.49406e-05	Osbpl3	0.697181	8.94138e-05	Btbd11	2.0895	2.20892e-12	Cd28
160	Ifi47	0.74325	2.56462e-66	Pim3	0.78187	5.10516e-20	Gimap6	0.540038	1.16209e-45	Smap1	0.326175	2.5135e-10	Hvcn1	0.800592	5.48656e-24	Npm1	0.382845	8.11216e-29	Izumo1r	1.57336	4.31005e-32	Gm43042	1.40457	2.71203e-05	Kit	3.09911	4.67942e-45	Slc29a1	1.62791	7.00689e-26	Crmp1	1.59871	5.25102e-50	H3f3b	0.402011	1.25942e-33	Limd2	0.755489	2.76483e-27	Golim4	0.979188	2.60072e-05	Serpinb6b	0.764897	9.1926e-05	St8sia4	1.11409	2.58422e-12	Jpt2
161	4930503L19Rik	0.783063	4.70489e-66	Ptges3	0.404471	8.53027e-20	Cdkn1a	1.37645	3.76842e-45	Cipc	0.600772	2.62203e-10	Fas	0.953681	7.83557e-24	Herpud1	0.712742	9.8956e-29	Dock11	0.972945	1.23889e-29	Klrd1	1.44891	2.9203e-05	Ndufa1	1.10541	1.37429e-44	Sik1	1.45673	1.28995e-25	Nap1l1	1.052	5.86711e-50	Prkar1a	0.536726	2.32098e-33	Satb1	1.04038	4.67768e-27	Itpkb	0.483106	2.74301e-05	Apol7b	0.891603	0.000113772	Slk	1.13988	6.29171e-12	Herpud1
162	Sipa1l1	0.838176	8.69023e-66	Cxcl10	1.43669	1.00627e-19	Irak2	1.14592	3.84222e-45	Gimap5	0.372336	2.6767e-10	Gzmk	0.897993	2.08831e-23	Calr	0.731024	1.02096e-28	Itga6	2.21843	1.40717e-29	Selenom	1.11535	2.95104e-05	Icam1	1.18828	1.45693e-44	Trib2	1.01885	1.95853e-25	Mras	1.35199	9.80035e-50	Sqstm1	0.629783	3.80145e-33	Eif3f	0.614187	5.46253e-27	Ctsc	0.589718	2.81731e-05	Sec61g	0.357926	0.000128332	Spag9	1.61699	6.55437e-12	Suv39h2
163	Slc1a5	0.689525	1.35257e-65	Gm4070	0.769593	1.0446e-19	Herpud1	0.781231	8.65829e-45	Mndal	0.374849	2.87368e-10	Mta3	0.478166	2.77421e-23	Cdk11b	0.743681	1.64531e-28	Arhgap1	1.49265	1.58953e-29	Cdc42se2	0.187333	3.3902e-05	Ghitm	0.795112	4.12039e-44	Phactr2	1.40881	2.15832e-25	Emp3	1.01476	1.07478e-49	Adora2a	1.00131	7.13005e-33	Pkp3	0.96664	6.02303e-27	Khdrbs1	0.463602	2.86673e-05	Otulin	0.668112	0.000130447	Mycbp2	1.15655	6.92228e-12	Hnrnpl
164	Gsk3b	0.784196	1.72549e-65	Ly6a	0.793627	1.3932e-19	Tank	0.706933	1.05333e-44	Rnf166	0.342811	3.84056e-10	Cd200r1	1.1518	4.73388e-23	Hilpda	0.998508	1.98102e-28	Ctse	2.0398	3.47683e-29	Tesc	0.388986	3.92608e-05	Mmp25	4.48358	1.96401e-43	Atic	1.67991	2.9747e-25	Psma1	1.07362	3.90686e-49	Ppp1r15a	0.684853	1.07509e-32	Phf11b	1.63967	6.40355e-27	Selenok	0.383313	4.17912e-05	Mta3	0.479099	0.000136257	Exoc2	1.3159	7.11717e-12	Mlf2
165	Abr	1.17268	5.18236e-65	Tespa1	0.732207	1.97679e-19	Dennd5a	1.32267	5.10351e-44	Pdcd2	0.564487	5.11785e-10	Cd5	0.438545	6.09452e-23	Il21r	0.488707	2.1372e-28	Samhd1	0.818865	5.49686e-29	Ptpn1	0.26113	4.09248e-05	Sqstm1	0.658505	4.29671e-43	Dck	2.05327	4.68171e-25	Akr1a1	0.962439	5.3112e-49	Orai1	0.82249	2.77175e-32	Cox4i1	0.582479	6.92516e-27	Tgfbr3	0.915301	4.82449e-05	Irf4	0.853548	0.000136257	mt-Cytb	0.306594	7.14959e-12	Prelid3b
166	Runx2	0.963349	8.00922e-65	Tcf7	0.437167	1.98566e-19	Cd53	0.641701	7.18077e-44	Cnp	0.530675	5.51329e-10	Gm43042	1.90126	6.14379e-23	Tgfb1	0.732198	2.1782e-28	Itgb2	0.781275	1.87494e-28	Trac	0.22476	4.16698e-05	Psap	0.830774	4.85025e-43	Atp9b	1.18415	9.10595e-25	Stard3nl	1.10011	5.39681e-49	Cish	1.12143	3.66718e-32	Eef1g	0.900536	8.15484e-27	Snrpg	0.294111	5.76095e-05	Cnbp	0.318375	0.000137095	Akt3	2.09833	8.08897e-12	Rbm38
167	Cela1	1.89633	2.68411e-64	Morf4l2	0.64886	2.57482e-19	Psme2	0.559292	7.43499e-44	Trip4	0.864771	5.82406e-10	Cox17	0.448404	6.6019e-23	Abcb1b	1.10545	2.81004e-28	Tdrp	4.51142	4.11709e-28	Ifng	0.370062	6.20953e-05	Hivep1	1.45602	7.58611e-43	Spint2	1.46016	9.50536e-25	Ppib	0.858652	6.12035e-49	Snx2	1.00874	4.17484e-32	Itgb7	0.822404	1.11728e-26	Rinl	0.419713	6.09362e-05	Frmd6	0.874443	0.000143143	Abr	1.84702	1.33431e-11	Csrp1
168	Igf2r	1.13463	2.62567e-63	Ube2s	0.426703	3.5798e-19	Pmepa1	0.813665	9.314e-44	Cd53	0.300967	6.00253e-10	Nsmaf	0.652677	8.80391e-23	Ddx3y	0.797332	4.50104e-28	Gltp	0.875897	4.62694e-28	Elob	0.0716725	6.31779e-05	Ppp1r15a	0.693652	1.66443e-42	Cd9	2.75695	3.62959e-24	Ndufa8	1.07355	6.71628e-49	Rabgap1l	0.751978	1.00362e-31	AI662270	1.04964	1.14681e-26	Ssh2	0.537352	6.14014e-05	Ctsw	0.517019	0.000153137	Susd6	1.25271	1.48378e-11	Nek1
169	Cd226	0.788376	4.56645e-63	Rcbtb2	0.574895	4.84204e-19	Camk4	0.698866	1.15697e-43	Arhgap9	0.443805	6.88466e-10	H2afj	0.410998	8.85278e-23	Nfkbib	0.781002	5.48772e-28	Cd28	0.756422	2.03789e-27	Id2	0.289441	6.3401e-05	Gpr132	0.731346	8.48619e-42	Ube2d2a	0.600616	4.97162e-24	Pgk1	1.01091	1.00353e-48	Sesn1	1.29416	1.98117e-31	Cox5b	0.703078	1.22224e-26	Jmy	0.578967	6.41692e-05	Slc1a5	0.512466	0.000160998	Birc6	1.16536	1.4851e-11	Capza2
170	2900026A02Rik	2.30965	4.83064e-63	Cct7	0.453362	1.02271e-18	Socs3	1.15631	1.46199e-43	Aup1	0.278646	8.7214e-10	Chsy1	1.18405	9.68013e-23	2023-03-03	1.15824	2.82054e-27	Sidt1	2.2824	4.94041e-27	Ncf1	0.817303	6.89492e-05	Adam12	2.96027	1.21228e-41	Hivep2	0.686943	8.41917e-24	Cox7b	0.905216	1.10742e-48	Rnf125	0.815707	2.02155e-31	Fkbp1a	0.875621	1.22973e-26	Fbxo32	1.02557	7.00265e-05	Casp4	0.847584	0.000218589	Smyd3	1.83825	1.9312e-11	Ndufb7
171	H2-T23	0.482265	6.27628e-63	Tob1	0.752414	1.11592e-18	Stk4	0.570426	1.55912e-43	Cd160	0.395382	8.8106e-10	Dynll1	0.424489	1.45944e-22	Pde5a	1.89401	5.1088e-27	Utrn	0.625615	5.43134e-26	Cd38	0.501927	6.89748e-05	Jun	0.907987	1.25949e-40	St13	0.791368	9.82261e-24	Dnmt1	1.24549	1.30061e-48	Rab11fip1	1.23416	2.86972e-31	Uqcr11	1.00313	2.38852e-26	Hnrnpa0	0.391583	7.40532e-05	Pde4b	0.438933	0.000245977	Zeb2	1.88976	2.26102e-11	Prdx1
172	Irf2	0.720978	1.48876e-62	Map3k8	0.963403	1.15443e-18	Slamf1	0.7731	3.7192e-43	Samsn1	0.32303	1.05815e-09	Ndufb1-ps	0.378638	3.10196e-22	Rab8b	0.537654	6.06131e-27	Crip1	0.637936	2.23568e-25	Cited4	1.20691	6.93939e-05	Abhd17c	1.61197	1.40593e-40	Bcl10	0.814618	1.29523e-23	Susd3	0.986274	1.52291e-48	H1f0	1.78722	3.82802e-31	Smdt1	0.862125	3.37133e-26	Cmc2	0.741951	8.47996e-05	Mctp2	0.725737	0.00028069	Zcchc7	1.41529	2.64288e-11	Med18
173	Mmd	0.900663	2.7256e-62	Maf	0.465305	1.23916e-18	Zfp36l2	0.619491	6.23877e-43	Snx20	0.400257	1.11383e-09	Selenom	1.48394	3.64628e-22	Il4ra	0.72848	8.00407e-27	Cnn2	0.384086	2.25753e-25	Apol7b	0.659569	7.0007e-05	Hsp90ab1	0.547755	2.51758e-40	Ptprc	0.295891	1.64684e-23	Cmc2	1.21057	2.06606e-48	Khdrbs1	0.779531	5.72139e-31	Arf5	0.791079	3.73532e-26	mt-Nd2	0.4133	8.63315e-05	Rilpl2	0.702502	0.000300807	Stag2	1.32648	3.11217e-11	Osbpl10
174	Ankrd13a	0.965239	1.44816e-61	Ccnd3	0.516369	1.82438e-18	H3f3b	0.330827	2.69091e-42	Gm12216	0.774229	1.22694e-09	Swap70	1.27568	5.98091e-22	Clint1	0.435545	1.64329e-26	Tpm3	0.398021	4.24602e-25	Atp6v1f	0.130907	7.0007e-05	Tnfrsf4	1.26496	4.15071e-40	Cebpb	0.782515	3.04047e-23	Ankrd13a	1.00329	2.63399e-48	S100a10	0.665721	6.18473e-31	Rgs10	0.892302	3.83846e-26	Ubr5	0.617574	8.81799e-05	Adgrg5	0.874566	0.000324663	Zc3hav1	0.699905	1.03483e-10	Eef2
175	Cables1	1.35659	1.57038e-61	Tuba4a	0.766565	2.31032e-18	Il16	0.743052	3.46391e-42	Rtp4	1.08745	1.55265e-09	Pabpc1	0.213236	1.64792e-21	Itpr1	0.755737	6.5896e-26	Ppia	0.245841	4.73709e-25	Ybx1	0.0468205	7.85485e-05	Fam129a	1.0458	7.92689e-40	Tasp1	1.5287	3.81046e-23	Hnrnpa3	0.619188	2.77382e-48	Cyfip1	1.89351	1.04002e-30	Capzb	0.702977	5.58571e-26	Gtdc1	0.831271	8.84052e-05	Lpxn	0.468463	0.000324663	Ppp6r3	1.63893	1.13606e-10	Mrpl42
176	Efhd2	0.72365	2.00773e-61	Gabarapl2	0.40445	3.79419e-18	Arf4	0.583369	7.9713e-42	Ly6e	0.314227	1.56207e-09	Atp6v0a2	0.705954	2.04477e-21	Ipmk	0.920494	7.02563e-26	Il16	0.669329	5.52532e-25	Hmgb2	0.131753	0.000104565	Ell2	1.23782	3.97191e-39	Ptpn11	1.05718	4.66339e-23	Banf1	1.10462	2.90182e-48	Slc25a19	1.57759	1.20841e-30	Wdr1	0.810659	8.48643e-26	Tpm4	0.582751	9.7285e-05	Hbp1	0.512883	0.000333639	Ppp2r5c	1.33132	1.22263e-10	Eef1g
177	Acadl	0.874928	6.31302e-61	Rgs2	0.754723	4.70624e-18	Fasl	0.733448	2.04437e-41	Pik3r5	0.867064	1.84665e-09	Cox6c	0.322724	1.12669e-20	Sptssa	0.813666	8.06161e-26	Tmem50a	0.597449	1.00416e-24	Ccdc12	0.288044	0.000106229	Calr	0.953381	7.08705e-39	Cd2ap	2.37052	4.69041e-23	Prkacb	0.922661	3.70829e-48	Ebi3	4.91358	1.27692e-30	Abhd8	1.04901	9.32224e-26	Gm48236	0.67857	9.9547e-05	Sema4d	0.541102	0.000338738	Hectd1	1.09716	1.38467e-10	Scpep1
178	Lnpep	0.663424	3.54801e-60	Slamf1	0.495117	5.89323e-18	Ltb	0.712113	2.40042e-41	Pstpip1	0.394234	2.07366e-09	Pfkp	0.578652	1.69299e-20	Ppp1r11	0.695249	1.21713e-25	Galnt6	0.84444	5.40278e-24	Supt4a	0.12641	0.000115852	Hspa8	0.564238	1.00818e-38	mt-Nd4	0.602816	5.76993e-23	Cdk4	1.2039	5.27403e-48	Lilr4b	0.886137	2.14249e-30	Pdlim1	1.80252	1.05353e-25	Sp110	0.747133	9.9547e-05	Rbpj	0.79013	0.000398772	Cers6	1.82721	1.55676e-10	Rad23b
179	Tbc1d10c	0.568399	1.16571e-59	Cd226	0.465722	1.09899e-17	Irf2bp2	0.687245	4.02602e-41	Podnl1	0.631557	2.07634e-09	Soat2	1.12945	2.99999e-20	Hk2	2.07059	2.60555e-25	Cd247	0.459813	7.36342e-24	Cox17	0.186999	0.00013904	Prr13	0.675831	1.07496e-38	Rabgap1l	0.601835	2.72375e-22	Ybx1	0.632	7.18882e-48	Psme2	0.622983	2.7509e-30	Atp5k	0.904163	1.20909e-25	Ccl4	0.500021	0.000127556	Snhg1	0.519997	0.000471677	Tnrc6c	1.52629	1.65873e-10	Lrrfip2
180	Cyth3	1.32171	2.24158e-59	Raet1e	0.573241	1.55785e-17	Tiparp	0.896902	8.23256e-41	Nsa2	0.232397	2.08766e-09	Tbc1d10c	0.392445	5.04936e-20	Ptp4a2	0.449002	3.36783e-25	Ndrg3	1.18263	1.08024e-23	Lat2	1.59742	0.000159699	Hnrnpll	1.44645	2.00382e-38	Aff4	0.819925	2.8421e-22	Naca	0.546972	1.21893e-47	Dst	3.49368	3.11666e-30	Fermt3	0.900855	1.45217e-25	Rras2	0.837085	0.000137131	Slk	0.554684	0.000563724	Lrch1	1.47251	1.78426e-10	Btf3
181	Gngt2	0.762936	8.31138e-59	Zc3h7a	0.440787	1.58601e-17	Bcl3	0.926193	1.17662e-40	Bcl2l11	0.621702	2.52355e-09	Tma7	0.353115	6.60149e-20	Sipa1l1	0.642539	3.97866e-25	Ppp1r14b	1.36994	4.75589e-23	Ndufa6	0.133693	0.00016247	Nav2	2.14023	3.28979e-38	Rnf145	1.26939	4.18828e-22	Cenpw	1.9214	1.61145e-47	Cd274	1.26366	4.45249e-30	Phb2	0.949222	1.62975e-25	Atg7	1.17481	0.000137666	Cyth4	0.519693	0.000610586	Zc3h7a	1.0267	2.07462e-10	Ralgds
182	Myh9	0.39318	3.60518e-58	Ssbp2	0.785045	1.69538e-17	Gpr55	0.808093	1.28382e-40	Btf3	0.192217	2.55421e-09	Cela1	1.3159	6.97334e-20	H2-K1	0.226113	5.21223e-25	Gmfg	0.631853	1.04083e-22	1810041H14Rik	0.938667	0.000165719	CAAA01147332.1	1.01646	4.43562e-38	Pkp4	1.72087	4.18828e-22	Elob	0.701506	2.69976e-47	Zfp53	1.2833	2.97431e-29	Msn	0.750963	1.70627e-25	Rasa2	0.692871	0.000153824	Klf9	1.29625	0.000611673	Tank	1.03267	2.09832e-10	Pgk1
183	Ehd1	0.757105	1.90873e-57	Dusp5	0.489145	2.32512e-17	Traf4	0.885127	3.06201e-40	Pdcd1	0.760286	2.66836e-09	Sorbs1	0.897242	9.13091e-20	Trmt61b	1.30301	1.61644e-24	Mllt3	0.749419	1.66822e-22	Snhg12	0.376504	0.000184403	Jund	0.53685	9.25071e-38	Hey1	3.94781	6.0052e-22	Slc25a4	1.36461	3.13019e-47	Tmem123	0.726031	2.1307e-28	Traf1	0.865298	1.83865e-25	mt-Atp6	0.249489	0.000173012	Elovl5	0.550186	0.000615827	Kmt2c	1.48378	2.62673e-10	Rgcc
184	Clint1	0.484048	3.21228e-57	Gm28592	2.56622	1.17822e-16	Rrad	1.11302	4.70411e-40	Sept9	0.259536	2.66836e-09	Cox5a	0.366526	3.36467e-19	Smco4	0.78267	1.82224e-24	Rcbtb1	2.15189	1.88132e-22	Soat2	0.833399	0.000232732	Ubald2	0.718673	1.27191e-37	Camk2d	0.921591	6.36081e-22	Tle5	0.660072	3.51384e-47	Cd53	0.685093	2.98445e-28	Prdx2	0.908127	2.72938e-25	Gm20139	1.49215	0.000188107	Tmem123	0.447473	0.00063632	Kdm6a	1.8367	2.71154e-10	Stradb
185	Os9	0.78293	4.87292e-57	Ccr5	0.553003	1.22593e-16	Ehd1	0.72352	1.7169e-39	H2-Q4	0.244621	2.68041e-09	Calm1	0.265005	3.46633e-19	Rab11fip1	0.90654	4.7833e-24	Cd55	3.25913	9.96078e-22	Irf2	0.283627	0.000240579	Il17re	4.56681	2.93167e-37	Por	1.68031	6.47088e-22	Anxa6	0.955364	3.95328e-47	Hilpda	1.14732	5.18776e-28	Ppdpf	0.993057	4.17332e-25	Rnf19a	0.594599	0.00019362	Gpr65	0.687837	0.000641727	Frmd6	1.72851	3.32503e-10	Atp5d
186	Ifng	0.783448	7.46594e-57	Nedd9	0.409615	3.35505e-16	Inpp4b	0.562919	5.63106e-39	Ptpn22	0.245772	3.22508e-09	Prr13	0.361883	4.05073e-19	Mast4	1.81286	4.81983e-24	Ift80	2.87995	1.60394e-21	Ypel3	0.132194	0.000264888	Dleu2	1.08833	4.90232e-37	Mif	0.66549	6.5645e-22	Coro1b	0.929296	6.31572e-47	Smco4	1.06114	8.69604e-28	Stk38	0.93443	4.17332e-25	Hnrnph2	0.528106	0.00019952	Orai1	0.469436	0.000844006	Trps1	2.11408	3.34959e-10	Ralgps2
187	Atp6v0a2	0.929049	2.13288e-56	Hspa5	0.322472	7.37578e-16	Zbtb25	0.851572	6.33846e-39	Gm26740	0.300072	5.89148e-09	Os9	0.549795	4.0799e-19	Traf4	0.763235	1.12776e-23	mt-Atp6	0.310841	1.76611e-21	Pabpc1	0.0155393	0.000276065	Cpd	1.02384	8.81161e-37	Ifngr2	2.49599	1.13863e-21	Baiap2	1.09714	6.71991e-47	Adamts6	2.45146	2.27596e-27	Ostc	0.929271	4.29912e-25	Gpr55	0.535913	0.000210733	Iqgap1	0.424933	0.000844006	Dyrk1a	1.84268	3.51164e-10	Tgif1
188	Gng2	0.708676	2.7686e-56	Jak2	0.426045	7.66861e-16	Prdm1	0.957036	1.42707e-38	Elf1	0.211453	7.05313e-09	Rnf43	1.31564	4.39121e-19	Gadd45b	0.536754	1.47169e-23	Hnrnpa0	0.331615	2.09941e-21	Ankrd13a	0.471952	0.000281665	Id2	0.850956	1.38943e-36	Stip1	0.792745	1.48887e-21	Acadl	0.954954	7.19741e-47	Dennd5a	1.35914	2.3908e-27	Cks2	1.34242	5.51342e-25	Gdi2	0.359803	0.000243161	2410006H16Rik	0.328458	0.000844006	Gls	1.05628	4.02711e-10	Dnpep
189	Frmd4b	1.15659	2.77574e-56	Gas5	0.305109	7.86221e-16	Peli1	0.564803	2.86794e-38	Itpkb	0.301525	8.94985e-09	Spcs2	0.367456	7.52583e-19	Dtx4	0.912409	1.98393e-23	Patj	2.7212	4.08713e-21	Tsc22d4	0.187069	0.00037695	Galnt2	1.04441	6.62905e-36	Zc3h12d	1.7525	1.75112e-21	Rexo2	0.970493	1.22805e-46	Sema4b	2.11684	3.4133e-27	Dok2	0.947962	7.32179e-25	Traf5	0.613805	0.00024678	Il2rb	0.474179	0.000970168	Rictor	1.59748	4.03218e-10	Hsd11b1
190	Wnk1	0.599539	4.60289e-56	Eif5	0.336491	1.10415e-15	Lcp1	0.369682	6.15658e-38	Ube2h	0.323142	9.17486e-09	Ankrd44	0.395002	1.01121e-18	Tmem243	0.960709	3.44349e-23	4930523C07Rik	0.82822	5.41399e-21	Tbx21	0.44094	0.000441199	Vps54	1.09527	1.78153e-35	Pacsin1	2.42836	2.10127e-21	Hnrnpl	0.777556	1.44266e-46	Lag3	1.51812	3.92273e-27	Kcnn4	1.34758	9.5345e-25	Sugt1	0.493057	0.000267008	H2-Q6	0.390432	0.000970168	Trip12	1.16661	6.22855e-10	Ccnd3
191	Trat1	0.811049	1.33529e-55	Cycs	0.434045	1.51111e-15	Sipa1l1	0.722452	4.64033e-37	Eef1b2	0.189742	1.24201e-08	E430024P14Rik	1.1549	1.12503e-18	Ctla4	0.516431	3.55597e-23	Plec	1.41314	8.38588e-21	Gm19951	0.181375	0.000478361	Csrnp1	0.859197	2.40381e-35	Kcnq5	2.58077	2.57251e-21	Snrpc	1.03161	1.56773e-46	Stat1	0.636195	4.83994e-27	Atp5g2	0.648267	9.83681e-25	Tulp4	0.761048	0.000278284	Hnrnpa3	0.310646	0.0013133	Slc9a9	1.44039	6.79479e-10	Ms4a4b
192	Havcr2	1.91036	6.39108e-55	Fth1	0.210035	2.33012e-15	Gpr171	0.652895	3.91434e-36	Gimap9	0.38815	1.48035e-08	Atp5j2	0.328983	1.12579e-18	Il17a	1.60041	3.61149e-23	Cd9	2.89337	9.75544e-21	Crip1	0.202385	0.000580934	Rexo2	0.920082	4.4091e-35	Pdcd1	1.41101	2.97256e-21	Rpa1	0.954693	1.84713e-46	Tagln2	0.832558	5.16086e-27	Psmb4	0.921029	9.95282e-25	Gramd1a	0.415691	0.000308847	Lag3	0.927967	0.00131442	Osbpl3	1.33755	7.87712e-10	Gm2245
193	Dnajc9	1.00094	2.16598e-54	4930503L19Rik	0.440019	2.78618e-15	Rel	0.62362	7.58351e-36	Tut4	0.258935	1.58087e-08	Plaat3	0.496408	1.17067e-18	Socs3	0.91938	4.9114e-23	Cdc42se1	0.624854	1.04256e-20	Heyl	1.35446	0.000580939	Anxa2	1.41085	7.81398e-35	Jund	0.407369	4.15896e-21	Cd38	0.981606	1.93485e-46	Cep85l	1.75104	6.82127e-27	Lsm4	0.882822	1.25389e-24	Baiap3	0.602365	0.00032797	Ptk2b	0.417177	0.00149839	Lars2	1.10937	8.64514e-10	Ppat
194	Cd200r4	1.7114	7.19659e-54	Adgre5	0.48316	6.54924e-15	Nr3c1	0.537574	7.67364e-36	Gnas	0.205971	1.6383e-08	1810041H14Rik	1.21687	1.21048e-18	Slc3a2	0.479572	6.88506e-23	Traf3ip3	0.903138	1.27412e-20	Gzmk	0.577268	0.000616482	Nfkbib	0.978571	9.15102e-35	Tespa1	1.03617	6.49926e-21	Eno1	0.976726	2.25697e-46	Flnb	1.92803	9.24098e-27	Psmb3	0.802958	1.29248e-24	Zfp106	0.729566	0.000330599	Il12rb2	0.508149	0.00172277	Bcl11b	1.09743	8.65448e-10	S1pr1
195	Birc2	0.838769	3.65778e-53	Eef1a1	0.121961	1.05764e-14	Lcp2	0.478353	1.38876e-35	Sp110	0.666083	1.77952e-08	Anxa11	0.610897	1.57884e-18	H2-Q6	0.440594	7.73194e-23	Lgals9	0.855464	2.00737e-20	Gfi1	0.508018	0.000667391	Slamf1	0.855589	1.05487e-34	Skap1	0.359922	1.03363e-20	Chst12	1.04301	4.28701e-46	Mdh1	0.776914	1.04351e-26	Eif2s1	0.937495	2.1529e-24	Hic1	0.48211	0.000337781	Zbtb1	0.582658	0.0018862	Gtdc1	1.94121	8.68277e-10	Cdc37
196	Grk6	0.675341	7.42654e-53	Dtx4	0.639792	1.16111e-14	Slc25a3	0.514989	6.07261e-35	Lck	0.159848	2.08659e-08	Cyth3	0.922193	2.96754e-18	Ube2s	0.471718	2.47812e-22	Eno1	0.698662	2.47214e-20	Tnfsf10	0.7321	0.000673099	Orai1	0.776533	1.24724e-34	Gem	1.29255	1.30731e-20	Uqcr11	1.02207	4.60525e-46	Sh3rf1	2.40246	1.85813e-26	Bak1	1.25477	2.22058e-24	Calm2	0.393371	0.00034199	Fbxl12	0.735476	0.00195051	Osbpl8	1.65522	8.95037e-10	Ctps
197	Vgll4	0.788979	9.57754e-53	Mrfap1	0.415221	1.22883e-14	Ociad1	0.565732	6.76169e-35	Evi2a	0.707768	2.08659e-08	Ndufa3	0.304041	3.88523e-18	Snx18	0.688931	2.96062e-22	Trib2	0.936362	2.74801e-20	Lgalsl	0.957428	0.00074854	Birc3	0.824486	2.59171e-34	Dipk2a	1.87237	1.81741e-20	Lcp1	0.56517	4.63389e-46	Ptp4a2	0.598695	3.11041e-26	Ndufa4	0.82859	3.07911e-24	Ntan1	0.482599	0.000352217	Zdhhc18	0.407197	0.00213767	Neat1	1.3832	1.03218e-09	Atp5md
198	AU020206	0.62716	1.5534e-52	Bcl10	0.470873	1.29888e-14	Xcl1	1.54428	9.31782e-35	Tpst2	0.264296	3.00984e-08	Rassf5	0.496409	3.99671e-18	Itk	0.366704	3.62939e-22	Cct6a	0.899212	3.1215e-20	Arpp19	0.214079	0.0007611	Ltb	0.844892	5.38921e-34	Fas	1.05353	2.11933e-20	Anxa2	1.35182	5.355e-46	Grb2	0.679167	3.86223e-26	Hmgb2	0.753127	3.40217e-24	Ehd3	0.834429	0.000361498	Usp38	0.54722	0.00242756	Ythdf3	1.56436	1.31158e-09	Cnot10
199	Cd4	0.52876	5.40552e-52	Serbp1	0.321478	1.58187e-14	Il12rb1	1.0446	9.88444e-35	Ets1	0.171387	3.57518e-08	Ppp3cc	0.684272	5.35728e-18	Sf1	0.437073	3.98507e-22	Set	0.436004	4.38643e-20	Glp1r	1.12878	0.000798302	Gm15283	1.65733	6.28698e-34	Klf3	0.911005	2.67175e-20	Mdh1	0.883446	6.17867e-46	Arl5c	1.53116	7.75876e-26	Tnfsf8	1.41444	4.15021e-24	Otulin	0.503208	0.000408096	Cdk17	0.372895	0.00262497	Gm42418	0.58586	1.33657e-09	Ran
200	Stk10	0.602216	9.14003e-51	Maff	1.53625	3.41704e-14	Mndal	0.671199	1.15566e-34	Rcbtb2	0.404243	4.66906e-08	Rsrp1	0.395582	5.35728e-18	Atxn1	0.511316	4.48784e-22	Foxk1	1.65398	5.58209e-20	Lag3	0.671124	0.000965182	Mxd1	0.829808	1.38416e-33	Adipor2	0.825293	5.11721e-20	Psma5	1.04437	6.27179e-46	Stat3	0.660829	9.97702e-26	Mrpl33	0.820311	4.28386e-24	Smarca5	0.4225	0.000492511	Cxcr6	0.486872	0.00262497	Itpr2	1.32105	1.44077e-09	Psmc3
201	Smim3	0.848188	1.6339e-50	Sertad1	0.541391	3.91475e-14	AU020206	0.603189	1.33138e-34	Gmfg	0.337002	4.97269e-08	Rftn1	0.538499	5.8658e-18	Ckb	1.0302	6.26602e-22	Ptpn18	0.359039	7.6818e-20	Atp8a2	0.480653	0.000969132	Socs2	1.89417	2.15945e-33	Stat5a	1.06424	1.43978e-19	Tuba1a	0.943671	9.54345e-46	Ncf4	2.54927	5.17092e-25	Adgre5	0.890215	4.64067e-24	Cyth4	0.460343	0.000492511	Srsf7	0.302273	0.00284731	Ago2	1.09062	1.54901e-09	Ccr6
202	Itpkb	0.606696	2.50602e-50	Plin2	0.940533	5.46449e-14	Rnf138	0.665258	1.65479e-34	Tnfrsf1b	0.310886	5.272e-08	Atp5e	0.253409	6.88172e-18	Selenok	0.410102	6.70899e-22	Foxn3	0.58695	9.02366e-20	Cyb5a	0.258429	0.00137144	Tcp11l2	0.885553	2.96931e-33	Trim59	1.22277	1.50914e-19	Psmb2	0.906988	1.0929e-45	Cmtm7	0.839792	5.26433e-25	Il16	0.843851	4.68144e-24	Ripk2	0.780533	0.000500642	Lilrb4a	0.507607	0.00290067	Uty	1.61465	2.66535e-09	Tmco1
203	Klrd1	2.4842	3.39174e-50	Tnfaip8	0.407214	5.89356e-14	Stat1	0.523886	1.69459e-34	Psmb9	0.286317	5.55641e-08	1600014C10Rik	0.70914	8.79816e-18	Snrpg	0.338395	7.83595e-22	Myl6	0.285744	1.50313e-19	Cmtm7	0.346847	0.0013717	Cnbp	0.429705	4.23946e-33	Retreg1	0.719721	2.57697e-19	Sumo2	0.664565	1.39733e-45	Sdcbp2	1.67817	6.49575e-25	Ppia	0.374274	4.8795e-24	Sh2d2a	0.370522	0.000523918	Srsf5	0.328	0.0029308	Mllt3	1.30457	2.88179e-09	Pdlim1
204	Gpr18	0.802716	7.77646e-50	Cited2	0.52851	8.77653e-14	D16Ertd472e	0.57352	2.30819e-34	Ifi47	0.325801	5.91752e-08	Cdc42se2	0.384296	9.07433e-18	Prrc2c	0.461894	1.00068e-21	Galnt10	1.78685	2.37707e-19	Rfc2	0.636532	0.00160936	Snx2	0.923853	4.69496e-33	Rasa1	1.01979	3.07263e-19	Prelid3b	1.06106	2.01212e-45	Vim	0.739565	6.72816e-25	Sdhb	0.887722	5.71937e-24	Ctdp1	0.975094	0.000573414	Pag1	0.624218	0.00293559	Itga4	1.17649	2.98233e-09	Serpinb6a
205	Zbtb38	0.992128	8.90399e-50	Tbc1d1	0.582981	1.13348e-13	Tmem243	1.06038	5.40135e-34	Prkcb	0.632368	5.91978e-08	Cdkn2d	0.874146	1.37119e-17	Tut4	0.453816	4.47539e-21	Tcof1	1.01484	2.49619e-19	Cyth3	0.655614	0.00164393	Ndfip1	0.464737	5.37588e-33	Zfp53	1.03745	3.17517e-19	Ndufs8	1.0944	2.19869e-45	Gem	1.43544	6.73744e-25	Serf2	0.499741	6.0053e-24	Mif	0.416392	0.000573414	Rheb	0.47795	0.00328743	Dnajc1	1.24694	2.98321e-09	Rnase1
206	Tulp4	1.18978	1.44854e-49	Gbp4	0.450842	1.5009e-13	Atp2b4	0.972189	8.60321e-34	Sept6	0.292365	7.05307e-08	Tiparp	0.638278	1.43962e-17	Rap1b	0.364071	7.67362e-21	Srpk1	0.70736	2.85959e-19	Calm1	0.0227641	0.00175078	Larp4b	0.976293	1.20389e-32	Hmgn1	0.887934	3.45123e-19	Tyms	2.14763	2.54459e-45	Ube2b	0.576646	7.28685e-25	Cnp	0.935673	7.12006e-24	Pdcd4	0.335752	0.000575297	Cbx4	0.408732	0.00351168	Dleu2	1.57662	3.29424e-09	Kctd5
207	St6galnac2	1.30374	1.55033e-49	Anp32e	0.467306	2.06513e-13	Arid5a	0.718049	2.44541e-33	Ldb1	0.312982	8.32458e-08	Tesc	0.530602	1.80689e-17	Tnfrsf4	0.731469	2.43949e-20	Txk	0.855865	2.91049e-19	Twf2	0.322857	0.00182579	Raet1e	0.955081	1.25451e-32	Ddx6	0.608148	3.64478e-19	Rab1b	0.988181	2.63428e-45	Nfkbid	1.01539	1.2337e-24	Eif4e2	0.917531	8.11754e-24	Pfkp	0.497321	0.0005875	Smndc1	0.421115	0.0041209	Med13l	1.85054	3.43863e-09	Fgd2
208	Trav14d-3-dv8	1.85423	2.92075e-49	Gimap9	0.447654	3.65472e-13	Gabpb1	0.849162	2.54421e-33	Sh2d3c	0.568607	8.63505e-08	Plekhf1	1.3355	2.07695e-17	Rheb	0.574107	4.52413e-20	Cyth1	0.706884	3.02858e-19	Reep5	0.282054	0.00215839	Nrip1	0.651786	1.37055e-32	Rap1gds1	0.737301	3.94316e-19	Sash3	0.893492	2.83546e-45	Sdhaf1	1.4676	1.48686e-24	Psma1	0.953336	9.62337e-24	Srsf5	0.368313	0.00058754	Gng2	0.459832	0.00421309	Acvr2a	1.93447	4.12951e-09	Try5
209	Slc16a6	0.9074	4.71387e-49	Lpar6	0.83415	5.56439e-13	Serpinb6b	0.863054	4.19217e-33	Adam19	0.389189	9.34992e-08	Cox20	0.518705	2.23154e-17	Cpm	1.2747	5.97052e-20	Hnrnpk	0.31563	3.19454e-19	Wnt11	1.15333	0.00225773	Il17f	6.39271	1.53581e-32	Sptbn1	1.02243	4.40736e-19	Mcm2	1.95961	3.11335e-45	Myl12b	0.392443	4.24368e-24	Ssr2	0.982324	1.86199e-23	Cldnd1	0.620887	0.000604787	Glcci1	0.61214	0.00424196	Arhgef3	1.00529	5.14146e-09	Flt3
210	Vamp4	0.732391	6.21622e-49	Isg15	0.450997	7.92629e-13	Serpinb9	1.17312	5.00281e-33	Gpr171	0.326213	1.01422e-07	Gbp8	0.583228	2.59793e-17	Dot1l	1.27742	8.05518e-20	Ldlrap1	2.2622	4.206e-19	Pttg1	0.415719	0.00231143	Gabpb1	1.02693	1.86165e-32	Stx11	1.00407	5.22427e-19	Rbx1	0.887558	3.78983e-45	Vgll4	0.848732	1.59699e-23	Mif	0.824801	1.86439e-23	Sytl3	0.419481	0.000666612	Slc41a1	1.08082	0.00425022	Ldlrad4	1.23056	6.06936e-09	Pdia3
211	Rgs3	0.87861	3.92205e-48	Taf1d	0.462495	7.99007e-13	Zap70	0.511073	6.27745e-33	Arhgap30	0.311155	1.35481e-07	Cers6	0.86059	3.95991e-17	Isg15	0.584013	8.63528e-20	Nsa2	0.332405	4.84562e-19	Nrip1	0.151365	0.00235286	Rac1	0.646816	2.25604e-32	Eef1g	0.648984	1.2815e-18	Gmnn	1.7344	6.3628e-45	Phlda1	1.14346	1.98987e-23	Slc25a4	1.18974	3.40205e-23	Dnajc9	0.622393	0.000672013	Cd38	0.616979	0.00461931	Ppp3ca	1.48994	6.80665e-09	Tgtp1
212	Errfi1	0.973998	5.25344e-48	Ern1	0.495108	8.20837e-13	P2ry10	0.652129	8.89061e-33	Gm19951	0.290678	1.46264e-07	Cox5b	0.298847	7.47151e-17	Snhg1	0.515078	1.04088e-19	Spint2	1.42015	5.38031e-19	Hint1	0.100277	0.00235397	Pdia3	0.59808	3.0646e-32	Tnfaip8	0.62606	2.05709e-18	Atp6v0a2	0.971847	6.50937e-45	Med15	1.05593	3.24487e-23	Lgals9	0.91863	5.25585e-23	Mctp2	0.570259	0.000682461	Trav14d-3-dv8	1.27675	0.00469288	Stk10	0.804847	1.07954e-08	Zfp36
213	Rbm39	0.311662	3.6424e-47	Prdm1	0.596192	9.18818e-13	AW112010	0.553442	1.87709e-32	Eif3k	0.207879	1.56566e-07	Ankrd13a	0.632026	7.62349e-17	Bach2	0.885432	1.39789e-19	Sec11a	0.586158	8.82365e-19	Chsy1	0.741813	0.00240926	Ptger2	2.25704	4.74173e-32	Rgs2	1.02385	2.27296e-18	Tipin	1.91587	6.84406e-45	Trp53inp1	0.822619	4.35424e-23	Myo1g	0.86686	5.42201e-23	Junb	0.379572	0.000701654	Hopx	0.467749	0.00505983	Arid4b	1.12368	1.16199e-08	4930542C12Rik
214	Plekha5	0.897405	5.25547e-47	Sumo1	0.331267	9.55557e-13	Nfkbie	0.8872	2.04395e-32	Psmb10	0.352796	1.63293e-07	Fam189b	0.641644	8.4756e-17	Prelid2	1.45574	2.24034e-19	Skap1	0.250838	1.02913e-18	Dennd4a	0.145877	0.00270756	Tgif1	0.786675	1.73235e-31	Srfbp1	1.38315	6.32854e-18	Mrps36	1.12223	7.92095e-45	Nfkbie	1.01458	4.3707e-23	Ighm	1.57627	5.53809e-23	Cd226	0.451504	0.000733887	Eif5a	0.33085	0.00532857	Sf3b1	0.431263	1.33039e-08	Abhd17c
215	Nsmaf	0.749689	8.78654e-47	Eif4a2	0.395908	1.17876e-12	B4galnt4	0.979271	2.30521e-32	Jakmip1	0.391318	1.78083e-07	Cbx3	0.538803	8.91769e-17	4930523C07Rik	0.679402	2.48246e-19	Fbl	0.822422	1.30264e-18	Psenen	0.181969	0.00286252	Bcl3	1.01385	2.88937e-31	Lax1	1.01516	1.52678e-17	Hvcn1	1.00273	2.54705e-44	Gbp5	1.6236	5.42579e-23	Psmd13	0.976679	5.56581e-23	Acvr2a	0.833929	0.00074856	Ciapin1	0.642345	0.00534589	Igf2r	1.50337	1.43768e-08	P2ry1
216	Btg1	0.340206	9.57034e-47	Pcbp1	0.330087	1.4008e-12	Cd28	0.695769	3.08905e-32	Stat1	0.255103	1.85172e-07	Rcn1	1.07643	1.05953e-16	Aff1	0.735843	3.15073e-19	Hnrnpu	0.289238	1.80927e-18	Acap1	0.14159	0.00304786	Eif1	0.275664	8.27217e-31	Dnaja1	0.500455	1.64006e-17	Vdac3	1.11802	2.95054e-44	Rab11a	0.853084	5.58548e-23	Prkcq	0.864129	7.51847e-23	Cdc42se2	0.394024	0.000756685	Ak2	0.425013	0.00556659	Rapgef2	2.14646	1.62517e-08	Eif3i
217	Cd38	0.852212	1.54649e-45	Snhg1	0.379827	1.78427e-12	Thada	0.656213	4.57804e-32	Tmem131l	0.795016	2.14744e-07	Kif13b	0.85082	1.0924e-16	Nfkbid	0.705188	3.51643e-19	Fam169b	0.954268	2.03088e-18	Snrpg	-0.00592043	0.00326224	Ccr1	6.24039	1.24038e-30	Zhx2	1.32262	1.7553e-17	Cks1b	3.30227	4.77143e-44	Atp5d	0.524345	7.88432e-23	Mrpl54	0.995855	1.13741e-22	Rgs3	0.556612	0.000756685	Gramd1a	0.395924	0.00558578	Nktr	0.964392	1.75263e-08	Ctsh
218	Ppp3cc	0.874919	1.97833e-45	Itgal	0.465756	2.92134e-12	Crbn	0.780056	5.46143e-32	Il10ra	0.961652	2.30846e-07	Arrdc3	1.18494	1.10616e-16	Casp4	0.797385	4.50738e-19	Slfn5	3.48528	2.0447e-18	Sla2	0.577149	0.00338407	Hilpda	1.06553	2.50499e-30	Sec14l1	1.187	7.8169e-17	Ndufc2	0.976921	1.54667e-43	Lmbrd1	1.0011	7.97521e-23	Eif3k	0.737318	1.28772e-22	Dennd2d	0.559167	0.000763004	Zc3h12a	0.583974	0.00576149	Fbxl17	1.77002	2.20709e-08	Qrsl1
219	Foxn3	0.609334	5.38622e-45	Lgals9	0.515479	3.06933e-12	Kras	0.613197	5.46217e-32	Ikzf1	0.217379	2.99648e-07	Acot7	0.693605	1.33844e-16	Cyp51	0.664435	5.4073e-19	Impdh1	1.76507	3.27307e-18	Tagap	0.316239	0.00388006	Lztfl1	0.92506	4.04412e-30	Rack1	0.313406	1.73054e-16	Tfdp1	1.47372	1.54952e-43	Wls	2.35797	9.96158e-23	Atp5d	0.680633	1.52738e-22	Klf6	0.386298	0.000787077	4930503L19Rik	0.462537	0.0059651	Hdac4	1.96197	2.37149e-08	Prim1
220	Chsy1	1.34943	5.93044e-45	Ubqln1	0.567896	3.23799e-12	Ptp4a2	0.487606	7.42612e-32	Srpk2	0.490772	4.06465e-07	H2-Q7	0.302615	3.1629e-16	Trat1	0.652966	5.4073e-19	Ywhaz	0.246936	9.79608e-18	Scand1	0.0828496	0.0041177	Gbp6	1.12672	4.96342e-30	Pycr2	1.19531	2.27993e-16	Swi5	0.961204	1.63114e-43	Syngr2	1.09068	2.96173e-22	Adk	1.8695	1.63953e-22	Hint1	0.398464	0.000865332	Map4k1	0.57136	0.00614515	Plekha5	1.37314	2.44629e-08	Gm50228
221	Cers4	0.719626	2.01736e-44	Siah2	0.698627	3.59411e-12	Lrrfip1	0.568917	9.79384e-32	Chd3	0.294832	4.1195e-07	Tent5c	0.617565	8.05289e-16	Hivep2	0.51728	6.73004e-19	Zbtb20	0.848338	1.42328e-17	Hnrnpa2b1	-0.0181229	0.00417623	Il18rap	1.28987	7.68855e-30	Hspa9	0.792999	2.5382e-16	Hells	1.88203	1.98215e-43	Ncoa3	0.823634	4.15396e-22	Prdx1	0.825395	1.97327e-22	Celf2	0.362827	0.000909537	Ubr5	0.599508	0.00620264	Ern1	1.30716	2.66429e-08	Hist1h1e
222	Arrb2	0.544073	2.67249e-44	Icos	0.381485	4.01329e-12	Cblb	0.560827	3.62342e-31	Armc7	0.512718	7.13364e-07	Clic1	0.3293	9.84096e-16	Il1r1	1.89466	8.26363e-19	Stambpl1	1.51858	1.48565e-17	Mospd1	0.860855	0.00445221	Pi4k2a	1.26594	9.96378e-30	Sept7	0.479252	2.6172e-16	Prr13	0.8	2.37462e-43	Myo1g	0.858195	8.48597e-22	Glud1	0.845303	3.16961e-22	Smurf2	0.615659	0.000914665	Tnfrsf1a	0.644962	0.0062227	Chst11	1.92043	2.72337e-08	Gm20522
223	Pde4d	0.77676	3.2711e-44	Antxr2	0.554177	5.59446e-12	Tpm4	0.743828	1.35018e-30	Arhgap10	0.582565	7.61988e-07	Apol9b	1.76546	1.2741e-15	Hsp90b1	0.397737	1.86867e-18	Il7r	0.693012	1.66165e-17	Rcn1	0.762612	0.0045144	Rel	0.723759	1.08923e-29	Gpx1	0.582592	2.69959e-16	Mrpl20	1.01499	5.80273e-43	Osbpl9	0.861685	2.06888e-21	Pitpna	0.828495	3.34592e-22	Atad2	0.537877	0.000922731	Cxcl10	1.224	0.00642123	Ambra1	1.67111	3.30945e-08	Zc3h7a
224	Arap2	0.564603	3.32724e-44	Uspl1	0.781421	6.89859e-12	Gadd45g	1.54523	2.0733e-30	Flt3l	0.429178	7.90047e-07	Ptges3	0.338728	1.46431e-15	Rela	0.642887	1.91742e-18	Znrf3	2.26366	2.07997e-17	Pdcd4	0.0906648	0.00474062	Cd247	0.614878	1.28896e-29	Pde2a	2.63398	3.08168e-16	Tox2	1.05701	1.01885e-42	Glcci1	0.862546	2.99777e-21	Cs	0.911949	3.35927e-22	Ptk2b	0.402207	0.000922731	Cd244a	0.891201	0.00733986	Pip4k2a	1.04277	3.35421e-08	Hmgn2
225	P2ry10	0.643761	6.27134e-44	Dynll1	0.330434	6.89859e-12	Litaf	0.608174	3.74646e-30	Eef1d	0.204422	8.28963e-07	Abr	0.776737	1.57831e-15	Pim3	0.849688	1.9365e-18	Gstp3	2.06995	2.1755e-17	Gcnt2	0.420661	0.00482903	Uhrf2	0.919765	1.93306e-29	Slc9a7	3.35475	3.09338e-16	Scin	1.70346	1.03376e-42	Serp1	0.754471	3.42237e-21	H3f3a	0.568829	4.20755e-22	Carnmt1	0.635092	0.000922731	Spcs2	0.336956	0.00796751	Son	0.362267	3.44851e-08	Alkbh8
226	Akna	0.563074	9.06232e-44	St3gal6	0.653133	7.08638e-12	Etv3	0.723947	8.6323e-30	Sidt1	1.14015	8.32015e-07	Ccdc117	0.666445	2.05468e-15	Maf	0.516393	2.85864e-18	Prkd2	0.948051	3.43495e-17	Pltp	0.975264	0.00485896	Ccr6	2.96704	4.98441e-29	mt-Atp8	0.599979	3.26671e-16	Cyb5a	0.872831	1.06088e-42	Pcyt1a	2.75244	4.37771e-21	Sidt1	2.04376	4.4437e-22	Lysmd2	1.0596	0.001006	Xbp1	0.512417	0.00833025	Rsbn1l	0.964008	3.92097e-08	Cfap74
227	Wnt11	2.21372	2.975e-43	Higd1a	0.44958	7.67227e-12	Tgoln1	0.66729	1.20937e-29	Eif4ebp2	0.334206	9.06897e-07	Epsti1	0.418615	2.2426e-15	Ier2	0.416414	3.64289e-18	Icam2	2.51235	4.63352e-17	Gimap5	0.251911	0.00493572	Carnmt1	1.09682	7.43327e-29	Ppp1r14b	1.24312	3.75237e-16	Ndufb6	0.960405	1.19511e-42	Nampt	1.71961	4.50604e-21	Tomm22	0.828311	4.54916e-22	Pnrc1	0.2838	0.00103549	Prr5l	0.950736	0.0086235	Usp15	1.14788	4.57211e-08	Zc3hav1l
228	Tspyl1	0.686215	4.22158e-43	Sirt1	0.673308	8.86854e-12	Traf3	0.87244	2.9435e-29	Il31ra	0.296024	9.62441e-07	Osbpl3	0.584306	2.5911e-15	Runx1	0.386663	3.68811e-18	Slc44a2	0.895259	7.42186e-17	Acot7	0.504769	0.00514425	Ldha	0.556342	1.08212e-28	Xylt1	1.9874	3.77679e-16	Gnas	0.661632	1.21575e-42	Pkm	0.50903	9.94037e-21	B4galt1	0.969669	5.65283e-22	mt-Nd5	0.417075	0.00108506	Rgs3	0.61942	0.00876039	Smg1	1.31106	5.06592e-08	Igkc
229	Lag3	1.30888	4.89088e-43	Irak2	0.624622	1.46071e-11	Emd	0.606701	6.61087e-29	Slc3a2	0.233097	9.62441e-07	Plcxd2	0.469582	3.68593e-15	Tank	0.494851	4.58636e-18	Mrpl23	1.01744	7.87982e-17	4930503L19Rik	0.253495	0.00532712	Cish	0.968737	1.36541e-28	Prkca	0.58157	4.42318e-16	Ccdc12	0.876875	1.4496e-42	Reps1	1.35493	1.21941e-20	Gltp	0.857301	6.34348e-22	Gm28942	0.682036	0.0011037	Tnrc6b	0.371229	0.00926918	Man1a	1.67031	5.25616e-08	Eps8l1
230	H2afj	0.489945	2.08111e-42	Srsf5	0.283875	2.17057e-11	Map3k14	0.949874	8.39608e-29	Ctsd	0.338585	1.24592e-06	Wbp1	0.75769	4.80007e-15	Rorc	1.61816	5.24293e-18	St8sia1	1.56296	8.16582e-17	Ncald	0.78013	0.00586437	Traf3	1.04401	1.56087e-28	Nfkb1	0.554368	9.49893e-16	Cs	1.02827	1.51611e-42	Rac1	0.566975	1.42607e-20	Il2rg	0.690097	6.56438e-22	Hsdl1	0.985764	0.00118776	E430024P14Rik	0.944302	0.0101909	Bbx	1.70312	6.54387e-08	Crip2
231	Laptm5	0.267098	3.30311e-42	Tmem243	0.6258	2.61894e-11	Gbp7	0.990796	1.57791e-28	Nlrc5	0.400577	1.27113e-06	Dbi	0.618396	5.06611e-15	mt-Nd1	0.399933	6.38192e-18	Eif5a	0.318465	9.13733e-17	Plekhf1	0.885884	0.00698142	Cisd2	0.841	3.05762e-28	Eprs	0.719681	1.37859e-15	Snrpa	1.19498	1.74178e-42	Lpcat1	1.72414	1.56795e-20	Snrpd3	0.877626	8.33673e-22	Kmt2e	0.323419	0.0011955	Baiap2	0.753155	0.010624	Emb	0.627516	6.79889e-08	Trbv16
232	Thada	0.658042	4.72102e-42	Dusp10	0.477588	3.27216e-11	Peak1	0.785272	3.25226e-28	Smndc1	0.267622	1.56595e-06	H2afy	0.331713	7.90234e-15	Gas5	0.327138	7.31172e-18	Banf1	0.740669	9.85044e-17	Cd3d	0.0202776	0.00744392	Ier5l	0.829909	3.35601e-28	Clec2i	1.27327	1.39593e-15	Btf3	0.601407	2.18867e-42	Ywhae	0.688342	2.57916e-20	Tomm20	0.803276	1.18321e-21	Serpinb6a	0.645432	0.0011955	Ncf1	0.883701	0.0115111	Tpp2	0.941843	7.23217e-08	Aven
233	Ubr5	0.844233	8.49993e-42	Metrnl	1.05503	3.61237e-11	Pde3b	0.514324	5.55221e-28	Mcl1	0.180038	1.71161e-06	5430416N02Rik	0.44389	8.59576e-15	mt-Atp6	0.253863	1.70137e-17	Ndufa4	0.428064	1.05843e-16	Elmo2	0.818369	0.00782491	Pkp3	0.844629	4.74439e-28	Abhd17c	1.13802	2.65888e-15	Csnk2b	0.830026	2.19662e-42	Sntb1	0.592847	4.38903e-20	Ebp	0.979896	1.42419e-21	Akap13	0.280405	0.00120615	Actn2	0.420132	0.0117558	Kpna4	0.644855	8.20682e-08	A630001O12Rik
234	Cmip	0.784204	2.1521e-41	Neurl3	0.372584	4.42772e-11	Il21	1.68371	1.94637e-27	Igtp	0.485121	1.94118e-06	Frmd6	0.71745	8.87504e-15	Ncl	0.361696	1.84833e-17	Rasal3	0.460365	1.56103e-16	Lars2	0.204147	0.00933362	Pdia4	1.02935	9.79183e-28	Zbtb20	0.831093	2.91907e-15	1810037I17Rik	0.838393	2.27603e-42	Ltb	0.681023	5.18106e-20	Snrpc	0.908288	1.60105e-21	P2ry10	0.426452	0.00122342	Fam241a	0.554918	0.0129248	Ahnak	1.16363	1.25348e-07	Tubb6
235	Rnf166	0.557611	4.50703e-41	Saraf	0.279953	5.73226e-11	Hif1a	0.535568	1.97206e-27	Sash3	0.283886	1.94778e-06	Mob3a	0.524359	9.68692e-15	Rasgrp1	0.455063	2.84158e-17	Ppp1r13b	1.62401	2.0717e-16	Zfp706	0.158123	0.0104673	Neb	2.0631	1.11465e-27	Psen2	1.10708	3.90445e-15	Sem1	0.676146	3.73093e-42	Spint2	1.37646	5.40614e-20	Edf1	0.770493	1.81355e-21	Myh9	0.248722	0.00122342	Prf1	1.02353	0.0129779	Helz	1.51675	1.2564e-07	Anp32a
236	Dync1h1	0.974644	7.48069e-41	Pim2	0.807739	6.9123e-11	Dnajc15	0.691881	6.63201e-27	Malt1	0.320768	2.20143e-06	Myl12a	0.266385	1.03989e-14	Sumo1	0.391692	3.33308e-17	Dennd2d	0.765293	2.37554e-16	Rab19	0.527011	0.0122595	Cox10	1.80604	2.07823e-27	Elavl1	0.552562	6.65812e-15	Trerf1	0.872403	3.85078e-42	Icam1	0.818854	6.39383e-20	Rsu1	1.22916	1.99017e-21	Cnbp	0.272935	0.00147241	Ppm1d	0.674938	0.0130162	Map4k4	1.05406	1.26152e-07	Gm45552
237	Ak2	0.598534	2.85003e-40	Tra2a	0.371285	7.97273e-11	Gpbp1	0.547634	7.35453e-27	Fam189b	0.420436	2.46486e-06	Gpr55	0.51627	1.19426e-14	Il22	1.83582	8.89758e-17	Tespa1	0.977419	3.30099e-16	Ndufa5	0.338961	0.0131423	Adam8	3.09842	2.59064e-27	Lmbrd1	0.827567	8.47745e-15	Pgls	0.942304	3.97394e-42	Ttc39c	1.1987	6.83719e-20	Hnrnpf	0.563067	2.01403e-21	Batf	0.407822	0.00154453	Dnaja2	0.356164	0.0137184	Kif13b	1.64328	1.33619e-07	Eif2s2
238	Tor1aip1	0.628578	8.19602e-40	B4galt1	0.575987	9.20339e-11	Mcl1	0.403564	8.42024e-27	Cnot6l	0.277631	2.5774e-06	Rbl2	0.531889	1.27222e-14	B4galt1	0.80771	9.44241e-17	Ezr	0.372637	8.518e-16	Rnf187	0.204593	0.0133945	Atp10a	1.66169	3.71068e-27	Fam168a	1.12853	8.55418e-15	Tmem258	0.825092	4.01004e-42	Grn	1.81392	8.19797e-20	Cox6a1	0.769512	2.3395e-21	Slc38a1	0.462592	0.00166323	Slc15a2	0.69564	0.0142187	Oga	1.06215	1.354e-07	Uso1
239	Sema4d	0.604712	2.82573e-39	Ptma	0.211159	1.13548e-10	Casp1	0.741892	9.57666e-27	Gabarapl2	0.237893	2.62385e-06	Mmd	0.559818	1.29163e-14	Hopx	0.583561	1.05549e-16	Frmd8	0.766718	1.47996e-15	Zeb2	0.351572	0.0135581	Ehd1	0.753646	3.81011e-27	Apex1	1.64776	9.09003e-15	Uhrf1	2.88143	5.06173e-42	Ecm1	2.28418	1.14691e-19	Taf10	0.780276	2.4805e-21	St8sia4	0.403902	0.00168388	Gcnt2	0.571051	0.0145044	Slc38a1	1.06428	1.40996e-07	Irf2bp2
240	Cracr2a	1.31898	6.33952e-39	Hif1a	0.320278	1.38447e-10	Hivep2	0.552361	1.12172e-26	Pik3ap1	1.80606	2.7456e-06	Armc7	0.722584	1.34739e-14	Gch1	0.739462	1.1329e-16	Arl6ip5	0.437086	2.59971e-15	Cox20	0.265178	0.0155322	Ywhaz	0.438354	4.25463e-27	Slc26a11	1.86693	1.16621e-14	Ndufa1	0.849627	5.06579e-42	Socs2	1.87526	1.16716e-19	Mrps21	0.837443	2.52878e-21	Mkrn2	0.682731	0.00172009	Ostf1	0.346419	0.0147121	Atrx	0.809745	1.75087e-07	Asf1b
241	Trac	0.507956	3.56112e-38	P4ha1	0.844174	2.55509e-10	Ubash3a	0.713265	2.57863e-26	Rpa2	0.66188	2.98605e-06	Nfil3	0.555819	1.874e-14	Ptp4a1-1	0.520579	1.46316e-16	Lef1os1	4.07478	2.89803e-15	Trbv20	0.932306	0.0177845	Ubl3	0.750287	4.61425e-27	Crlf3	0.523428	1.30208e-14	Atp5a1	0.784057	5.32094e-42	Lrrc32	4.7019	1.1792e-19	Cisd1	1.24251	2.88545e-21	Csk	0.398572	0.00173617	Nfkb1	0.401619	0.0150592	Usp9x	1.44915	1.78857e-07	Fmc1
242	Rftn1	0.642763	4.44611e-38	Tmem33	0.627067	2.62117e-10	Chd2	0.542472	2.72778e-26	Cd2	0.322342	3.38147e-06	Apol9a	1.95525	2.82652e-14	Cd53	0.424445	1.78986e-16	Dipk1a	1.30485	3.38901e-15	Tomm6	0.0644023	0.0189412	Sub1	0.486224	1.28733e-26	Baz1a	0.674182	1.33277e-14	Ccl5	1.84814	5.73341e-42	Tmbim4	1.09955	2.04036e-19	Sptbn1	0.989806	4.00083e-21	E430024P14Rik	0.852266	0.00183705	Ankrd13a	0.562944	0.0152876	Tgfbr2	0.761103	1.99959e-07	Chaf1b
243	Snhg12	0.658091	5.6775e-38	Tnfsf14	1.45306	2.84204e-10	Sdf4	0.516002	3.13861e-26	Lax1	0.540498	3.4285e-06	Fam78a	0.777797	2.83112e-14	Impdh2	0.788224	1.95828e-16	Pycard	0.868725	4.53594e-15	Gphn	0.180274	0.0195567	Tab2	0.947744	1.47223e-26	Trib1	1.15657	1.54609e-14	Arhgdia	0.750986	1.12533e-41	Npc2	0.564569	2.24087e-19	Bin2	0.769824	5.2342e-21	Dapp1	0.492978	0.00232453	Ptma	0.195833	0.0155718	Itsn2	0.990534	2.60562e-07	Map3k5
244	Cers6	0.99126	6.0617e-38	Slc25a38	0.923123	2.84604e-10	Fam129a	0.697565	6.3382e-26	Grap	0.312483	3.53616e-06	Sec61g	0.261875	2.90538e-14	Atp5d	0.370004	4.77724e-16	Tagln2	0.602537	5.00719e-15	Baiap2	0.536059	0.020183	Mif4gd	0.869604	1.50825e-26	Foxp1	0.507674	2.36256e-14	Sec13	0.959619	1.15276e-41	Hacd3	0.823978	2.39194e-19	Mpst	1.3031	5.2708e-21	Epb41	0.41282	0.00232482	Prdx6	0.311141	0.0165158	Tbc1d15	1.19641	2.85134e-07	Bzw1
245	Prr5l	1.23866	6.25429e-38	Il21	1.19253	3.19491e-10	Il2rb	0.549963	7.29681e-26	Agfg1	0.214924	3.74063e-06	Mcl1	0.24968	3.11993e-14	Tinf2	0.826689	5.01107e-16	Tcf20	1.02226	5.04907e-15	Trav4-3	1.18029	0.0215977	Ap1s2	1.18111	1.56511e-26	Grhl1	2.70303	2.71299e-14	Nudt3	1.02608	1.2954e-41	Tbc1d30	2.36506	4.55587e-19	Rer1	0.821801	6.39859e-21	Ybx3	0.693274	0.00237913	Tgfb1	0.477924	0.0175312	Kdm7a	1.26838	3.00127e-07	Mcm10
246	Psd4	0.696046	2.14297e-37	Txnip	0.321589	3.36319e-10	Malt1	0.63384	1.75125e-25	Uba52	0.195577	3.86565e-06	4930503L19Rik	0.435628	3.78705e-14	Dusp1	0.421657	5.09728e-16	Atp1a1	0.88862	6.10343e-15	Mfap1a	0.432939	0.0224676	Bcl2a1d	0.753116	1.66744e-26	Tnfsf11	1.24768	3.15059e-14	Atp5g2	0.646387	1.34946e-41	Emb	0.5695	4.8696e-19	Pgam1	1.06299	6.39859e-21	Tpst2	0.358279	0.00281179	Bhlhe40	0.440456	0.0175312	Atxn7l1	1.44865	3.15759e-07	Vipr1
247	Ndfip2	0.672221	7.87491e-37	Tank	0.340753	3.49288e-10	Akap13	0.364616	2.27176e-25	Avl9	0.419645	3.91146e-06	Lsp1	0.318094	4.76482e-14	Gpbp1	0.463489	6.95846e-16	Tbxa2r	5.36743	6.37119e-15	Rpa1	0.285725	0.0226563	Atp2b1	0.863887	2.66566e-26	Tcp1	0.608863	3.1833e-14	Ndufb1-ps	0.755687	1.54873e-41	Pim3	1.01228	5.65485e-19	Uqcrfs1	0.800282	6.39859e-21	Trbc2	0.400942	0.00283839	Atxn1	0.361046	0.0175964	Kdm5a	1.16516	3.72402e-07	Epm2aip1
248	Irf2bpl	0.698283	1.8209e-36	Snhg5	0.818485	3.62047e-10	Mfsd6	0.801701	2.27176e-25	Gbp9	0.451543	3.96974e-06	Exoc2	0.506351	6.57893e-14	Purb	0.504319	7.52727e-16	Pdlim4	5.77251	6.66784e-15	Gramd1a	0.12062	0.0244762	Tnfrsf1b	0.684674	3.30978e-26	Ptms	0.935291	3.81862e-14	Mrpl18	1.07647	1.58898e-41	Gjb2	4.14175	8.29799e-19	Spcs1	0.809782	8.7989e-21	Jun	0.407794	0.00295616	Zbtb25	0.523156	0.0187728	Cpd	1.26535	4.30406e-07	Hipk1
249	Pag1	0.77083	3.80101e-36	Uba52	0.28913	4.03312e-10	Zfp36	0.585568	2.79956e-25	Arhgap45	0.180369	4.25526e-06	Sp100	0.324399	7.02444e-14	Timm23	0.520588	1.05414e-15	Ptpn6	0.868294	1.95296e-14	Atp6v0a2	0.373904	0.028208	Picalm	0.806618	3.30978e-26	Gtf2a2	1.09666	3.8488e-14	Uqcr10	0.844907	1.67408e-41	Lmnb1	0.63404	1.02077e-18	Ndufb7	0.858733	8.91733e-21	mt-Nd4	0.375968	0.00295704	Mcl1	0.221041	0.0201581	Mtmr3	1.54348	4.36531e-07	Trim44
250	Vamp2	0.779842	5.65196e-36	Ddx3y	0.433827	4.18662e-10	Ppp1r16b	0.601978	6.80872e-25	Gbp8	0.35264	4.31412e-06	Iqgap1	0.316357	9.90267e-14	Il2ra	1.19339	1.81989e-15	Smc6	0.635456	3.46506e-14	Cd48	0.148843	0.028208	Irak3	2.87193	3.47521e-26	Egln2	1.17659	4.62258e-14	Psmd13	0.989991	2.34668e-41	Gna13	0.527496	1.13319e-18	Rap1b	0.627811	9.08682e-21	Arih1	0.407459	0.00297928	Atf4	0.380978	0.0207506	Pum1	1.18913	4.86977e-07	Slc25a19
251	Nr3c1	0.461932	5.8911e-36	St13	0.390562	4.52871e-10	Cd47	0.513556	1.02443e-24	Gm28942	0.530459	4.37619e-06	St3gal6	0.829041	1.07322e-13	Stat4	0.36656	2.12957e-15	B630019A10Rik	4.42862	4.59983e-14	Uqcrh	-0.00288068	0.0295165	Gab3	1.92635	3.64377e-26	Acsl3	3.23752	5.1802e-14	Commd1	1.37285	2.9986e-41	Tnip1	0.780961	1.15011e-18	Arl2bp	0.840566	1.26127e-20	Gtf2b	0.393487	0.00302731	Lncpint	0.325351	0.020827	Bcas3	2.04732	4.89447e-07	Ccpg1os
252	Ezh1	0.827084	6.08493e-36	Tent5c	0.444504	4.81937e-10	Ell2	0.810868	1.13677e-24	Tle4	0.46883	4.94263e-06	Sumo2	0.240162	1.21714e-13	Ap3s1	0.510018	2.63247e-15	H3f3a	0.259352	5.93032e-14	Prodh	1.80776	0.029891	Sec11c	0.650041	7.16283e-26	Ehd3	1.05681	5.32141e-14	Atp5h	0.676769	6.37028e-41	Sp3	0.73154	1.24509e-18	Kcnab2	1.04685	1.33089e-20	Tmsb10	0.427789	0.00307773	Apol7e	0.369407	0.0208877	Itgae	0.759075	5.13717e-07	Basp1
253	Atxn1	0.498059	1.89362e-35	Cct6a	0.453495	6.38007e-10	Mxi1	0.728345	1.43011e-24	Tsc22d4	0.235941	5.41433e-06	Sh2d3c	0.746485	1.25058e-13	Wsb1	0.573649	2.9393e-15	Bin2	0.395545	8.47576e-14	Atp5mpl	0.0676786	0.0302773	Fnbp1	0.648983	8.06932e-26	Rere	1.07955	8.67948e-14	Ap2m1	0.853182	6.52594e-41	Rrad	1.1558	1.29292e-18	Tnfaip8l2	1.10738	1.63185e-20	Serpinb9	0.670277	0.00307773	Canx	0.380158	0.0233576	Peli1	0.582262	6.32808e-07	Ap2s1
254	Map4k1	0.743038	2.0805e-35	Dnajc15	0.412728	6.38007e-10	Slc16a10	1.37023	1.4636e-24	Serpina3g	0.487031	6.9761e-06	Ncald	1.10037	1.29226e-13	Insig1	0.588366	3.75225e-15	Ccdc85b	1.35721	9.072e-14	Stk32c	0.954319	0.0304446	Tspan5	1.1201	2.49871e-25	Fam162a	1.10299	8.8905e-14	Slc25a24	1.29663	1.02949e-40	Galnt2	0.82311	2.35139e-18	Tpi1	1.21794	1.97742e-20	Eif4e	0.502913	0.00307773	Ube2d3	0.255194	0.0248624	Rundc3b	1.27928	6.87526e-07	Piezo1
255	Suco	0.563465	4.48513e-35	Wipf1	0.329894	7.73524e-10	Gzmk	0.954284	3.55837e-24	Vcpkmt	0.355927	8.13272e-06	Fyn	0.247846	2.53544e-13	Stk24	0.429562	4.99236e-15	Ikbke	1.42572	9.8555e-14	Dsp	0.994526	0.0313351	Kdm2b	0.716937	3.71356e-25	Nfatc1	0.518237	9.77883e-14	Ndufv2	0.931644	1.03161e-40	Gpx1	0.680419	4.88699e-18	Sit1	0.869449	2.05832e-20	Ezh1	0.537871	0.00307773	Rnf166	0.369035	0.0249058	Diaph1	1.1502	6.94977e-07	Gins1
256	Ciapin1	0.796935	8.06597e-35	E430024P14Rik	0.766463	7.82803e-10	Fus	0.445771	8.12298e-24	Cd37	0.221049	8.39566e-06	Cabin1	0.617256	2.83911e-13	Tnip1	0.60748	5.13889e-15	Pik3cd	0.537597	1.03176e-13	Sh2d3c	0.482231	0.0327867	Stx6	0.982383	5.0286e-25	Cd200	1.57052	1.18875e-13	Psmb1	0.778101	1.06895e-40	Zfp36l1	0.498053	7.49731e-18	Snx2	0.818927	2.47426e-20	Acot7	0.524053	0.00312994	Rora	0.380704	0.0271112	Eml4	1.34243	7.02977e-07	Bri3
257	Slc3a2	0.465825	1.01922e-34	Ptpn18	0.28248	8.35912e-10	Pik3r5	1.14606	9.26568e-24	Psmb1	0.20786	9.71363e-06	Osgin1	0.857681	4.25825e-13	mt-Nd2	0.399982	9.39698e-15	Nrros	1.50119	1.15671e-13	Psme1	0.00122188	0.0331507	Slc25a3	0.541139	5.1981e-25	Rel	0.548596	1.23262e-13	Gzmb	1.24904	1.16416e-40	H2-Q6	0.531247	7.59414e-18	Uqcrc1	0.823477	2.82299e-20	Tob2	0.402681	0.00316117	Tulp4	0.717656	0.02771	Slc4a7	1.55338	8.86734e-07	Praf2
258	Hip1r	1.25475	1.17908e-34	Ly9	0.639374	1.03248e-09	Runx1	0.424287	9.95495e-24	Acoxl	1.10389	1.01632e-05	Plekha1	0.946465	4.83526e-13	Bpnt1	1.75782	9.68106e-15	Cnp	0.745965	1.1814e-13	Frmd6	0.422899	0.0332854	Acpp	1.75175	5.61872e-25	Larp4	1.02792	1.50337e-13	Naa38	1.09567	1.25636e-40	Cebpb	0.683663	8.36395e-18	Cdipt	0.847672	3.41872e-20	Orai1	0.38381	0.00361024	Cd226	0.427768	0.0297501	Fam129a	1.28688	1.05812e-06	Csnk2a1
259	Prkca	0.540243	1.5738e-34	Klf3	0.495078	1.26734e-09	Jmy	0.644627	1.24382e-23	Ifi203	0.293234	1.0671e-05	Laptm5	0.158712	8.72658e-13	Selplg	0.350521	1.13821e-14	Sun2	0.52677	1.46898e-13	Nedd4	0.751129	0.0339184	Surf4	0.812643	7.03174e-25	Gpr155	1.93165	2.28884e-13	Tma7	0.729267	1.27998e-40	Pold4	1.00064	8.50046e-18	Cd53	0.738414	3.96691e-20	Cyp51	0.521672	0.00363859	Coro2a	0.481448	0.0311152	Mier1	0.667571	1.11401e-06	Sar1a
260	Ets1	0.31854	3.07257e-34	Eif1	0.133466	1.26734e-09	Cyth1	0.634002	1.33637e-23	Itga4	0.323657	1.58661e-05	Dnajb4	0.929729	1.05017e-12	Btbd9	0.676451	1.2964e-14	S1pr4	1.2502	1.65683e-13	Ppp3cc	0.37809	0.0343979	Rhoa	0.423555	8.43009e-25	Setbp1	1.61717	2.29126e-13	Tuba1b	1.23873	1.51554e-40	Fem1c	1.05226	9.49822e-18	Ndufv3	0.763278	4.40681e-20	Nudt3	0.616904	0.00373958	Cd200r1	0.770641	0.0314334	Usp34	1.38302	1.20932e-06	Slc25a32
261	Acot7	0.796606	4.08402e-34	Malt1	0.376914	1.33099e-09	Prdx6	0.427487	1.98186e-23	Ddx24	0.22564	2.00685e-05	Gm48236	0.652752	1.06114e-12	Cd44	0.544851	1.49282e-14	Dusp10	0.770788	2.26992e-13	Cmss1	0.080395	0.0350617	Cd82	0.651844	1.10196e-24	Smarca5	0.498283	2.3963e-13	Ndufs5	0.938636	1.65077e-40	Igtp	0.998021	1.13602e-17	Akirin1	0.854472	5.58201e-20	Aff4	0.477484	0.00375654	St6galnac2	0.855245	0.0320021	Il31ra	1.08756	1.22662e-06	Gm50013
262	Kmt2a	0.646139	5.87746e-34	Srrm2	0.227044	1.39003e-09	Isy1	0.545939	2.65843e-23	Asxl2	0.371764	2.08942e-05	Fdps	0.669084	1.21069e-12	Ccr4	1.55628	2.0417e-14	Actr3	0.238221	2.57583e-13	Nedd9	0.0919714	0.0355847	Emd	0.699062	1.13321e-24	Hspa4	0.485227	2.66037e-13	Gimap7	0.788629	1.72627e-40	Gpr183	0.976215	1.35896e-17	Hnrnpa3	0.53335	6.81899e-20	1810041H14Rik	0.832268	0.00389083	Arhgef3	0.406123	0.0348342	Dgat1	1.00731	1.26201e-06	Chek1
263	Soat2	1.22694	5.9628e-34	Gapdh	0.240695	1.68556e-09	Sbno1	0.686495	4.90067e-23	Itgal	0.376291	2.15455e-05	Lgalsl	1.09013	1.21134e-12	Mapkapk2	0.595737	2.80445e-14	Eef1d	0.283691	3.04958e-13	St8sia4	0.184089	0.0368833	Znrf1	0.694673	1.87271e-24	Il1r1	1.70781	3.16312e-13	Ndufb3	0.953583	1.77355e-40	Fbxo11	1.05979	1.49496e-17	Thoc7	0.810603	7.54345e-20	Hacd3	0.476084	0.00393507	Baiap3	0.590838	0.0353912	Gpr55	1.01458	1.35154e-06	Serpini1
264	Luc7l2	0.433384	7.36384e-34	Kcnk5	0.928581	1.84121e-09	Tab2	0.741062	5.25424e-23	Ankrd11	0.183363	2.1557e-05	Chst12	0.592911	1.3273e-12	Srgn	0.304385	2.87619e-14	Ash1l	0.842312	3.59562e-13	Smim3	0.334595	0.0372057	Nfkbid	0.893937	2.38647e-24	S1pr1	1.36727	3.1997e-13	Ube2m	0.883078	1.98964e-40	Bclaf3	1.61107	1.55852e-17	Eif5a	0.665021	7.88756e-20	Tax1bp1	0.333128	0.00413559	Ikzf1	0.272937	0.0358446	Hip1	1.65121	1.37346e-06	BC055324
265	Ppm1h	0.599477	2.68079e-33	Ric1	0.384076	1.9061e-09	Mapkapk2	0.665062	5.33647e-23	Fxyd5	0.144804	2.1557e-05	Dsp	1.54522	1.55675e-12	Serpinb9	0.89375	3.50422e-14	Ddx39b	0.386066	3.66206e-13	Tomm7	0.0324956	0.037241	Olfr60	2.75759	2.40446e-24	1110038B12Rik	0.99827	3.2963e-13	Mcm7	1.59698	2.24534e-40	Myl12a	0.434499	2.16363e-17	Fam169b	0.889075	8.8335e-20	Impdh2	0.668294	0.00438243	Itk	0.234949	0.0358446	Rbm39	0.0964572	1.41036e-06	Mtch2
266	Gm30054	1.18382	2.81346e-33	Aopep	0.324288	2.2398e-09	B3galt5	1.72057	8.97033e-23	Gbp7	0.52672	2.35824e-05	Kcnk5	1.12386	2.29037e-12	5033430I15Rik	1.16303	5.84895e-14	Lfng	1.23305	4.4064e-13	Mei1	1.34197	0.037677	Ppp2ca	0.577472	2.46331e-24	Eif1ax	1.04049	3.52644e-13	Zyx	1.01147	2.50397e-40	Cyth1	0.748517	2.97028e-17	Snrpa	1.02063	9.48866e-20	Itgb7	0.37686	0.00443705	Gna13	0.301278	0.036106	Tnks2	0.748167	1.56049e-06	Pisd
267	Tnfsf10	1.118	4.92848e-33	P2rx7	0.381155	3.05739e-09	Ptger4	0.537789	1.24979e-22	Dgka	0.306495	2.55331e-05	Rnf166	0.360013	2.51718e-12	Sar1a	0.61984	6.43632e-14	Fam78a	0.921139	4.80882e-13	H2-T22	0.0737672	0.0380817	Tcrg-C1	1.80393	2.56221e-24	Wdr26	0.721243	3.81815e-13	Tmem160	0.939675	2.79893e-40	Twsg1	1.90005	3.31873e-17	Pmm1	1.84133	1.01199e-19	Eml4	0.50689	0.00446717	Kmt2a	0.461871	0.036106	Pde4d	1.06447	1.88256e-06	Tomm5
268	Hip1	1.00623	8.91199e-33	Tuba1b	0.391661	3.374e-09	Apaf1	0.847261	2.0311e-22	Maml2	0.340368	2.66365e-05	Fkbp4	0.512766	2.62646e-12	Lpxn	0.403822	7.03556e-14	Btla	1.80501	6.20803e-13	Xpc	0.714789	0.0390102	Bcl2a1b	0.603079	2.86684e-24	Khdrbs1	0.473379	4.01671e-13	Psmb10	0.875715	2.86436e-40	Gpr132	0.505844	3.351e-17	Anapc16	0.909723	1.09075e-19	Slc3a2	0.36763	0.0045066	Supt4a	0.255024	0.0377182	Oxr1	1.1994	2.4718e-06	Flna
269	Kif13b	0.958587	1.13789e-32	Slamf7	0.381823	7.55169e-09	St6galnac3	0.574375	2.53811e-22	Dock2	0.164528	2.66365e-05	Serf2	0.170497	2.83093e-12	Chd7	0.800397	8.53489e-14	Pdk1	2.36976	6.82278e-13	Fxyd5	-0.00474618	0.0393266	Tank	0.660962	2.96505e-24	Ctss	1.05867	4.06794e-13	Psma7	0.843469	3.09813e-40	Il1rl1	5.54851	3.43133e-17	Psma6	0.813519	1.31187e-19	Wdyhv1	0.77273	0.00475574	Glp1r	1.20255	0.039822	Chn2	1.32482	2.68461e-06	Il17f
270	Ucp2	0.326666	2.38928e-32	Wsb1	0.414626	8.15401e-09	Fyb	0.375931	3.48076e-22	Plaat3	0.267742	2.85735e-05	Psme1	0.249931	3.70942e-12	Bzw2	0.760048	8.79395e-14	Rere	1.14915	8.34934e-13	Gapdh	0.00485795	0.0401528	Snhg15	0.885659	4.1878e-24	Ramp3	0.635526	4.18868e-13	H2afv	0.885329	3.53961e-40	Ifnar1	0.882304	4.0558e-17	Coro1b	0.78293	1.31964e-19	Gpr34	0.500414	0.00488129	Tnfrsf1b	0.367147	0.0410982	Dlg1	1.61731	2.81435e-06	Mis18bp1
271	Baiap2	0.944018	2.38928e-32	Slc5a3	1.03333	9.35608e-09	Ppp1r11	0.571508	6.71695e-22	Ahr	0.386566	2.85735e-05	Mxd4	0.527446	4.39344e-12	H2-Q4	0.331867	9.05461e-14	Vipr1	6.15532	1.41798e-12	Pfn1	0.0659374	0.0418691	Fam124b	2.75354	4.80476e-24	Naca	0.251527	4.48353e-13	Pclaf	4.14	6.77001e-40	Satb1	0.735489	4.41082e-17	Ptpn7	0.93873	1.46718e-19	Snhg12	0.447841	0.00488129	Btg3	0.434493	0.0423453	Nr4a3	0.775344	2.93066e-06	Ppp4c
272	Appl2	1.36651	2.61516e-32	Sntb2	0.527769	9.63944e-09	Sqstm1	0.397492	7.78034e-22	Commd8	0.512588	3.52213e-05	H2-D1	0.133915	4.68417e-12	Itgal	0.544644	1.37342e-13	Tuba1b	0.59637	1.42903e-12	Cd200r4	0.688522	0.0438182	Nebl	1.10281	5.29204e-24	Icos	0.506016	4.72732e-13	Gars	0.973246	7.1394e-40	Pglyrp1	3.01158	4.517e-17	Ubash3a	0.784752	1.54955e-19	Rnf43	0.853662	0.00538424	Chst12	0.610628	0.0426309	Ddx3x	1.16157	3.4257e-06	Dohh
273	Mdfic	0.844282	5.06546e-32	Herpud1	0.35973	1.21601e-08	Nab1	0.478509	1.12239e-21	Emg1	0.251385	3.69247e-05	Gnas	0.234044	4.72062e-12	Ppfia1	0.794697	1.99832e-13	Prdx1	0.413259	1.5072e-12	Ndufa2	0.0820377	0.0445929	Hspa1b	1.25358	8.15494e-24	Rcl1	1.32995	4.72899e-13	Siva1	1.34904	7.25654e-40	Cyba	0.445882	5.15752e-17	Eif1ax	1.08609	1.84176e-19	Dapk2	0.40988	0.00542248	Cysltr2	0.691116	0.0428044	Ssh2	1.0016	4.98581e-06	Otud6b
274	Gtdc1	1.0108	5.47036e-32	Hist1h1c	0.419706	1.33706e-08	Tnip1	0.637123	1.47247e-21	Ppp2r5a	0.244611	3.87002e-05	Btg2	0.281731	7.45797e-12	Nr1d2	0.792861	3.81321e-13	Cox7a2l	0.419446	1.87027e-12	Tmem191c	0.608875	0.0475428	Pdia6	0.788243	9.32387e-24	Nbn	1.75756	5.86754e-13	Ndufb8	0.889397	7.25654e-40	Raet1e	0.748302	6.90206e-17	Cenpw	1.53897	1.93985e-19	Ube2s	0.346902	0.00552999	Map3k8	0.849904	0.0432808	Sytl3	0.628388	5.04943e-06	Hmbs
275	Gramd1a	0.459955	5.53025e-32	Nfe2l2	0.440985	1.36258e-08	Fam110a	1.10212	1.51613e-21	Arhgap15	0.205429	3.97853e-05	Abracl	0.292465	9.23479e-12	Gabarapl2	0.378482	4.17097e-13	Zbtb7b	2.12139	2.02378e-12	Mob3a	0.284322	0.0482992	AU020206	0.634736	1.53674e-23	Ptpn13	1.22532	1.03993e-12	Nme1	0.906971	8.6151e-40	Pak2	0.504013	7.81579e-17	Atp5l	0.629765	1.93985e-19	Ptrh1	2.37325	0.00606787	Tcrg-C4	0.746569	0.0434282	Suco	0.861059	5.51031e-06	Prpf4
276	Snx20	0.596879	6.11589e-32	Klf2	0.542602	1.6905e-08	Zc3hav1	0.429205	2.15458e-21	Smpdl3a	0.262566	4.18022e-05	Hmgcs1	0.672799	9.88911e-12	Tax1bp1	0.346591	5.09188e-13	Arf5	0.301289	2.04365e-12	Mrpl52	0.0855909	0.0504228	Phactr2	1.22709	2.30993e-23	Sh3rf1	1.82726	1.64379e-12	Ctsw	0.873459	9.28928e-40	Pdcd1lg2	1.61522	9.22992e-17	Gpi1	0.692882	2.05829e-19	Itm2b	0.232739	0.00619258	Pitpnc1	0.356442	0.0436653	Crebrf	1.06359	5.77298e-06	Lgmn
277	Sp100	0.437693	9.06816e-32	Arl5b	0.578433	1.71386e-08	Rora	0.452186	2.22424e-21	Cln3	0.809726	4.38745e-05	Gm10501	1.20763	9.89707e-12	Kcnmb4	1.28982	6.02644e-13	Sema4a	5.02106	2.10472e-12	Gnas	-0.0126383	0.0520936	Sik1	1.19448	3.21989e-23	Smap1	0.46184	2.16868e-12	Nans	1.06979	1.32262e-39	Tmem154	0.967201	1.22986e-16	Glb1	1.66343	2.63919e-19	Jdp2	1.14933	0.00623204	Suco	0.385437	0.0436838	Stim2	1.49311	5.80073e-06	Arhgdia
278	Prr13	0.402886	9.6564e-32	Rbm3	0.24277	1.71486e-08	Rap1b	0.378809	2.49094e-21	Gfi1	0.428148	4.4938e-05	Pltp	1.22629	1.31594e-11	Ndfip1	0.220714	6.89736e-13	Il17ra	1.0781	2.21649e-12	Cox7c	-0.0442147	0.0521632	Etv6	0.717689	7.3709e-23	Prrc2c	0.407473	2.38144e-12	Atp5o	0.856781	1.36259e-39	Matk	2.12284	1.64805e-16	Itgal	0.777553	2.87039e-19	Tmem256	0.491598	0.00637716	Hnrnpa1	0.288115	0.0439924	Gm26917	2.25696	6.13735e-06	Topbp1
279	Rpa1	0.592811	2.8045e-31	Trp53inp1	0.388835	1.84465e-08	Atxn1	0.47606	2.77972e-21	Ppm1h	0.281648	4.60983e-05	Sema4d	0.399634	1.4367e-11	Lrrc8d	0.648841	8.45196e-13	Fubp1	0.649943	3.40482e-12	Ppp2r5c	0.318441	0.0547462	Ubb	0.294884	1.44633e-22	mt-Nd5	0.494789	2.38777e-12	Nudt21	0.925723	1.64997e-39	Gadd45b	0.60556	2.06079e-16	Tuba1a	0.790522	3.58562e-19	Ccl5	1.40926	0.00653766	Apaf1	0.717835	0.0442003	Ncor1	0.361985	6.20734e-06	Cldnd1
280	Cmtm7	0.619622	3.18796e-31	Rbm38	0.340785	2.12007e-08	Aebp2	0.484409	3.9955e-21	Tbl1xr1	0.432766	4.64223e-05	Mdfic	0.6204	1.63515e-11	Cdkn1a	0.877123	1.04456e-12	Lyst	1.68793	3.83153e-12	Plaat3	0.199451	0.0547801	Trib2	0.898428	1.5728e-22	Arl5c	1.04015	2.52723e-12	Mrps21	0.894716	1.6543e-39	Chd7	0.941844	2.42098e-16	Rnh1	0.867967	4.15607e-19	Zfp91	0.450355	0.00664041	Prrt1	0.437156	0.0465034	Foxo3	1.38678	6.37591e-06	Rogdi
281	Golim4	1.20319	8.46559e-31	Srsf2	0.292958	2.27519e-08	Skap1	0.354799	4.60384e-21	Arpc5	0.189314	5.52384e-05	Lck	0.17328	1.71004e-11	Itgb3	1.06449	1.1897e-12	Fam102a	0.757259	7.36714e-12	Atp5l	-0.00118733	0.0635922	Rasgrp1	0.614904	1.68452e-22	St8sia1	1.28127	2.68172e-12	Uqcrq	0.817639	1.7183e-39	Nr3c1	0.52585	3.20835e-16	Vdac3	0.87738	4.27319e-19	Sarnp	0.374731	0.00682994	Mier1	0.3184	0.0478999	Mrtfa	1.15852	7.30513e-06	Arf1
282	Hnrnpa2b1	0.242044	1.23038e-30	Riok1	0.428063	2.32514e-08	Vps54	0.688886	4.93546e-21	Med10	0.286653	6.14039e-05	Pfdn5	0.200227	1.81129e-11	Gm5106	1.91246	2.15285e-12	Dph5	1.79795	1.11508e-11	Ctsa	0.247924	0.0652767	Hlf	1.22247	1.79451e-22	Ube2b	0.377323	2.91465e-12	Nabp2	1.11975	2.11262e-39	Ciao2b	0.780356	3.21549e-16	Tomm5	0.886451	4.32631e-19	Gfi1	0.516332	0.00702941	Sugt1	0.437111	0.0498329	Itga1	1.3274	7.85831e-06	Cfap298
283	Ccni	0.4781	1.48258e-30	Gpbp1	0.315087	2.65808e-08	Rab8a	0.503483	5.52238e-21	Aplp2	0.361591	6.3102e-05	Tgfbr3	0.881799	2.00038e-11	Gm20186	0.958551	2.20066e-12	Mybbp1a	0.989957	1.78515e-11	Fbxl12	0.409365	0.0656922	Ero1l	1.19037	2.41887e-22	Rnf157	0.796172	3.573e-12	Lsp1	0.757824	2.86276e-39	Gbp6	0.976865	3.90155e-16	Atp5e	0.521808	5.71147e-19	Rel	0.397733	0.00725523	Cyth3	0.676692	0.0508833	Dock11	1.2108	8.89321e-06	Sdhb
284	Nsd3	0.4319	3.28864e-30	Sqstm1	0.271271	2.84117e-08	Bcl2l1	1.55857	6.02066e-21	Stk17b	0.124152	6.84764e-05	Ccni	0.334044	2.24576e-11	Klf3	0.640486	2.33888e-12	Ifi213	1.52101	1.9271e-11	Wbp1	0.482244	0.0718733	Map3k5	1.18963	3.03028e-22	Mpp1	1.3013	3.8127e-12	Ube2c	4.03109	4.51611e-39	Rora	0.528256	4.21364e-16	Fam89b	0.942976	5.92895e-19	Eif4a1	0.306548	0.00735568	Gch1	0.62691	0.0510679	Snd1	1.41206	9.68242e-06	Ssrp1
285	Sec11c	0.448641	4.15327e-30	Relb	0.374191	3.19609e-08	Coq10b	0.515379	1.45004e-20	Neurl3	0.248674	7.27797e-05	Etv6	0.467436	2.43299e-11	Nfkbie	0.618611	3.12656e-12	Ttc13	1.95503	1.94279e-11	Tbca	0.118031	0.0742419	Blk	6.71176	3.81279e-22	Pard6g	3.8378	4.19378e-12	Ube2v1	0.832004	4.83899e-39	Dnaja1	0.512415	5.67578e-16	Dnajc15	0.793171	6.05434e-19	Dnaja2	0.34676	0.00758719	Lcp2	0.257608	0.0511091	Srgap2	1.66579	9.68608e-06	Ccdc85b
286	Heyl	2.07076	5.65091e-30	Dnajb9	0.446138	3.4664e-08	Prkar1a	0.33416	2.24945e-20	Tnks2	0.230694	7.62565e-05	Gng10	0.548156	2.90109e-11	Tmem123	0.389738	3.38202e-12	Srm	1.90291	2.89078e-11	Armc7	0.440367	0.0780947	Top2b	0.70085	3.8651e-22	Cbr1	1.18233	4.37377e-12	Snapc5	1.04368	6.70421e-39	Pqlc1	1.90379	5.70011e-16	Uqcr10	0.74418	7.88646e-19	Trps1	0.711235	0.00793326	Egr2	1.38362	0.0563528	Ogt	1.3093	1.05857e-05	Trav14-3
287	Lat2	2.36929	7.96231e-30	Rsrp1	0.292013	3.48322e-08	Ube2b	0.39323	2.72957e-20	Tpt1	0.100512	7.63887e-05	Rfc2	0.746781	3.00006e-11	Hnrnpa0	0.315946	3.78958e-12	Tspo	0.403502	3.13667e-11	Anxa11	0.290982	0.0815253	Rest	0.976634	4.75181e-22	Relb	0.601023	5.25507e-12	Mtch1	1.09902	6.97763e-39	E130308A19Rik	1.63144	7.54847e-16	Dera	1.16839	8.0619e-19	Rab10	0.374382	0.00819162	Cyb5a	0.394281	0.0585095	Dock8	0.875315	1.07025e-05	Samd1
288	Glcci1	0.680983	1.41672e-29	Jarid2	0.346474	3.65026e-08	Nup98	0.603839	3.25112e-20	Psme2	0.186432	7.8347e-05	Limk1	0.858775	4.24206e-11	Znrf1	0.429246	4.11711e-12	Dgkd	0.793451	3.48926e-11	Ehd1	0.209039	0.0822993	Scpep1	1.7501	5.00178e-22	Twsg1	1.70406	5.68124e-12	Ncald	1.393	7.00841e-39	Cdk2ap2	0.520625	7.99457e-16	Erp29	0.828157	8.40044e-19	Lrig1	1.02311	0.00819162	Efhd2	0.372517	0.0600564	Ext1	1.94797	1.11274e-05	1700123J17Rik
289	Per1	0.499788	1.60124e-29	Arl4a	0.462185	3.94472e-08	Chd7	0.8181	4.30217e-20	Leprotl1	0.158857	7.85746e-05	Ppp2r2c	1.49072	4.57092e-11	Tgoln1	0.471357	4.72578e-12	Tubb4b	0.596025	5.26539e-11	Selenok	-0.0159403	0.0827393	Eif4a1	0.467875	7.37724e-22	Fbl	0.695273	6.10666e-12	Lockd	1.57428	7.99749e-39	Smap2	0.590413	8.55843e-16	Ahnak	0.816685	9.59728e-19	Ost4	0.341315	0.0082772	Fyn	0.253327	0.0601193	Heca	1.05626	1.15752e-05	4930402H24Rik
290	Hbp1	0.517659	1.78026e-29	Sept1	0.241603	4.04535e-08	Nr4a1	0.48289	4.84109e-20	Usp48	0.402469	8.48689e-05	Ndufa6	0.269245	4.88588e-11	Oat	0.749126	5.06762e-12	Gm34006	2.35386	5.70865e-11	5830432E09Rik	0.832584	0.0831299	Pgm2l1	0.951173	7.63454e-22	Pgam1	0.87977	6.23672e-12	Erh	1.0813	8.61467e-39	Rnase4	2.01113	1.09008e-15	Dap	0.908855	1.00259e-18	Pebp1	0.44579	0.00865813	Phip	0.482815	0.062651	Zfand3	1.08148	1.16078e-05	Idh1
291	Inpp5d	0.462631	2.60863e-29	Cxcr6	0.318585	4.40289e-08	B4galnt1	0.504581	5.52596e-20	Fam49a	0.72903	8.62274e-05	Ccdc12	0.369991	5.1872e-11	Ar	1.68261	5.4077e-12	Rassf2	1.08758	7.15041e-11	Slc1a5	0.122476	0.0856046	Ddit4	1.25165	1.14842e-21	Smox	2.23737	7.93104e-12	Cuta	0.864735	1.29429e-38	Ptpn13	1.43184	1.1992e-15	Nme1	0.804403	1.11575e-18	Emd	0.369373	0.00877368	Abcb1a	0.341851	0.0655062	Med13	1.80162	1.20711e-05	Trav4-2
292	Rora	0.448604	3.3871e-29	Magoh	0.406744	4.50395e-08	Maml2	0.572548	6.62597e-20	Ago2	0.285062	9.46453e-05	Med10	0.427303	5.20641e-11	Podnl1	0.653961	5.46609e-12	Pitpna	0.428978	7.23633e-11	Mmgt2	0.718245	0.0884395	Cox7c	0.415372	1.22644e-21	Fam104a	0.670114	8.79663e-12	Rbck1	0.825232	1.34307e-38	Lgmn	4.32847	1.37073e-15	AI506816	1.55029	1.40246e-18	Gm45716	0.501298	0.00911739	Srsf2	0.304334	0.0683127	Sik2	1.62019	1.38647e-05	Hs3st3b1
293	Phf3	0.523146	3.48238e-29	Trim26	0.532207	4.70065e-08	Zbtb1	0.583426	7.20392e-20	Vps26b	0.370012	0.000100118	Abcb1a	0.320933	5.36241e-11	Chd2	0.414767	5.99482e-12	AB124611	4.84093	9.64616e-11	4921524J17Rik	0.331097	0.0959584	Prr5l	1.27567	1.3707e-21	Fyn	0.339767	8.9612e-12	Ndufb2	0.93779	1.38183e-38	Ninj1	1.41617	1.58035e-15	Ybx3	0.952139	1.49463e-18	D8Ertd738e	0.343945	0.00948644	Hnrnpm	0.323614	0.0683127	Man2a1	1.66559	1.59734e-05	Mllt1
294	Ppp2r2c	1.9877	4.39604e-29	Ubxn2a	0.471532	4.87332e-08	Edem1	0.602016	7.69745e-20	Rflnb	0.604563	0.000101117	Ywhah	0.334753	5.88197e-11	Pde4b	0.351314	6.84842e-12	Zfp281	1.22659	1.22616e-10	B2m	0.00331814	0.101385	Wdfy2	2.03236	1.47887e-21	Sesn3	0.524734	9.27332e-12	Cd5	0.785743	1.54366e-38	Il6st	1.24971	2.11071e-15	Abracl	0.700034	1.59036e-18	Smim3	0.426896	0.0095737	Rbck1	0.386572	0.0709541	Setbp1	2.52639	1.60773e-05	Ccdc43
295	Ptprj	1.47471	5.75081e-29	Emp1	1.1494	5.00392e-08	Gimap7	0.423843	8.18456e-20	Eif3h	0.164209	0.000102323	Glcci1	0.5196	6.32861e-11	Mat2a	0.559204	9.20131e-12	Arl5c	0.988047	1.25517e-10	Apol9b	0.979249	0.102357	Gpr65	0.831962	1.50745e-21	Pptc7	1.49583	9.75051e-12	Blmh	0.997931	1.95618e-38	Rnf157	0.898049	2.43301e-15	Prdx3	0.875017	1.8382e-18	Vrk1	0.610055	0.00986934	N4bp1	0.708543	0.0719493	Tet2	1.56212	1.63451e-05	Cnppd1
296	Pdcd6ip	0.435893	1.38264e-28	Hnrnpll	0.640272	5.11418e-08	Igtp	0.725125	8.76325e-20	Kif21b	0.363928	0.000103374	Hist1h1c	0.586019	7.38147e-11	Ninj1	1.10619	9.58226e-12	Rgs19	0.891956	1.3657e-10	Tmem256	0.356568	0.102675	Havcr2	1.52399	5.33286e-21	Endod1	1.39168	9.91424e-12	Cox20	0.843521	2.42028e-38	Vps37b	0.514034	2.56635e-15	Ndufs8	0.898965	1.8609e-18	Dnajc3	0.3649	0.00993447	Slamf1	0.415147	0.0751574	Uvrag	1.40734	1.75933e-05	Btla
297	AC149090.1	0.636406	1.8126e-28	Dynll2	0.421001	5.35856e-08	Snhg15	0.688073	1.05231e-19	Abcb1a	0.221929	0.000107636	Ptpn22	0.248039	7.57169e-11	Ptma	0.201376	1.0426e-11	Atic	1.30119	2.4327e-10	Osgin1	0.532201	0.103072	Spcs2	0.550668	5.45045e-21	Stk4	0.369472	1.12631e-11	Eif3f	0.580342	2.87052e-38	Gm20275	1.12783	2.66088e-15	1500009L16Rik	3.60369	2.11428e-18	Klrd1	1.18089	0.0100451	Foxo1	0.319727	0.0754338	Cep120	1.22556	2.07944e-05	Bst2
298	Ddx5	0.211948	1.86572e-28	Prr7	0.451652	6.13626e-08	Isg15	0.538418	1.23557e-19	Airn	0.403948	0.000119663	Psmb9	0.316963	7.84665e-11	Phlda1	0.538224	1.20565e-11	Mycbp2	0.462294	2.67694e-10	Vamp4	0.219102	0.110377	Gm49890	3.00086	1.03272e-20	Mink1	0.917186	1.1672e-11	Srp19	0.905018	3.1302e-38	Snhg15	0.798149	3.8336e-15	Bri3	0.874973	2.21993e-18	Birc2	0.418145	0.0101385	Snhg16	0.625438	0.0769792	Fbxo11	1.65004	2.13798e-05	Capn10
299	Id2	0.492778	2.42927e-28	Tnfsf9	1.84199	6.23901e-08	Tnfaip8	0.490655	1.50911e-19	Ndufa13	0.170155	0.000125438	Gls	0.362333	9.04958e-11	Cxcr3	0.656602	1.3517e-11	Nt5c	0.739613	2.93598e-10	Gm20069	0.402084	0.11038	Hspd1	0.730135	1.13423e-20	Nap1l4	0.566751	1.32609e-11	Ostf1	0.799475	3.63678e-38	Stat5a	1.03284	4.28396e-15	Stmn1	2.13271	2.43815e-18	Tor1aip2	0.38647	0.0102357	Cenpl	0.919109	0.0796912	Ncoa1	1.4958	2.25804e-05	Ss18l2
300	Fam107b	0.359067	2.47816e-28	Ube2b	0.248818	6.23901e-08	Arf6	0.404351	1.59052e-19	St3gal6	0.507189	0.000127159	Dynll2	0.571498	9.40979e-11	Chd1	0.454329	1.4105e-11	Mboat1	2.86707	3.19772e-10	Gabarapl1	0.546285	0.111677	Tspo	0.603614	1.14502e-20	Lnx2	1.14566	1.34026e-11	Eif3l	0.993252	3.65725e-38	Pon2	0.770911	4.73945e-15	Tmem176b	1.63288	3.31476e-18	Napa	0.40666	0.0103192	Etv6	0.474376	0.0796912	Chd6	1.4251	2.42908e-05	Nemp1
301	Tnfrsf1b	0.478101	2.83758e-28	Sephs2	0.643598	6.38199e-08	Map3k8	0.920907	1.71759e-19	Tgtp2	0.63073	0.000133866	Arpc1b	0.212686	9.61271e-11	Ppp1r16b	0.451501	1.58034e-11	Sox4	5.5702	3.74074e-10	2410006H16Rik	-0.0125115	0.113251	Kcnmb4	1.55798	1.29365e-20	Usp33	2.47281	1.84337e-11	Lsm6	0.980172	4.23707e-38	Ptprj	1.35986	5.97096e-15	Ndufs5	0.813063	3.55818e-18	Rpa1	0.399049	0.0104371	1810026B05Rik	0.231239	0.0802331	Pum2	1.03648	2.49086e-05	Zfp101
302	Dsp	1.91811	5.6804e-28	Adrb2	1.08753	6.59231e-08	Nr4a3	0.488413	1.79258e-19	Psmb8	0.167181	0.000194782	Dnajc1	0.456704	1.07857e-10	Slc38a2	0.406634	1.73514e-11	Slfn8	1.61322	3.75912e-10	Osbpl3	0.288637	0.113388	Cdon	1.96511	1.38608e-20	Usp6nl	1.59973	1.95644e-11	Ifi27	0.849403	4.44345e-38	Tmsb10	0.505603	6.66069e-15	Ap3s1	0.748469	4.06563e-18	Rbl2	0.417883	0.0106001	Kif5b	0.330687	0.0814384	Tnfrsf1b	0.645745	2.88998e-05	Krtcap3
303	Tut4	0.395977	8.69376e-28	Irf2bp2	0.299105	7.1326e-08	Slc38a1	0.537386	2.43326e-19	Dop1b	0.903085	0.00020148	Atp6v1f	0.252754	1.1041e-10	Atf4	0.373952	1.76956e-11	Prkcb	0.799459	4.65302e-10	Ppp1r18	0.0149298	0.114726	H2afz	0.493941	1.53655e-20	H2afz	0.349605	2.13999e-11	Tcrg-C4	1.30835	5.01212e-38	Atp2b1	0.736408	7.65711e-15	Timm13	0.759412	5.26009e-18	Mmd	0.426467	0.0108261	H2-M3	0.501576	0.0822659	Mbd5	1.78249	2.90525e-05	Cbr4
304	Crebrf	0.625228	1.31723e-27	Osgin1	0.66857	8.56536e-08	Dcaf15	0.773389	4.65976e-19	Vamp8	0.25951	0.000208076	Ikzf1	0.275304	1.27627e-10	Sit1	0.621732	2.88999e-11	Txnip	0.296242	5.01529e-10	Susd3	0.27173	0.115006	Cd44	0.714951	1.6461e-20	Tecr	0.570882	2.35002e-11	Ndufa11	0.868098	5.11094e-38	Kdm6b	0.713181	8.39896e-15	Capg	1.01073	5.30931e-18	Pafah1b1	0.314798	0.0116896	Sde2	0.534523	0.0825142	Phf21a	1.32308	3.15552e-05	Eef1akmt4
305	Tiprl	0.648711	1.44105e-27	Snu13	0.29219	8.60575e-08	Sub1	0.337773	5.85784e-19	Ipcef1	0.334713	0.000216665	Rinl	0.280874	1.40055e-10	Donson	0.610967	2.98806e-11	Anapc5	0.91118	5.46148e-10	Tcrg-V6	1.29103	0.118697	Tmsb4x	0.266204	1.88841e-20	Stx6	0.734279	2.51303e-11	Cops9	0.861518	5.67562e-38	Ctss	1.16218	9.40368e-15	Ube2n	0.771648	5.73573e-18	B4galnt1	0.378348	0.0117593	Irf2	0.346924	0.0825142	Sorbs1	1.56594	3.21234e-05	Kdsr
306	Atf7ip	0.616304	2.29063e-27	Ddx43	1.54631	8.79004e-08	Dyrk2	1.07833	5.87858e-19	Tmem234	0.256559	0.000219806	Errfi1	0.613511	1.48024e-10	Gpr183	0.68609	4.30509e-11	Lipa	1.32242	5.49466e-10	Fkbp3	0.125109	0.122349	Plekhb2	0.913651	2.00632e-20	Ccs	1.15063	2.73903e-11	Lsm5	0.935206	6.63259e-38	Spcs1	0.61622	1.21275e-14	Nsmce1	1.05743	6.77134e-18	Gm31718	2.62778	0.011939	Gpr146	0.873266	0.0830951	Phip	1.1228	3.31077e-05	Atox1
307	Nr4a1	0.455952	3.84457e-27	Ube2f	0.467382	1.02033e-07	Cd44	0.545497	5.87858e-19	Crbn	0.353228	0.000220028	Cox6b1	0.271113	1.67882e-10	Cenpa	0.754868	4.65551e-11	Park7	0.452608	5.6887e-10	H3f3b	0.0419963	0.122349	Ahnak	0.731335	2.4313e-20	Map3k5	0.969723	3.05062e-11	Birc5	4.27034	7.44813e-38	Tmbim6	0.408317	1.29713e-14	Nfkbib	0.754178	6.99514e-18	Lax1	0.615871	0.0120623	Nfkbib	0.525608	0.0843378	Rapgef1	1.30919	3.59424e-05	Ralb
308	Grap2	0.409803	5.41522e-27	Gla	1.10376	1.12653e-07	Aup1	0.413954	6.76298e-19	Fam107b	0.165594	0.000226878	Cdk17	0.289475	1.71243e-10	Kpna1	0.492576	4.96184e-11	Cd47	0.333247	7.41263e-10	Cd200r2	1.49026	0.123348	Cap2	3.28421	2.45774e-20	Ctse	1.33111	3.71588e-11	Ddx39	0.953629	7.44813e-38	Entpd1	2.43698	1.34964e-14	Tufm	1.03403	7.33179e-18	Ttc3	0.4757	0.012532	Prr13	0.268151	0.0859168	Atf7ip	0.973743	3.77031e-05	Enc1
309	Fbxl12	0.753897	6.05227e-27	Rhof	0.371675	1.12854e-07	Lin54	0.764926	8.50825e-19	Ggnbp2	0.247344	0.00023407	Map4k1	0.506919	1.80361e-10	Tomm20	0.388759	7.92859e-11	Clec2d	0.526948	8.45634e-10	Fth1	0.0172276	0.12576	Ppp1r12a	0.489484	3.10907e-20	Sccpdh	3.41677	5.67431e-11	5430416N02Rik	0.826091	7.68697e-38	Alcam	1.9184	1.37307e-14	Arpc5l	0.820595	8.07505e-18	Ikzf2	0.38566	0.0127038	Taf15	0.359954	0.0927503	Phactr2	1.75101	4.05847e-05	Sars
310	Cpd	0.680688	1.225e-26	Eprs	0.392209	1.15149e-07	Inpp5d	0.446681	1.07936e-18	Sla2	0.43906	0.000338109	Psip1	0.347811	1.8572e-10	Ivns1abp	0.54828	8.56309e-11	Lbr	0.438668	9.11345e-10	Gm32772	1.29432	0.133692	Atp6v0c	0.539729	3.17761e-20	Pja1	0.799813	6.24156e-11	Nutf2	1.07284	9.97974e-38	Il2rb	0.55231	1.49818e-14	Rexo2	0.754308	9.73221e-18	Pltp	0.943197	0.0130259	Slc3a2	0.286671	0.0941478	Rapgef6	0.563292	5.97985e-05	Trav10
311	Fyb	0.329539	1.24192e-26	Ptpn4	0.720239	1.24836e-07	4930523C07Rik	0.606903	1.28642e-18	Ppp1r18	0.169757	0.000338939	AC149090.1	0.469459	2.12353e-10	Stk4	0.298809	8.72618e-11	Smg1	0.586619	1.04831e-09	Calm3	0.173304	0.135955	S100a10	0.523107	3.39364e-20	Kbtbd11	1.39149	9.41904e-11	Tomm22	0.828138	1.40946e-37	Ahnak	0.673665	1.56621e-14	Orai2	1.08049	1.0054e-17	Ncor1	0.294131	0.0132971	Plcg2	0.866578	0.0960442	Rel	0.639225	7.39097e-05	Galk2
312	Mical1	0.724119	1.30381e-26	Cct3	0.379045	1.25342e-07	Arpc3	0.348211	1.57951e-18	Mettl23	0.281604	0.000355175	2900026A02Rik	1.21438	2.17437e-10	Nars	0.507267	8.74254e-11	Slc17a9	2.0053	1.07829e-09	Aup1	0.0401598	0.14327	Ppp1r16b	0.663056	4.13595e-20	Gypc	1.1508	9.9309e-11	Ndufa10	0.903358	1.43702e-37	Arrdc4	2.70192	1.8162e-14	Cldnd1	0.847936	1.02555e-17	Vps13a	0.559782	0.0143276	Skil	0.355035	0.0960442	Aff4	1.02508	7.94261e-05	Myo1e
313	Pfkp	0.560633	1.39265e-26	Mthfsl	0.433582	1.41696e-07	Sfpq	0.349745	1.87622e-18	Trafd1	0.431207	0.000437485	Gm10130	1.15076	2.18488e-10	Nebl	0.75681	9.40618e-11	Kif21b	0.59638	1.11353e-09	Gm38979	1.12693	0.146623	Rgs1	0.638286	4.38613e-20	Jak1	0.362204	1.01447e-10	Ywhae	0.852773	1.46912e-37	Med11	1.1374	2.25832e-14	Lamtor5	0.846788	1.02916e-17	mt-Nd1	0.305804	0.0144355	Dhx9	0.406508	0.100538	mt-Nd4l	0.0941915	8.32829e-05	Borcs5
314	Tesc	0.545803	2.064e-26	Bcl2l11	0.48833	1.60861e-07	Batf	0.468216	2.15633e-18	Smim11	0.397152	0.000466766	Pitpnc1	0.330442	2.81477e-10	Plk3	0.48362	9.57841e-11	Klhdc1	1.88647	1.17375e-09	Trav8d-1	1.23057	0.149268	Myl12a	0.438625	4.96366e-20	Rassf3	1.3056	1.04752e-10	Ciao2a	0.972676	1.47798e-37	Ythdc1	0.522788	2.32526e-14	Gyg	1.13058	1.04314e-17	Rbck1	0.389338	0.0144568	Srsf3	0.220473	0.101782	Phf3	0.733989	8.43723e-05	Rfc3
315	Ppm1b	0.609329	3.51929e-26	Cln3	0.807957	1.61339e-07	Cnot6l	0.46777	2.31366e-18	Nod1	0.752305	0.000497954	Cyba	0.241154	3.97829e-10	Atp2b1	0.506637	1.02981e-10	Ccm2	0.505718	1.17571e-09	Itgad	1.37894	0.15222	Isy1	0.646138	7.53984e-20	Samhd1	0.572497	1.04802e-10	Tmpo	1.03075	1.57078e-37	Nav2	1.65823	2.35929e-14	Ndufc1	0.827861	1.05264e-17	Pttg1	0.432947	0.0144568	Vim	0.353752	0.102757	Strn3	1.37365	8.92983e-05	Rit1
316	Aak1	0.54435	3.55555e-26	Kdm6b	0.353851	2.00057e-07	B2m	0.20578	2.34489e-18	Def8	1.57704	0.000510717	Gsk3b	0.389949	3.97829e-10	Ubc	0.215836	1.07284e-10	mt-Co2	0.179717	1.56857e-09	Nsmaf	0.247401	0.152647	Dusp5	0.633725	1.1465e-19	Dap3	0.87218	1.15603e-10	Vasp	0.769733	2.65801e-37	Faim	1.22503	2.90194e-14	Ccr2	2.065	1.08861e-17	Polr2k	0.449527	0.0144568	Kansl1	0.324843	0.107637	Tra2b	0.258967	9.03806e-05	Rpp30
317	Ttc3	0.729511	3.58545e-26	Ipmk	0.522433	2.49451e-07	Kpna1	0.588487	3.02951e-18	Rtraf	0.219672	0.000516051	Atp5k	0.398664	4.59501e-10	Slco3a1	0.96569	1.08759e-10	Pacsin1	1.95756	1.63897e-09	Limk1	0.574197	0.154544	Rgs10	0.61789	1.16393e-19	Nfil3	0.700851	1.24105e-10	Hpf1	1.14333	2.80775e-37	Malt1	0.709381	3.05683e-14	Psma2	0.73983	1.15034e-17	Lztfl1	0.447313	0.0145962	Ttc39b	0.363713	0.109473	Rb1cc1	1.00045	0.000100587	Arf6
318	Stk32c	1.62517	3.84033e-26	Sod1	0.582568	2.62103e-07	Polg2	0.796175	4.11974e-18	Cd3d	0.13902	0.000615081	Fdft1	0.661333	4.86797e-10	Hspa9	0.537043	1.24123e-10	Hdac2	1.01173	1.74646e-09	Morc1	1.0932	0.155626	Pqlc1	2.03066	1.41057e-19	Pear1	1.67712	1.34118e-10	Pfdn1	0.967588	4.18109e-37	Sfr1	0.65021	3.16074e-14	Iqgap2	1.03699	1.25177e-17	Vamp4	0.391329	0.0145962	Sqstm1	0.274147	0.112216	Stk39	1.18133	0.000105506	Nudt13
319	Elmo2	1.27235	4.44112e-26	Sap30	0.649073	2.66512e-07	Dock2	0.351546	5.04217e-18	Atp5md	0.172732	0.000626036	Braf	0.4583	5.07569e-10	Dusp4	1.12164	1.26235e-10	Rin3	0.922029	2.17169e-09	Acadl	0.252898	0.15795	Dus2	1.29062	2.34147e-19	Shisa5	0.298996	1.44127e-10	Ufc1	0.922409	4.3292e-37	Hsp90ab1	0.291531	3.85504e-14	Elovl1	1.14693	1.25968e-17	Prpsap1	0.51528	0.014924	Airn	0.534999	0.113006	Nsmaf	0.976678	0.000116724	Brk1
320	Tor1aip2	0.512148	4.62262e-26	Casp1	0.391031	2.67214e-07	Ptbp1	0.468494	9.19747e-18	Lpxn	0.185045	0.000667316	Ncf1	0.786143	5.31682e-10	Carnmt1	0.667877	1.66391e-10	Mettl9	1.18668	2.22277e-09	Ccni	0.1168	0.16282	Hspa1a	1.24879	2.94589e-19	Fkbp4	0.581561	1.62466e-10	Prdx2	0.856174	4.81431e-37	Sypl	1.25304	5.17854e-14	Ctss	1.07071	1.44898e-17	Rilpl2	0.470779	0.0160343	Fip1l1	0.348825	0.113839	Cog5	1.46549	0.000118014	Pola1
321	Ypel3	0.372087	5.74326e-26	Zfand5	0.35098	2.80336e-07	Sh3kbp1	0.408125	1.0858e-17	Virma	0.316032	0.00069069	Prag1	0.636723	5.64022e-10	Ptbp1	0.395296	1.75688e-10	Ranbp10	1.14049	2.38879e-09	Thap11	0.687606	0.169083	Tnip1	0.742703	3.0689e-19	Mgrn1	1.21768	1.71857e-10	Sec11c	0.777063	4.95288e-37	Serpinb6a	0.933904	5.72405e-14	1810058I24Rik	0.745791	1.49473e-17	Rb1	0.394606	0.0161101	Cdkn1b	0.269537	0.119713	Cnot1	1.13573	0.000120423	Bin2
322	Armc7	0.792384	8.8812e-26	Bola2	0.365087	2.93153e-07	Clip1	0.746377	1.11723e-17	H2-T22	0.173344	0.0006958	Atp5h	0.203864	6.2847e-10	Irf2bp2	0.395486	1.80723e-10	Rnpepl1	1.35755	2.67316e-09	Akna	0.104482	0.169872	mt-Nd1	0.502111	3.13685e-19	Pcbp1	0.357298	1.87855e-10	Txndc17	0.867236	5.37307e-37	Gm15340	2.7029	6.31943e-14	Ppp4c	0.731409	1.56035e-17	Txnl1	0.387014	0.016772	Ctla4	0.364008	0.121281	Apaf1	1.37683	0.000129185	4930579G24Rik
323	Clk1	0.356583	8.93842e-26	Krtcap2	0.274463	3.40689e-07	Irf4	0.663848	1.94924e-17	Itga1	0.364062	0.000705788	Jak3	0.398401	7.84977e-10	Eif5	0.295544	1.87836e-10	Chd4	0.596136	2.88677e-09	Atox1	0.149798	0.179535	Ppp1r11	0.67952	3.39359e-19	Fam107b	0.333433	1.95982e-10	Med10	0.825772	6.5308e-37	Rbms1	0.746649	6.31943e-14	Ndufb5	0.756368	1.59601e-17	Appl2	0.774278	0.0170902	Havcr2	1.00159	0.123489	Arntl	1.36427	0.00014956	Dhfr
324	Rfc2	0.90774	9.01588e-26	Cwc25	0.566611	3.46607e-07	Slfn1	0.718919	2.02469e-17	Sntb1	0.192432	0.000706697	Ndfip2	0.453796	8.32028e-10	Grb7	1.5406	1.99059e-10	Cd81	2.96877	4.74558e-09	Frmd4b	0.415603	0.183551	Ube2b	0.494652	3.95823e-19	Cyfip1	1.30424	2.35669e-10	Psmb4	0.884175	6.7738e-37	Snx3	0.517475	8.78621e-14	Mtch2	0.816454	1.77205e-17	Trac	0.344732	0.0176225	Jak3	0.391768	0.124328	Rftn1	0.801882	0.000150051	Polr1a
325	Rsrp1	0.404059	2.24059e-25	Smap1	0.2754	3.59017e-07	Rin3	0.882101	2.02469e-17	Zfp683	2.35358	0.000716088	Nudt3	0.633782	8.39518e-10	Rnf19a	0.516266	2.20192e-10	Adgre5	0.499773	5.20828e-09	Hdac11	0.855331	0.185499	Irak2	0.986702	5.12942e-19	Atp5d	0.340561	2.61456e-10	Myo1g	0.831153	9.34126e-37	Ikzf4	2.73214	8.95574e-14	Hras	1.03539	1.81706e-17	Card11	0.438786	0.017728	Clk1	0.257254	0.126679	Arhgap17	1.34896	0.000166119	Pmm1
326	Slc9a3r1	0.386817	3.27144e-25	St6galnac3	0.300026	4.87812e-07	Pim2	1.07621	2.05908e-17	Galnt6	0.31729	0.000716844	Rb1	0.437207	9.64909e-10	Ero1l	0.832469	2.20365e-10	Nme1	0.490166	5.92364e-09	Snx10	0.835381	0.185856	Mtss1	2.09154	9.58977e-19	Anp32b	0.416697	2.61553e-10	Gm48236	0.940747	1.82082e-36	Ptger2	1.80186	9.55151e-14	Ptger2	1.85139	1.84966e-17	Cd244a	0.551916	0.0178114	Tesc	0.402264	0.127462	Cul3	1.1207	0.000168062	Crmp1
327	Phip	0.635568	3.76957e-25	Ifi203	0.302244	5.1743e-07	Aff1	0.63845	2.22335e-17	Tmem9b	0.310233	0.000717715	Gstp1	0.300968	1.10667e-09	Rundc3b	0.540519	2.33511e-10	Kcnab2	0.86793	6.64501e-09	Zbtb38	0.350622	0.189514	Ifngr1	0.517822	9.82571e-19	Slc25a3	0.343815	2.64163e-10	Ndufc1	0.935991	2.02821e-36	Ern1	0.663505	9.75003e-14	Add1	0.866886	1.86934e-17	Wbp1	0.489522	0.0187028	Selenok	0.230526	0.127999	Ttc39b	0.776697	0.000178785	Piga
328	Furin	0.44141	3.81124e-25	Sh2b1	0.384285	5.23187e-07	Dleu2	0.598471	2.45534e-17	Ogfr	0.409807	0.000764434	Padi2	0.808789	1.48686e-09	Spag9	0.511668	2.45097e-10	Sh3bp1	0.703257	6.85383e-09	Rassf1	0.282321	0.190416	Lag3	1.31079	1.0002e-18	Atp5g2	0.275984	2.84994e-10	Nedd8	0.819264	2.06486e-36	Trf	3.31232	9.91281e-14	Ap1m1	0.967868	2.02951e-17	Trmt112	0.356481	0.0197379	Sytl2	0.613196	0.128079	Aplp2	1.07411	0.000182824	Agbl5
329	Mfap1a	0.712114	4.21107e-25	Il2rb	0.284422	5.84947e-07	Ulk1	1.10693	6.33367e-17	Tnfrsf18	0.218172	0.000936316	Glp1r	1.1937	2.08687e-09	Nav2	1.22909	2.93127e-10	Ptp4a3	0.941451	9.74371e-09	Pdcd5	0.229483	0.191087	Cyth1	0.69073	1.04912e-18	Sh3gl3	3.2871	3.22629e-10	Dera	1.29064	2.16833e-36	Cnbp	0.323277	1.11868e-13	Gm2a	0.749174	2.3341e-17	Ints8	0.582179	0.0197379	Brd4	0.296173	0.1294	Apc	1.46346	0.000184194	Il9r
330	Lrrk1	2.12389	4.32667e-25	Sik1	0.573665	5.84947e-07	Ago2	0.486787	9.18266e-17	Thy1	0.192967	0.000943466	1810037I17Rik	0.29498	2.10598e-09	Ston2	1.69879	3.61051e-10	Tsc22d3	0.367922	9.75696e-09	Tcrg-C1	0.770049	0.195136	Peli1	0.48726	1.22295e-18	Zfpm1	1.40508	4.36171e-10	Erg28	0.97769	2.60668e-36	Ctla2b	3.16738	1.1636e-13	Ilk	0.791648	2.4877e-17	Lin54	0.524435	0.0199323	H2-T23	0.243185	0.129461	Atp11b	1.16397	0.000212126	Ndufc2
331	Mospd1	1.26063	4.68322e-25	Tnfsf11	0.748516	6.09248e-07	Plk3	0.509543	1.5078e-16	Crebrf	0.282228	0.00100395	Ndufa5	0.434868	2.63355e-09	Hmgb2	0.280114	3.9695e-10	Mrpl30	0.552919	1.16107e-08	Appl2	0.623715	0.195405	Sat1	0.714951	1.24482e-18	Llph	0.508321	4.46261e-10	Pcna	1.12944	3.1918e-36	Adap1	2.08788	1.18195e-13	Ndufv2	0.779171	2.52977e-17	Nlrc5	0.408128	0.0201742	Ppp1r15a	0.295273	0.129461	Inpp4a	1.60755	0.000215437	Fam89b
332	Acap1	0.382569	9.47944e-25	Gfi1	0.3974	6.53459e-07	Phlda1	0.547077	1.51977e-16	Ssbp2	0.489013	0.00103815	Cers4	0.419586	3.55643e-09	Nol10	0.793234	4.01213e-10	Rac2	0.175703	1.24846e-08	Hnrnpl	0.00114052	0.198282	Arpc3	0.423746	2.04229e-18	Fam210a	1.61644	4.50077e-10	Bscl2	1.20351	3.58378e-36	Slc5a3	1.56512	1.94977e-13	Cat	0.879266	2.80175e-17	Stim2	0.569754	0.0205781	Gngt2	0.378825	0.131142	2023-03-03	1.57592	0.00022009	Lnx2
333	Selenom	1.37943	9.55527e-25	Snhg12	0.312732	7.05319e-07	Clta	0.376603	1.67759e-16	Fam204a	0.419282	0.00106121	Gm38979	1.74101	4.57554e-09	Epb41	0.373258	4.25109e-10	Pik3r5	1.00501	1.27341e-08	Atp6v1g1	0.142403	0.198914	Rassf3	1.57955	2.49943e-18	Gpr174	0.85873	4.82059e-10	Ndufa3	0.664011	5.58593e-36	Ldha	0.392408	4.3976e-13	Bzw2	0.85976	2.81898e-17	Ogt	0.516474	0.0210754	Ccnl1	0.313749	0.132829	Rap1gds1	0.952703	0.000234106	mt-Nd6
334	Gm45716	0.671771	9.99975e-25	Ndel1	0.394654	7.84424e-07	Ahr	0.606499	2.12121e-16	Baiap3	0.340075	0.00112237	Cracr2a	0.816147	4.6872e-09	Ghitm	0.344925	4.32125e-10	Stt3b	0.860439	1.6335e-08	Ddx5	0.0219737	0.200584	Tnfaip3	0.406907	2.6855e-18	Nek7	0.709872	5.74853e-10	Serpinb6a	1.00704	6.11515e-36	Ypel3	0.441528	5.13909e-13	Vdac2	0.727744	3.34935e-17	Hspb11	0.895153	0.0214276	Sf1	0.273788	0.133017	Prex1	1.00292	0.00023625	Impa2
335	Hmgb2	0.351511	1.29958e-24	Pde4b	0.242659	9.2406e-07	Smad7	0.489208	2.44996e-16	Ddb2	0.552567	0.00117978	Heyl	1.42147	5.15073e-09	Hlf	0.815205	4.84825e-10	Trim12a	0.838494	1.68975e-08	Errfi1	0.375135	0.204851	Hs2st1	1.42488	4.81531e-18	Rbm38	0.525729	5.77536e-10	Got2	0.99237	7.28128e-36	Inpp4b	0.457684	5.18262e-13	Psma5	0.789096	3.41856e-17	Tkt	0.366146	0.0215444	Usp25	0.387878	0.133017	Ablim1	0.496434	0.000237436	Bloc1s5
336	Srsf5	0.335805	1.51037e-24	Ugp2	0.609535	9.29868e-07	P2rx7	0.500854	2.53942e-16	Zfp292	0.244167	0.00127474	Sh3bgrl3	0.214633	6.22569e-09	Tnfrsf25	1.51977	5.40549e-10	Hsdl1	1.18907	2.06231e-08	Gas5	-0.0428708	0.22338	Gpx4	0.503176	4.85913e-18	Mboat7	1.32317	5.89751e-10	Paics	0.964434	9.47724e-36	Slc25a51	1.0607	5.44487e-13	Ifnar1	0.814439	3.41856e-17	Rbbp7	0.381659	0.0231856	Ctsc	0.423029	0.134472	Lcor	1.53899	0.000238142	Emp1
337	Runx1	0.347014	3.06188e-24	1110038B12Rik	0.596777	1.00733e-06	Atg2a	0.634027	3.07328e-16	Mrpl52	0.171767	0.00127962	Itm2c	0.32802	6.36581e-09	Snhg8	0.392702	5.56876e-10	Sh3pxd2a	3.57553	2.25961e-08	Slfn2	0.039455	0.223618	Myo1g	0.704718	5.44115e-18	Klrb1c	2.85128	6.18967e-10	Sla2	0.95218	1.07151e-35	Eprs	0.731789	5.6386e-13	mt-Co1	0.305393	3.96189e-17	Hmgcs1	0.538651	0.0239611	Smg6	0.440974	0.140321	Bptf	0.959837	0.000242774	Hist1h2ac
338	1810041H14Rik	1.19286	5.51216e-24	Apol7e	0.27771	1.08705e-06	Dnajb6	0.389358	4.16989e-16	Adgre5	0.289117	0.00127962	Nedd4	0.963574	6.48877e-09	Jak2	0.384837	6.53344e-10	Nsmce1	0.994767	2.89059e-08	Frat2	0.304511	0.223838	Cd47	0.558193	6.58902e-18	Stk39	0.609622	6.30519e-10	Edf1	0.772131	1.11845e-35	Ubash3b	1.09029	6.17042e-13	Psmb7	0.964642	5.02405e-17	Cyth3	0.538991	0.0243602	Nedd4	0.925097	0.146783	Prrc2b	1.04051	0.000257663	Gm49336
339	Tln1	0.356649	5.86842e-24	Rsbn1	0.446799	1.25055e-06	Ifi203	0.470832	4.52629e-16	Irf9	0.469707	0.00131425	Gramd1a	0.283388	6.94135e-09	Spty2d1	0.609175	8.01788e-10	Cct5	0.417081	2.97415e-08	Fdft1	0.428741	0.236828	Atp2b4	0.878384	6.82366e-18	Nxpe3	0.857692	6.48364e-10	Alyref	0.86164	1.36125e-35	Serinc1	0.719039	7.48608e-13	Tmem160	0.770204	5.22427e-17	Sf1	0.314953	0.0245778	Zap70	0.273329	0.147703	Kat6a	1.14778	0.000258364	Rasa3
340	Ablim1	0.3855	8.63654e-24	D8Ertd738e	0.238238	1.25377e-06	Il27ra	0.499427	4.70213e-16	Raf1	0.306397	0.00143055	Chst11	0.767308	7.27617e-09	mt-Nd4l	0.236188	9.03921e-10	Csk	0.316363	3.02271e-08	Dynll1	0.0450091	0.243025	Tbl1x	0.883568	7.77312e-18	Itga6	1.43105	6.49342e-10	Hscb	1.22647	1.37262e-35	Bcl2l1	1.58007	1.07229e-12	Eef2	0.308749	5.80463e-17	Slc39a6	0.648748	0.0250147	Rab8b	0.293696	0.153277	Galnt2	1.07846	0.000265671	Cd52
341	Leprotl1	0.322303	1.03929e-23	Abcb1b	0.533703	1.3082e-06	Gpcpd1	0.543464	5.13594e-16	Camk1d	0.18771	0.00144293	Tsc22d4	0.273706	8.09023e-09	Srpr	0.421406	9.79003e-10	B4galnt1	0.396668	3.05119e-08	Gm24474	1.80509	0.244237	Nfatc3	0.571074	8.17041e-18	Cct7	0.432121	6.7601e-10	Cks2	1.36455	1.7992e-35	Tox2	0.867312	1.09715e-12	Cdc34	0.822468	6.61718e-17	Lrmp	0.62623	0.0250312	Neat1	0.487789	0.15402	Sgms1	1.28073	0.000282341	Pde8a
342	Dnajc1	0.541591	1.04607e-23	Egr1	0.557459	1.32378e-06	Il10ra	1.18427	5.13594e-16	Bcl11b	0.250817	0.00145854	Bag3	0.74107	1.05663e-08	Eif2s2	0.336804	1.03428e-09	Sgk3	3.86895	3.22686e-08	Prf1	0.594744	0.246365	Gna15	1.16602	1.62446e-17	Camk4	0.424007	6.9907e-10	Maz	0.856201	1.85435e-35	Picalm	0.622053	1.14283e-12	Glmp	0.759584	6.64686e-17	Zfand6	0.361162	0.0250878	Cracr2a	0.701624	0.159106	Pik3ca	1.70289	0.000284282	Sh3bgrl
343	Plek	1.49587	1.07396e-23	Igtp	0.413409	1.37605e-06	Sit1	0.651233	5.76693e-16	Tspan14	0.330826	0.0014939	Golim4	0.791613	1.06733e-08	mt-Co1	0.127631	1.06979e-09	Klhdc2	1.20685	3.48089e-08	Prr5l	0.501636	0.257727	Lysmd2	1.32881	1.88403e-17	St3gal1	0.946085	7.65158e-10	Akt1	0.964936	1.87587e-35	Sh2d1a	0.691122	1.28308e-12	Add3	0.832212	6.75078e-17	Bin1	0.421614	0.0254523	Rftn1	0.375095	0.171013	Fndc3a	1.3503	0.000284312	Adk
344	Pabpc1	0.205099	1.15751e-23	Rtp4	0.76213	1.58918e-06	Slc38a2	0.445363	6.17922e-16	Fam78a	0.401109	0.00154462	Smurf2	0.612144	1.1317e-08	Ifnar1	0.586638	1.10405e-09	Nxpe3	0.881254	4.04489e-08	Hnrnpdl	-0.0118507	0.258669	Eno1	0.665205	2.22754e-17	Trmt61b	1.08935	8.75735e-10	Gpsm3	0.770172	1.94071e-35	Ptma	0.259221	1.38844e-12	Rgs19	0.861666	7.46707e-17	Ddx19a	0.654077	0.0254523	Gm8369	0.366625	0.182998	Med14	1.19976	0.000298004	Mcm7
345	Lck	0.232496	1.60436e-23	Skap1	0.20834	1.73238e-06	Emp1	1.47768	7.81632e-16	Gbp6	0.381686	0.0015899	Cbx4	0.290699	1.14737e-08	Gm47283	0.864683	1.36089e-09	Amigo2	5.18667	4.9072e-08	Them6	0.712337	0.265181	Glcci1	0.680708	2.27636e-17	Mdn1	1.2249	9.14022e-10	Slc25a11	1.01338	2.39904e-35	Dgkh	2.25889	1.43792e-12	mt-Atp6	0.422389	7.46707e-17	Asf1a	0.608899	0.0266153	H13	0.404355	0.185592	Stxbp5	1.26205	0.000329811	Mzt2
346	Pltp	1.45881	3.38788e-23	Skp1a	0.321336	1.75633e-06	Myo1g	0.53768	1.09393e-15	Cox8a	0.120849	0.00165994	Ppp2r5c	0.443031	1.26316e-08	Zbtb25	0.516061	1.38512e-09	Mylip	1.41326	6.81311e-08	Fgl2	0.3896	0.269321	Cyb5a	0.568419	5.32593e-17	Pecam1	0.928344	9.40699e-10	Anapc5	1.09735	2.49562e-35	Il7r	0.625947	1.46462e-12	Slco3a1	1.17974	7.46707e-17	Max	0.404842	0.026897	Prdm1	0.534062	0.185824	Ccdc88c	0.93919	0.000344283	0610009B22Rik
347	Map3k1	0.697384	3.43244e-23	Gm47283	0.662101	1.76518e-06	Pag1	0.56175	1.20446e-15	Nsd3	0.174491	0.00172669	Ptpre	0.563301	1.29535e-08	Hnrnpab	0.294835	1.41539e-09	Igsf23	3.55043	7.55143e-08	Smpd5	0.805426	0.273791	Pcbp1	0.467902	7.24681e-17	Dnaja4	0.752245	9.48078e-10	Tomm7	0.727123	2.96171e-35	Atl3	0.710258	1.59596e-12	Mospd3	1.03617	7.74659e-17	Pdxk	0.878849	0.0279654	Top1	0.264621	0.186179	Brd4	0.611959	0.00036759	Ap2m1
348	Batf	0.433828	7.93757e-23	Gpr132	0.248186	1.78453e-06	Stx6	0.676706	1.28157e-15	Fam49b	0.163791	0.00183375	St3gal3	1.04975	1.33434e-08	Mfsd6	0.571331	1.65894e-09	Dock2	0.167835	9.97281e-08	Timm10b	0.263042	0.274464	Slc25a51	1.07574	7.64568e-17	Bmp7	2.95661	9.57705e-10	Churc1	0.888983	3.48373e-35	Rgs2	0.907747	1.68179e-12	Sla	0.691905	8.04943e-17	Phip	0.40562	0.028272	Scin	0.772912	0.197394	Arhgap25	1.34399	0.000381146	Grb2
349	Jak3	0.507444	1.20729e-22	Abcb1a	0.261986	1.79795e-06	Psme1	0.319961	1.28157e-15	Ddx28	0.813383	0.00187496	Mns1	0.791746	1.47551e-08	Eif5a	0.283023	2.08226e-09	Myh9	0.156486	1.17845e-07	Zap70	0.011082	0.27546	Parp1	1.10843	8.7061e-17	Tbc1d30	1.88428	9.89236e-10	Anxa11	0.823594	3.76044e-35	Ghitm	0.486764	1.79284e-12	Commd8	0.869546	8.90276e-17	Neat1	0.423531	0.0282731	Dsp	1.24208	0.206169	Rasa1	1.29215	0.000389617	Siah2
350	Otulin	0.541571	2.29265e-22	Tasp1	0.702969	1.81032e-06	Scand1	0.370611	1.40285e-15	4833420G17Rik	0.39036	0.00192999	Chordc1	0.36732	1.6507e-08	Stk11	0.555721	4.77529e-09	Tmie	5.5046	1.41408e-07	Ret	1.18377	0.282688	Hsp90aa1	0.631141	8.89324e-17	mt-Co2	0.231066	1.05513e-09	Psma6	0.852543	4.02309e-35	Aebp2	0.494993	1.9252e-12	Eif3m	0.72177	9.39881e-17	Rnf10	0.426227	0.0284727	Snd1	0.550856	0.209761	Rras2	1.4792	0.000394776	Pigq
351	Lgalsl	1.18564	3.03568e-22	Zswim6	0.285425	1.93689e-06	Nfatc3	0.434548	1.52504e-15	Gtf2i	0.237729	0.00202456	Apbb1ip	0.250484	1.66339e-08	Cbarp	0.866788	4.89646e-09	Cdk2ap2	0.250457	1.49659e-07	Trbv13-1	0.554579	0.2906	Rab21	0.61119	1.06709e-16	Larp1b	1.53822	1.18213e-09	Mical1	0.87235	4.61527e-35	Bst2	0.959859	2.17006e-12	Mrpl58	0.770256	9.7522e-17	Rapgef1	0.479392	0.0284727	Wsb1	0.422418	0.210582	Zfp831	1.62955	0.000423421	Rsph3b
352	Ric1	0.551149	3.60285e-22	Rsrc2	0.287987	1.97133e-06	Gbp9	0.622622	1.56488e-15	Irgm1	0.514208	0.00205469	Gnai2	0.198017	2.23251e-08	Isca1	0.54699	5.25066e-09	Ly9	0.844158	2.00267e-07	Apol9a	0.982756	0.291899	Il2rg	0.41596	1.10321e-16	Mfsd14a	0.659289	1.56473e-09	Psma2	0.783672	4.95144e-35	Sacm1l	1.02372	2.7321e-12	Rorc	1.62996	1.03526e-16	Aig1	0.528241	0.0287992	Gls	0.311665	0.217943	Cyfip2	0.741426	0.000434744	Ncaph
353	Zap70	0.329156	4.16401e-22	Tgfbr1	0.746422	2.16333e-06	Ipmk	0.62029	1.74472e-15	4930453N24Rik	0.35339	0.0022118	Mbnl2	0.482733	2.28633e-08	Pik3r1	0.328535	5.32562e-09	Gm15708	6.69374	2.11978e-07	Trbv24	1.18257	0.302614	Timm23	0.601799	1.33499e-16	Mapk14	0.878856	1.62083e-09	Dynll1	0.754853	6.21731e-35	Cd81	3.16515	2.89596e-12	Csk	0.71487	1.07132e-16	mt-Atp8	0.364843	0.028915	Luc7l2	0.242376	0.221273	Il12rb2	1.02375	0.00043669	Dazap2
354	Mat2b	0.448579	5.18351e-22	4930523C07Rik	0.336847	2.44263e-06	Ppp2r5a	0.421234	2.38709e-15	Ddx58	0.381527	0.00222791	Sytl2	0.594847	2.5794e-08	Rbm3	0.240025	5.82578e-09	Idh2	1.53862	2.34016e-07	Adrb1	0.993988	0.307066	Atp2a2	0.775329	1.60421e-16	Dpp4	1.4137	1.63405e-09	Arpc2	0.546478	7.55906e-35	Rln3	4.84224	2.89747e-12	Txn1	0.762164	1.07293e-16	Cd44	0.428727	0.0292629	Chsy1	0.685451	0.223113	Tspan5	1.40572	0.00047803	Fam20a
355	Adora2a	0.584661	7.80376e-22	Ube2j1	0.28858	2.53051e-06	Gtf2b	0.439028	3.08918e-15	Epb41	0.193371	0.00225256	Dnajc3	0.304731	2.66771e-08	Dgka	0.402429	5.95604e-09	Slc16a5	5.73708	2.54424e-07	Jak3	0.192452	0.309348	Eprs	0.706261	1.97274e-16	Itpr2	0.535736	1.8053e-09	Mob3a	0.819142	7.92949e-35	Dbndd2	1.47784	3.47295e-12	Trbc2	0.710286	1.13198e-16	Trav14d-3-dv8	1.11054	0.0307991	Samsn1	0.290481	0.227112	Kpna1	0.966827	0.000557742	Ak6
356	Supt4a	0.347031	7.87757e-22	Tcp1	0.305219	2.82387e-06	Samhd1	0.480964	4.19923e-15	Nck1	0.351949	0.00228512	Srp14	0.271605	2.90806e-08	Pdia6	0.438713	6.7583e-09	Casp8	0.69478	2.55561e-07	Gm19557	0.711004	0.312463	Ptbp1	0.55537	2.38106e-16	Ccdc126	2.88241	2.94016e-09	Raly	0.778862	9.91765e-35	Tmem158	4.57793	4.02257e-12	Calm3	0.722457	1.31827e-16	Tle3	0.460017	0.031307	Mdfic	0.502497	0.246169	Rasgrp1	0.537126	0.000624007	Ola1
357	Gm19557	1.59364	1.03768e-21	Ahnak	0.304412	2.83865e-06	1810026B05Rik	0.337938	5.51996e-15	Gramd1a	0.1831	0.00229595	Gpr65	0.498834	3.09531e-08	Cirbp	0.383836	7.6022e-09	Myb	1.79032	3.04788e-07	Trav7d-3	1.10827	0.320395	Hspe1	0.631529	3.9186e-16	2610035D17Rik	1.15755	2.96722e-09	Eif3k	0.724824	1.48743e-34	Arid5b	0.507301	4.21693e-12	Ssna1	0.79338	1.39512e-16	Airn	0.46287	0.031307	Fosb	0.619499	0.246811	Ubac2	0.367572	0.000771533	Ung
358	Cox8a	0.249807	1.08414e-21	Phf6	0.342118	2.89494e-06	Txnip	0.368161	6.49065e-15	Gtf2b	0.220606	0.00239069	St8sia4	0.328339	3.1798e-08	Rbpj	0.544008	1.02078e-08	Prelid1	0.391332	3.052e-07	Abcb1a	0.0622535	0.320745	Farp1	1.43558	4.1428e-16	Hnrnpu	0.294055	3.15645e-09	AI662270	0.932054	1.61855e-34	Il18r1	0.771328	4.27118e-12	Frmd8	0.729504	1.47455e-16	Btg2	0.321372	0.0315932	Stk32c	1.08493	0.248068	Slc12a6	1.58819	0.000781976	Fbxo22
359	Etv6	0.525755	1.3449e-21	Eef1g	0.290526	3.05028e-06	Gpx4	0.386103	7.03706e-15	Ehd1	0.226577	0.00247423	Reep5	0.339589	3.34901e-08	Senp6	0.382562	1.1216e-08	Sesn1	0.724521	3.29598e-07	Mical1	0.334238	0.326611	Cfl1	0.29115	4.52913e-16	Nfia	2.66808	3.22181e-09	Snrpd1	0.854342	2.10181e-34	Cirbp	0.554643	4.60757e-12	Mrpl20	0.787946	1.59973e-16	Tox2	0.536463	0.0317971	Ppp1r16b	0.364235	0.249036	Diaph2	1.6916	0.000820695	Cd83
360	Rab19	0.74852	1.46958e-21	Hic1	0.296481	3.20788e-06	Ube2i	0.3454	7.27626e-15	Maf1	0.24767	0.00248355	Fkbp3	0.291537	4.13036e-08	Cdon	1.44376	1.4554e-08	Sh3bp5	1.90008	3.50762e-07	mt-Co2	-0.0257058	0.336891	Gapdh	0.38595	4.52913e-16	Heg1	0.768663	4.09356e-09	Eif3i	0.803108	2.53615e-34	Tiam1	1.89925	5.2216e-12	Qars	0.814944	2.03088e-16	Map1lc3b	0.304577	0.031804	Akt2	0.596474	0.25604	Gm19951	0.562229	0.000861196	Nol12
361	Cabin1	0.636026	1.58307e-21	Polg2	0.436687	3.31236e-06	Arhgef3	0.436244	8.31397e-15	Tapbpl	0.411237	0.00249917	Atox1	0.312456	4.63343e-08	Slc9a9	0.390001	1.48129e-08	Hmgn1	0.582809	3.6619e-07	Gm10130	0.67765	0.345212	Ube2d3	0.352114	4.58032e-16	Abi1	0.475556	4.21199e-09	Ddt	0.971044	2.75258e-34	Cytip	0.297583	5.47506e-12	Trib2	0.785944	2.07483e-16	Cct6a	0.502583	0.032141	Cmip	0.393655	0.258426	Mdm4	0.961672	0.00092169	Iqce
362	Cd164	0.392749	1.71575e-21	Id2	0.279288	3.89969e-06	Art2b	0.85296	1.09946e-14	Tle5	0.117899	0.0025234	Havcr2	0.951283	5.39977e-08	Ago2	0.385945	1.52785e-08	Wasf2	0.426184	3.73434e-07	Batf	0.114953	0.34816	Lsp1	0.453723	5.08097e-16	Plekhg2	1.04766	4.97775e-09	Cers6	0.93529	3.17254e-34	Mt1	2.9309	5.47905e-12	Vdac1	0.830859	2.09533e-16	Rbm5	0.383243	0.0328217	Rrp1b	0.87646	0.265946	Tbc1d5	1.59482	0.000964015	Nmral1
363	Anxa11	0.544278	2.31753e-21	Flt3l	0.329286	3.99274e-06	Zhx2	1.01039	1.19032e-14	Ptpre	0.366303	0.00254019	Pttg1	0.421862	6.24911e-08	Prkar1a	0.24496	1.55021e-08	Ywhab	0.256186	3.88587e-07	Rabac1	0.153242	0.349605	Dctn1	1.12664	6.64326e-16	Coq8a	1.56605	5.65179e-09	Rnh1	0.918646	3.91476e-34	Gpcpd1	0.644367	5.84741e-12	Ran	0.694604	2.1859e-16	Sec14l1	0.705554	0.0344754	Abracl	0.254788	0.268632	Rev3l	1.14542	0.00100619	Ascc1
364	Fos	0.379064	2.98582e-21	1700016P03Rik	0.948632	4.24433e-06	Ifng	0.49338	1.29259e-14	Pkn1	0.263938	0.00254099	Fxyd5	0.184944	6.88826e-08	Csrnp1	0.373993	1.64857e-08	Acvrl1	6.21374	3.91587e-07	Rnaseh2c	0.353988	0.36028	Setbp1	1.59545	7.89649e-16	Ptp4a1-1	0.482987	5.74744e-09	Mrpl58	0.891842	4.47678e-34	Src	2.01572	6.47028e-12	Aqp3	2.39745	2.23506e-16	1700025G04Rik	0.8849	0.0356772	Arih2	0.439877	0.268939	Ano6	1.56861	0.0010183	Btf3l4
365	Klf6	0.374769	3.41478e-21	Gramd1b	0.354735	4.6402e-06	Ppp1cc	0.355639	1.56563e-14	Zdhhc18	0.169286	0.00284029	Baiap2	0.609041	7.29287e-08	Tgif2	0.888737	1.69357e-08	Atn1	1.37331	3.92378e-07	Cracr2a	0.519051	0.361362	Il27ra	0.610655	8.69908e-16	Sh3bp5	1.72688	6.36839e-09	Dcps	1.0565	5.88719e-34	Slc9a3r1	0.450115	6.737e-12	Ndufb6	0.766062	2.30481e-16	H2afz	0.285563	0.0356772	Gm26887	1.09384	0.282664	Usp3	0.920364	0.00101849	Tpm3
366	Slc15a2	0.742831	3.56126e-21	Psme2	0.233975	5.25266e-06	Ciao2b	0.543093	1.74349e-14	Isg20	0.597605	0.00284216	Foxo3	0.54498	8.42552e-08	BC031181	0.393582	1.70235e-08	Ehd3	0.85505	3.94065e-07	Tcrg-V1	0.838439	0.363296	Serpinb6a	0.882318	9.41532e-16	Ei24	1.02724	6.46241e-09	Myo1f	0.845163	7.01668e-34	Hspa8	0.289552	7.64451e-12	Msrb1	1.0549	2.37133e-16	Gtf2i	0.349349	0.0360586	Hip1	0.560863	0.286811	Map3k1	1.15086	0.00103404	Gm8066
367	Gm44174	2.43939	4.0591e-21	Sertad2	0.463159	5.37762e-06	Ctsw	0.436637	2.1884e-14	Usp24	0.438286	0.00290181	Sesn3	0.329487	9.19425e-08	Farp1	1.05505	1.91118e-08	Aven	1.21518	4.62306e-07	Sorbs1	0.374849	0.364696	Lgals3bp	1.20235	9.4754e-16	Agpat3	0.678005	6.57766e-09	Cd3e	0.467483	8.00684e-34	Cd37	0.445337	1.11578e-11	Tmem192	0.963876	2.68133e-16	Lta4h	0.424339	0.0361323	Cdkn2d	0.576315	0.288846	Rmnd5a	1.37331	0.00104803	Bbs9
368	Cysltr2	0.849724	5.30905e-21	Gbp6	0.409041	5.45681e-06	Rab21	0.44479	2.36244e-14	Gpsm3	0.168317	0.00294772	Taldo1	0.329654	9.19538e-08	Cct6a	0.601281	1.98695e-08	Nap1l4	0.430062	4.62788e-07	Tulp4	0.454137	0.368338	Ndufs5	0.708355	1.12074e-15	Pou6f1	1.38964	6.61107e-09	Mrpl40	1.05825	8.36436e-34	I730030J21Rik	1.88559	1.40608e-11	Pdha1	0.78839	2.91413e-16	Itk	0.234041	0.0364411	Sfpq	0.1882	0.294136	Jak1	0.281318	0.00106737	Apex1
369	Prdx6	0.319804	7.3144e-21	Evi2a	0.575851	5.83901e-06	Tbc1d9b	0.837708	2.5219e-14	Slc16a6	0.301203	0.00298221	Prr5l	0.712643	9.36207e-08	Ncor1	0.276486	2.48291e-08	Rapgef4	3.9006	5.06039e-07	1600014C10Rik	0.329303	0.37314	Coq10b	0.593496	1.4783e-15	Hipk2	1.08402	7.46115e-09	Hic1	0.770581	8.98432e-34	Ifi27	0.547132	1.4089e-11	Bsg	0.730257	3.37781e-16	Zbtb25	0.434296	0.0364561	2023-03-07	0.362745	0.294787	Parp8	1.75936	0.00106737	Ccr4
370	Apbb1ip	0.345955	8.40814e-21	Pfdn5	0.185119	7.10636e-06	Ncoa3	0.507632	2.83985e-14	Mkrn2	0.430248	0.0031692	Emp3	0.426433	9.46502e-08	Il18rap	0.667407	2.51644e-08	Gm14085	4.17925	5.07515e-07	Fam189b	0.284081	0.379411	Casp4	0.768418	1.49907e-15	Ets2	0.82519	7.47498e-09	Psmb5	0.85285	1.12115e-33	Abcb9	1.43307	1.55466e-11	Ppp1cc	0.633134	3.74508e-16	Gm11454	0.749986	0.0365863	Sec62	0.257703	0.297814	Ranbp2	0.947157	0.00115224	Gm30025
371	Serpinb6b	0.576573	9.4786e-21	Marcksl1	0.982069	7.17158e-06	Cd37	0.387814	2.84206e-14	Dcaf5	0.432947	0.00318796	Snhg16	0.571517	1.23877e-07	Slc7a1	0.817265	2.57656e-08	Tmem64	0.676342	5.10252e-07	Map4k1	0.285412	0.38371	Vax2	5.72739	2.15674e-15	Wasf2	0.480118	8.03375e-09	Ezh2	1.25872	1.17423e-33	Rgs16	2.47936	1.68877e-11	Rab1b	0.735187	3.77495e-16	Tra2b	0.290141	0.0369866	Trp53	0.459153	0.301328	Sytl2	1.2007	0.00117453	1700096K18Rik
372	Pnisr	0.597744	1.45011e-20	Gm11808	0.274618	7.51653e-06	Ifitm2	2.44998	2.90945e-14	Mxd4	0.268263	0.00327828	Uqcrb	0.279564	1.38818e-07	Atf6	0.678088	2.61068e-08	C1qbp	0.75735	5.36086e-07	Fcer1g	2.28124	0.389407	Cnot6	0.790003	2.23267e-15	Ldlrad4	0.478887	8.31705e-09	Hmgcs1	0.921899	1.17869e-33	Epcam	3.21398	1.88645e-11	Cox5a	0.658659	3.80489e-16	Inpp5b	0.449629	0.0371826	Eif5	0.244091	0.303418	Lpp	1.42922	0.00130746	Sft2d2
373	Card6	0.936522	1.85204e-20	Psme1	0.21252	7.74918e-06	Wnk1	0.366834	3.55211e-14	Nsd1	0.261289	0.00342701	Scp2	0.330193	1.51961e-07	Sntb1	0.30734	2.70682e-08	Sgk1	1.13904	5.90147e-07	Gm44174	1.03751	0.402128	Samsn1	0.51456	2.56961e-15	Arhgap5	2.47651	9.3789e-09	Ybx3	0.993815	1.33983e-33	Pdcd1	1.24036	1.9162e-11	Tspan13	0.722949	3.88423e-16	Ptges3	0.30278	0.0371864	Ubb	0.0877972	0.304306	Vgll4	0.838812	0.00133685	Ndrg1
374	Acvr2a	0.935927	2.30755e-20	Clp1	0.562404	7.88101e-06	Arl15	0.477933	3.56907e-14	D8Ertd738e	0.1382	0.00349177	Mfap1a	0.500987	1.58253e-07	Ccr6	1.88272	3.00147e-08	Cdkn2d	0.697558	7.44148e-07	Cdk17	0.0531011	0.405473	Tmbim4	0.891763	3.04699e-15	Atp6v1d	0.569978	9.62304e-09	Abhd17a	0.814182	1.39988e-33	Iigp1	2.36415	2.02055e-11	Psmb1	0.669771	4.03053e-16	Rnf19b	0.557368	0.0373266	Arf6	0.207248	0.306593	Cdkal1	1.60756	0.00136034	mt-Co3
375	Gm48236	0.67556	5.35778e-20	Slc26a11	1.00102	8.02122e-06	Gbp8	0.480888	3.61959e-14	Mrpl33	0.180158	0.00367709	Cetn2	0.598515	1.82876e-07	Zbtb1	0.430611	3.11714e-08	Mif	0.261101	7.61255e-07	Ldlrad4	0.217924	0.406988	Hnrnpa0	0.434187	3.24821e-15	Atp6v0c	0.342222	1.06112e-08	Lamtor5	0.947834	1.43817e-33	Snx13	1.45204	2.06851e-11	Ptpn18	0.637011	4.03053e-16	Gimap5	0.347813	0.0380868	Tmpo	0.437891	0.309395	Ralgapa2	1.49275	0.00161302	Tmbim1
376	Herc1	0.512205	5.44368e-20	Uhrf2	0.34175	8.72506e-06	Gnas	0.304449	4.51306e-14	Atp5c1	0.155251	0.00372499	Myo1f	0.498835	2.09635e-07	G3bp1	0.363064	3.73208e-08	Mapk11	3.65789	7.86465e-07	Hnrnpd	0.0716794	0.408242	Pmaip1	0.751507	3.91254e-15	Swt1	0.728849	1.06789e-08	Mrpl12	1.02181	2.40636e-33	Camk2d	0.697172	2.14002e-11	Micos10	0.7152	4.91507e-16	Selenof	0.329812	0.0392728	Sh2d2a	0.24242	0.313258	Cysltr2	1.29175	0.00181	Txnl1
377	Taf15	0.459534	7.4204e-20	Pja1	0.446319	8.73915e-06	Ugp2	0.870246	6.26091e-14	Mctp2	0.289684	0.00376538	Mapre2	0.41599	2.12929e-07	Epas1	1.96544	4.36227e-08	mt-Atp8	0.358005	8.69268e-07	Cytip	-0.00286312	0.410898	Tnfrsf25	1.89675	4.50939e-15	Galnt11	1.26054	1.06942e-08	Ndufb9	0.792698	3.22937e-33	Id2	0.549622	2.16447e-11	AI467606	0.984195	4.96455e-16	Clint1	0.236565	0.0394694	Rhoh	0.296123	0.313638	Asxl1	1.13192	0.00187931	Ipo5
378	Pttg1	0.531525	7.74851e-20	Ddit3	0.427719	8.81985e-06	Oaz1	0.216551	6.50668e-14	Sp140	0.496179	0.0040209	Ppia	0.116694	2.18919e-07	Oaz1	0.165874	4.79204e-08	Slc49a4	1.80137	8.73398e-07	Tcrg-V4	1.06295	0.411044	Far1	0.771997	4.62678e-15	Desi2	0.751665	1.38643e-08	Eif4e2	0.833426	3.3858e-33	Nfkbib	0.629473	2.28143e-11	Kbtbd11	1.59741	5.05957e-16	Abhd8	0.470536	0.0402703	Gbp4	0.356903	0.318335	Stat1	0.233219	0.0019519	Nrm
379	Lcp2	0.303738	7.93576e-20	Gm48099	0.366705	1.02153e-05	H2afy	0.357788	7.78314e-14	Gm2682	0.340674	0.00406422	Rdx	0.422572	2.26646e-07	Pdcd1lg2	1.01458	6.00958e-08	Nck2	1.64705	8.90619e-07	Il31ra	0.0873822	0.412612	Lrrc25	3.65469	5.50842e-15	Gramd4	1.80636	1.41865e-08	Psmb9	0.759266	3.51456e-33	Bmyc	1.93281	2.57716e-11	Ifi30	1.73905	5.17828e-16	Mdfic	0.476434	0.040279	Tnfrsf9	0.582098	0.334456	Rptor	1.74307	0.00197158	Prdx3
380	St3gal3	1.29975	9.43765e-20	Spty2d1	0.435999	1.08788e-05	Gbp5	1.07382	8.76109e-14	Rad23b	0.295318	0.0043318	Xpc	0.81341	2.50276e-07	Arl5b	0.646747	6.57088e-08	Pcbp1	0.190661	9.44881e-07	Atg14	0.578613	0.4172	Cwc25	0.923041	6.12263e-15	Cstb	0.660102	1.46967e-08	Pet100	0.907456	4.53236e-33	Rgs9	2.51311	2.89699e-11	Xrn2	0.693947	5.53007e-16	Rnf166	0.317213	0.0403421	Prag1	0.516046	0.336485	Rab2a	0.428442	0.00209075	Ammecr1l
381	Rsf1	0.546707	1.07769e-19	Peak1	0.364098	1.10456e-05	Ppm1h	0.438268	9.49352e-14	5430416N02Rik	0.204319	0.00486478	Egr2	1.31766	2.81916e-07	H1f0	0.855599	6.8307e-08	Spata13	0.738743	9.54594e-07	1810026B05Rik	-0.0352621	0.422963	Atp1a1	0.766138	6.59054e-15	Ms4a6b	0.363526	1.65308e-08	Limk1	1.08825	4.53236e-33	Naga	1.04557	2.95404e-11	Cdon	1.77345	5.78856e-16	Kcnk1	4.35181	0.0403421	Trbv13-1	0.999152	0.340893	Thoc2	1.07141	0.00211057	Mrpl20
382	Jakmip1	0.505316	1.22334e-19	Dcaf15	0.416268	1.24902e-05	Vcpkmt	0.492816	1.34054e-13	Oip5os1	0.341798	0.0048831	Leprotl1	0.196731	2.93673e-07	Calm2	0.273866	7.20917e-08	Ifi206	0.911352	1.2822e-06	Gng10	0.281527	0.440322	Csnk2b	0.499206	7.33908e-15	Hivep3	1.72034	1.7144e-08	Mrpl33	0.744128	6.93938e-33	Dapp1	0.612057	2.96372e-11	Gstp3	1.72544	5.89973e-16	Ago2	0.352669	0.0411758	Mapkapk3	0.545766	0.342742	Mlxip	1.80653	0.00230312	Cct5
383	Ttc7	0.675921	1.30132e-19	Dpm1	0.27379	1.27003e-05	Cd82	0.384818	1.87863e-13	Zfp326	0.566975	0.00489389	Gpr171	0.346289	2.95693e-07	Celf2	0.279642	7.36189e-08	Socs3	0.724286	1.47866e-06	Elovl6	0.433469	0.449491	Mynn	0.935976	7.8157e-15	Dap	0.655494	1.82404e-08	Pfkp	0.801647	1.14201e-32	4930417O13Rik	2.04257	3.00984e-11	mt-Co2	0.383352	6.14698e-16	Susd2	1.07328	0.0416856	Srebf2	0.326477	0.346793	Nab1	0.474923	0.00233224	Exosc2
384	Etv3	0.562348	1.34328e-19	Trmt61b	0.605971	1.32496e-05	Zbp1	0.680455	2.13446e-13	Xylt2	0.796225	0.00490229	Lrrk1	1.47477	3.01553e-07	Idi1	0.544638	7.81248e-08	Atp8b4	4.85762	1.5826e-06	Trmt112	0.0858895	0.451558	Gm45716	0.759605	7.92645e-15	Set	0.353864	1.94523e-08	Mrpl57	0.817113	1.14201e-32	Stx6	0.721962	4.23217e-11	Tmem154	0.847985	7.83678e-16	Tet2	0.54625	0.0427139	Nsmaf	0.386424	0.370794	Trat1	0.807781	0.00234055	Tmem94
385	Srebf2	0.433355	2.60617e-19	Tnfrsf18	0.251307	1.57704e-05	Vsir	0.506152	2.80574e-13	Tln1	0.143156	0.004993	Sarnp	0.282835	3.11423e-07	Galnt2	0.481161	8.4286e-08	Tmem71	0.672608	1.62394e-06	Havcr2	0.553672	0.451558	Arf1	0.420192	8.54999e-15	Trbv12-2	1.41774	1.95106e-08	St6galnac2	0.970258	1.27133e-32	P2ry10	0.522535	4.55957e-11	Fmnl1	0.698768	8.16432e-16	Prelid2	0.885433	0.0431569	Zwint	0.512116	0.375973	Cd6	0.260578	0.00237754	Actr1b
386	Limk1	0.964037	2.67707e-19	Mndal	0.269168	1.5894e-05	Atp5md	0.308529	4.71043e-13	Trim12a	0.43731	0.00515536	Susd3	0.403708	3.21757e-07	Zfand6	0.365859	8.4286e-08	Rnf145	0.821095	1.69168e-06	Ptprc	-0.0236719	0.452763	Iltifb	3.61718	9.85507e-15	Eif5a	0.325796	1.97935e-08	Hcls1	0.772816	1.31788e-32	Cux1	1.12159	4.57741e-11	Degs1	0.7316	8.61361e-16	Gimap7	0.305019	0.0444181	Manf	0.320694	0.384923	Ptbp2	1.58567	0.00244204	Pawr
387	Usp3	0.528042	2.77924e-19	Pstpip1	0.27851	1.64566e-05	Acoxl	1.40688	5.91897e-13	Bloc1s1	0.332873	0.00521052	Snx14	0.891308	3.63664e-07	Phf6	0.448508	9.96709e-08	Mcmbp	0.816237	1.8959e-06	Ndfip2	0.215979	0.456719	Ppia	0.22593	1.02762e-14	Vamp5	2.04851	2.01564e-08	Bak1	1.15037	1.38601e-32	Stat5b	0.498819	5.2348e-11	Hnrnpll	0.893965	9.25667e-16	Cox7a2	0.273689	0.0453119	Nop58	0.460934	0.384923	Mta3	0.507643	0.0026084	Lrrc42
388	Heca	0.513212	3.33817e-19	Simc1	1.02815	1.67338e-05	Fth1	0.213882	6.65339e-13	Atp5g2	0.13729	0.00527422	Acadl	0.388039	3.93117e-07	Aff4	0.399607	1.05679e-07	Adrb2	1.31472	2.04881e-06	Tmem258	0.0621787	0.462229	Cdk2ap2	0.479856	1.18022e-14	Rin3	0.807874	2.08407e-08	Aip	0.835966	1.39478e-32	Adipor2	0.644764	6.32531e-11	Surf4	0.727416	9.71426e-16	Gna12	1.12668	0.0458227	Sh3glb1	0.254991	0.38915	Eea1	1.18939	0.00267911	Tcf19
389	Rab8b	0.352831	3.73051e-19	Il27ra	0.285664	1.70768e-05	Trafd1	0.624074	7.79888e-13	Idnk	0.274658	0.00585118	Serpinb6a	0.590848	4.81877e-07	Cebpb	0.346089	1.10633e-07	Fntb	1.99344	2.04881e-06	Dok1	0.386314	0.464116	Nup98	0.627321	1.31961e-14	Tpi1	0.995169	2.1038e-08	Smc2	1.86855	1.56802e-32	Gpr65	0.697899	6.4425e-11	Twf2	0.713411	1.02234e-15	Wdr82	0.442286	0.0461563	Rassf1	0.376218	0.390777	Mxi1	0.948156	0.00270855	B3galt6
390	Fli1	0.41337	3.82846e-19	mt-Atp6	0.122294	1.76961e-05	Grina	0.466789	8.62161e-13	Eva1b	0.559733	0.00615937	Ciapin1	0.449606	5.04598e-07	Xbp1	0.389385	1.15061e-07	Abhd8	0.617999	2.11119e-06	Lrrk1	0.835565	0.468542	H2afy	0.463227	1.50902e-14	Ptprcap	0.399336	2.26981e-08	Tpi1	1.21806	2.40059e-32	Ifi209	0.816676	7.60642e-11	Anp32b	0.679801	1.0796e-15	Kmt2a	0.363021	0.0464653	Chd1	0.344966	0.395214	Atad2b	1.27029	0.00280361	Cox19
391	Abracl	0.323471	4.03139e-19	Cct4	0.274848	1.96232e-05	Lrrc8d	0.578895	9.46705e-13	Arpc4	0.150545	0.00619751	Tcrg-V1	1.36423	5.16511e-07	Gm42418	0.278841	1.4034e-07	Cul3	0.504698	2.11509e-06	Ebpl	0.593695	0.47116	Acsbg1	0.945595	1.55917e-14	Pkm	0.287134	2.3816e-08	Dok1	0.891572	2.42021e-32	Mef2d	0.733861	8.09852e-11	Macf1	0.688771	1.08942e-15	Phc2	0.490756	0.0466481	Dnajb9	0.454547	0.399073	Pvt1	1.40568	0.00301932	Grn
392	Foxp1	0.381427	6.01903e-19	Rel	0.232843	2.04554e-05	Ahnak	0.472219	9.52269e-13	Hipk1	0.313794	0.00632349	Agfg2	0.742595	5.34114e-07	Irak2	0.622061	1.48464e-07	Rabac1	0.334442	2.23718e-06	Apol10b	0.846125	0.476636	Slc1a5	0.518404	1.70141e-14	Isyna1	0.775681	2.42801e-08	Dek	0.808472	2.75621e-32	Ergic1	1.09388	8.52848e-11	Tmem176a	1.82102	1.33035e-15	Dpy19l3	0.93854	0.0470137	Serpina3g	0.556298	0.402252	Mndal	0.652518	0.00301932	Pnpla6
393	Fip1l1	0.420689	7.12713e-19	Hnrnph1	0.300326	2.06911e-05	Gramd3	0.840842	9.56618e-13	Isca1	0.340133	0.00655298	Nrip1	0.23691	5.69811e-07	mt-Cytb	0.176559	1.48479e-07	Phb	1.04112	2.40319e-06	Izumo4	0.677776	0.481209	Ivns1abp	0.664919	2.29636e-14	Cd82	0.389797	2.84747e-08	Sh3bgrl	0.880331	3.46849e-32	Ube2e3	1.05886	9.54912e-11	Mrps33	0.728023	1.42285e-15	Snhg8	0.348959	0.0475257	Snhg8	0.299819	0.404671	Ubr2	0.973565	0.00306392	Gtpbp1
394	Sec61g	0.266285	7.2263e-19	Tubb4b	0.321629	2.21914e-05	Snx2	0.489776	9.84113e-13	Mrpl30	0.29947	0.00657218	Acp5	0.45832	6.3699e-07	Pawr	1.13006	1.58023e-07	Dkc1	1.37322	2.46979e-06	S100a11	0.0219559	0.504615	Sec14l1	0.974861	2.47942e-14	Trim8	0.866981	2.91621e-08	Mrpl30	0.799945	3.91884e-32	Agpat4	1.27261	9.84141e-11	Phgdh	1.0105	1.53034e-15	Exoc3	0.419661	0.0475641	Gimap1	0.211362	0.410168	Edem3	1.62496	0.00311294	Oxnad1
395	Klf9	1.2261	7.50338e-19	Trat1	0.289184	2.21963e-05	Cd2	0.419581	1.25636e-12	Frat2	0.284484	0.0066388	Tomm6	0.220179	6.97111e-07	Stx6	0.535325	2.04135e-07	Nedd4l	3.13295	4.24083e-06	Tle5	-0.0653295	0.51485	Rap1a	0.445909	2.52198e-14	Jarid2	0.484586	3.01882e-08	Cox17	0.720035	4.46534e-32	Cdkn1a	0.919063	1.08603e-10	Il18r1	0.843655	1.56233e-15	Csnk1d	0.364956	0.0484259	Ucp2	0.166808	0.410168	Gpatch8	0.930021	0.00311429	Cox8a
396	Mxd4	0.533199	8.55331e-19	Gbp9	0.364265	2.37898e-05	Ttc39b	0.418811	1.26675e-12	Cbx8	0.831649	0.00670989	Slc36a1	1.26491	7.00803e-07	Rnf138	0.344073	2.07266e-07	Cnn3	3.09673	4.25885e-06	Arhgdia	-0.0157768	0.528399	Dnajb11	0.68743	2.54505e-14	Hmgb1	0.266547	3.02707e-08	Cd226	0.752199	5.36351e-32	Rbfa	1.07168	1.70052e-10	Anapc5	0.87532	1.60232e-15	Wac	0.30189	0.0490157	Sept7	0.235636	0.410168	Lmbrd1	1.10441	0.00312688	Plekho1
397	Itm2c	0.408868	9.48195e-19	Gpr155	1.06837	2.5177e-05	Wsb1	0.480026	1.40853e-12	Lilr4b	0.165767	0.00687044	Nlrc5	0.416515	7.05752e-07	Cyth1	0.410357	2.09929e-07	Sidt2	0.822607	5.18669e-06	Alad	0.643093	0.54356	Xbp1	0.604783	3.14202e-14	Tcof1	0.6607	3.03527e-08	Lsm4	0.785099	5.38331e-32	Fcho2	0.834063	1.81918e-10	Commd1	1.06574	1.61388e-15	Dgkd	0.478464	0.0506899	Slc38a2	0.303482	0.410168	Mkln1	1.01313	0.00327841	4833439L19Rik
398	Gtf2b	0.41582	9.59446e-19	Bcl2	0.465663	2.53358e-05	Ndfip1	0.249892	1.58974e-12	Retreg3	0.472492	0.00696592	Ldlrad4	0.365083	8.55732e-07	Atp6v0c	0.271455	2.10797e-07	Pde2a	1.88808	5.75007e-06	H2-Q7	-0.0404058	0.548366	Dot1l	1.15425	3.35839e-14	B4galt1	0.657903	3.18571e-08	Psmd8	0.785252	6.38184e-32	Spty2d1	0.740596	1.92159e-10	Atp1a1	0.758319	1.61388e-15	Gsk3b	0.336632	0.0525574	Selplg	0.197151	0.412653	Kdm4c	1.18985	0.00335458	Gcc2
399	Brd2	0.362007	9.60662e-19	Hipk1	0.321307	2.66086e-05	Avl9	0.505764	1.91073e-12	Tmem140	0.525128	0.00715595	Ndufa4	0.261783	8.55732e-07	Tra2a	0.350706	2.16469e-07	Dynll1	0.217565	6.02133e-06	Slc36a1	0.799461	0.558694	Cxcr4	1.92369	3.53408e-14	Socs1	0.898168	3.48691e-08	Fam241a	0.809083	7.03541e-32	Ccr5	0.609424	2.00796e-10	Aph1a	0.791117	1.61889e-15	Ptpn3	1.83764	0.0528138	Csnk1a1	0.22954	0.413826	Arhgef12	1.85698	0.00366794	Tmsb4x
400	Hint1	0.333545	1.04901e-18	Lpxn	0.240961	2.7988e-05	Trp53inp1	0.434088	2.25078e-12	Mfap1b	0.643968	0.0075704	Tmem59	0.299118	9.57057e-07	Pcgf5	0.60598	2.25476e-07	Utp14a	1.01366	6.44901e-06	Tyrobp	2.50155	0.575261	Clic4	1.36937	3.64959e-14	Ldha	0.290706	3.62577e-08	Uqcrc2	0.799507	7.51845e-32	Fbxw11	0.727011	2.08249e-10	Hmgn2	0.819842	1.77799e-15	Sat1	0.317913	0.0539346	Ankrd44	0.248712	0.413826	Lamc1	1.23027	0.00371138	Prkag1
401	Sla2	0.721094	1.45425e-18	Zbp1	0.411532	3.07018e-05	2410006H16Rik	0.304535	2.46288e-12	Dbf4	0.492472	0.00781024	Ybx1	0.171156	1.15634e-06	Gramd3	0.734249	2.27691e-07	Cd84	0.616327	8.53237e-06	Dbi	0.25712	0.578337	Uspl1	0.987736	3.78955e-14	Cux1	0.986111	3.85329e-08	Sept11	1.03854	7.66772e-32	Hnrnpll	0.932279	2.283e-10	Zc3h12a	0.686046	1.81499e-15	Limk1	0.596955	0.0555493	Serpinb9	0.591121	0.413826	Cdk6	1.45699	0.00387718	Srp9
402	Ptpre	0.670623	1.4607e-18	Clec2d	0.305009	3.11624e-05	H1f0	0.88007	2.90067e-12	Mta3	0.168427	0.00795713	Dusp1	0.243318	1.15634e-06	Nmrk1	0.976702	2.73075e-07	Dnah8	1.99403	8.70538e-06	1110038F14Rik	0.423149	0.591329	Ppt2	1.07697	4.16551e-14	Mrpl23	0.701336	3.86039e-08	Ndufb10	0.792796	8.68809e-32	Il21r	0.390656	2.43353e-10	Eif3e	0.690875	1.87886e-15	Eif2s2	0.30186	0.0556971	Igf2r	0.435816	0.458545	AY036118	0.674324	0.00406232	Slc39a1
403	Rassf1	0.534434	1.56305e-18	Rara	0.611478	3.38989e-05	Fcho2	0.659105	2.90957e-12	Dtx3l	0.448663	0.00803173	Lat2	1.45949	1.16169e-06	Lysmd2	0.896063	2.78393e-07	Ly6a	0.63774	1.05387e-05	Gm42418	0.0664741	0.596934	Coro2b	3.30949	4.42755e-14	Aig1	0.731747	4.17084e-08	Dynlrb1	0.775413	1.21284e-31	Tap1	0.551417	2.46824e-10	Ppil1	0.770042	1.98852e-15	Eif3e	0.307057	0.0563987	Mapk6	0.533706	0.461797	Cep350	0.889891	0.00413127	Med19
404	Spcs2	0.310931	1.6978e-18	Nlk	0.388754	3.44002e-05	Stk10	0.364131	3.16254e-12	Eif4e2	0.285886	0.00834337	Rpa1	0.32935	1.21939e-06	Rbm39	0.156723	3.38141e-07	Rcan3	2.11062	1.17547e-05	Trav7-3	1.2035	0.598357	Arl6ip1	0.403422	4.56994e-14	Mllt3	0.49116	4.49628e-08	Gm2a	0.779565	1.3994e-31	Cxcr4	1.81586	2.49868e-10	Tspan32	1.29972	2.08579e-15	Npm1	0.222817	0.0570882	Ppp2r5c	0.359225	0.462854	Ash1l	1.13032	0.00417318	Hspa1a
405	Tcf25	0.351423	2.19692e-18	Ripk2	0.440333	3.56502e-05	Limd2	0.318248	3.51711e-12	Pink1	0.29689	0.00863217	Appl2	0.80208	1.21939e-06	Cdk8	0.274491	3.41304e-07	Nup210	0.777276	1.26067e-05	Slc3a2	0.0276329	0.609822	Mapk6	0.809198	5.56052e-14	Eif5	0.317861	5.19702e-08	Chn2	0.820474	1.70511e-31	Mia2	0.518246	2.80445e-10	Dnajb11	0.748537	2.18603e-15	Fbxo34	0.577796	0.0573014	Gm45716	0.377466	0.464279	Btaf1	1.42133	0.00418769	Zbtb2
406	Sash3	0.397681	2.47995e-18	Ociad1	0.224996	3.58264e-05	Spag9	0.49127	3.90998e-12	Abcb1b	0.359529	0.0090024	Mmgt2	0.881484	1.25879e-06	H2-Q7	0.252888	3.47732e-07	Oxct1	0.867649	1.42772e-05	Sarnp	0.0877559	0.623756	Wbp2	0.546626	6.7394e-14	Scaf11	0.454622	5.54369e-08	Tspo	0.744192	1.83297e-31	Retreg1	0.554426	2.81951e-10	Acot7	0.717844	2.33322e-15	Nabp1	0.406673	0.0579832	Tob2	0.292042	0.484359	Stim1	0.943181	0.00420044	Ly75
407	Tprgl	0.383661	2.9665e-18	Atp5md	0.192893	3.83958e-05	Cdk8	0.335552	4.40406e-12	Spry1	1.16426	0.00913939	Cd4	0.206063	1.27885e-06	Hspa4	0.317184	3.75228e-07	Rcsd1	0.46104	1.53509e-05	Vps28	0.0535949	0.637821	Sdf2l1	0.910027	7.0313e-14	Odc1	0.358739	5.60669e-08	Gm11454	1.35849	1.89089e-31	Irf5	2.23936	3.11562e-10	Glrx3	0.753828	2.33549e-15	Abcb1a	0.298506	0.0580938	Stk39	0.457427	0.488346	Mbd2	0.0908205	0.00431936	Mmab
408	Med14	0.632798	3.02311e-18	Sf3b1	0.203243	3.86119e-05	Gbp6	0.589372	5.40449e-12	Fbxl12	0.318662	0.00928622	Tomm7	0.207201	1.33895e-06	Rack1	0.188372	4.54321e-07	Cct8	0.33556	1.58806e-05	Rasl12	1.87441	0.641089	Sit1	0.75001	8.1648e-14	Gnai3	0.555922	5.86853e-08	Cox7c	0.537641	2.04377e-31	Penk	2.95882	4.4414e-10	Park7	0.691992	2.37446e-15	Dsp	1.11539	0.0585042	Mmd	0.356324	0.489719	Rlf	1.05809	0.00449373	Sell
409	Maml2	0.478837	3.4677e-18	Fosb	0.426315	3.91347e-05	Agfg1	0.333588	6.99149e-12	Eya2	1.19895	0.00940331	Ahsa1	0.353786	2.00207e-06	Marcksl1	1.2488	5.82146e-07	Esyt1	0.473801	1.71351e-05	Trav15-1-dv6-1	1.15185	0.652181	Rilpl2	0.659242	8.27423e-14	Sdhaf1	0.93649	6.72143e-08	Pmvk	1.33119	2.12892e-31	Gnb2	0.404155	4.50224e-10	Sept1	0.559975	2.7481e-15	Taf7	0.420088	0.0633771	Foxn2	0.517459	0.50444	Nlk	1.2286	0.00449694	Rrm2
410	Aopep	0.377447	3.94003e-18	Pecam1	0.515	3.98941e-05	Zmym5	0.614003	7.46894e-12	Atg2a	0.338587	0.00944255	Traf5	0.516177	2.06796e-06	Uty	0.501881	6.1495e-07	Larp1	0.534767	1.75659e-05	Padi2	0.4699	0.676568	Ier5	0.507064	8.27423e-14	Nfatc3	0.410765	6.91479e-08	Tpm3	0.646976	2.18915e-31	Chchd2	0.380094	5.43265e-10	Yeats4	0.781746	2.77102e-15	Btbd1	0.441418	0.0633771	Spag9	0.405722	0.50444	Mgat5	1.29087	0.00457489	Id3
411	Gpr146	0.94391	4.11795e-18	Coro2a	0.274602	4.25971e-05	Ddx6	0.378713	1.02065e-11	Calhm6	0.790756	0.0102426	Sugt1	0.344335	2.09832e-06	Evl	0.593278	6.19202e-07	Nsun2	0.76806	1.78484e-05	Exoc2	0.18294	0.678255	Tnfsf11	1.32134	8.98137e-14	Gpcpd1	0.560981	7.01421e-08	Capn2	0.935783	2.76012e-31	Smpdl3a	0.471741	6.03744e-10	Ramp3	0.792077	2.79629e-15	Serbp1	0.268886	0.0645317	Tgoln1	0.334571	0.527643	Rsf1	0.84149	0.00462662	Csrnp1
412	Capzb	0.287637	4.94571e-18	Cdk11b	0.280216	4.78122e-05	Vamp8	0.390984	1.57838e-11	Btbd11	0.367456	0.010487	Susd2	1.17104	2.1349e-06	Hnrnpa1	0.263225	6.50389e-07	Wdr46	1.57657	1.81938e-05	Eef1d	-0.0413278	0.685613	Hccs	0.732616	1.16615e-13	Chd4	0.537017	7.33537e-08	Fdft1	0.909961	2.76241e-31	Ftl1	0.238814	6.59996e-10	Anxa5	0.790419	2.84614e-15	Ech1	0.353112	0.064884	Traf5	0.427651	0.53358	Aig1	1.19452	0.00477514	Mpc2
413	Zgpat	0.589038	5.2655e-18	Il2	2.19936	5.32819e-05	Cnbp	0.240092	1.58518e-11	Rhog	0.138276	0.0108223	Clk1	0.191728	2.1349e-06	Srrd	0.692587	6.90974e-07	Usp28	2.436	2.0892e-05	Mns1	0.455089	0.689738	Skil	0.536923	1.21124e-13	Cd81	2.70863	7.40759e-08	Usp1	0.964047	2.87264e-31	Ndrg1	2.48243	6.62716e-10	Metap2	0.70429	2.99525e-15	Cd27	0.474947	0.0663132	Gabarapl1	0.657779	0.533742	Dennd1b	0.993233	0.00486978	Pla2g12a
414	Diaph2	0.998429	7.68751e-18	Hdhd5	0.337986	5.32819e-05	Ssbp2	0.660837	1.99753e-11	Sh2b1	0.313348	0.0109506	Zbtb38	0.463497	2.57508e-06	Rock1	0.303894	7.41644e-07	Gpatch4	2.05625	2.11693e-05	Fgr	1.08555	0.699433	Vdr	4.83827	1.44627e-13	Plcg1	0.545542	7.73294e-08	Mcm4	0.924311	2.8797e-31	Zfp281	1.10513	7.66027e-10	Cct5	0.714541	3.07211e-15	Plekha1	0.635736	0.0667021	Phf1	0.446341	0.537137	Camk2d	1.00458	0.00499551	Zfp961
415	Cep350	0.549697	1.30874e-17	Evl	0.435959	5.99431e-05	Snx20	0.396332	2.14315e-11	Rnf14	0.376951	0.0111584	F2r	0.53313	2.66919e-06	Gm33104	1.5092	7.43534e-07	Me2	0.716012	2.15092e-05	Mrps24	0.230275	0.700571	Got1	0.517056	1.46246e-13	Flna	0.633404	7.98633e-08	Hnrnpf	0.500913	3.11856e-31	Cbarp	1.03202	8.26036e-10	Psmc6	0.746781	3.48633e-15	Bicdl1	1.46657	0.0669309	Sumo1	0.189437	0.562809	Atxn7	1.13875	0.00499768	Pqlc3
416	Tmem9b	0.53727	1.3218e-17	Sec62	0.225369	6.31621e-05	Cmas	0.480051	2.16965e-11	Phax	0.363907	0.0113326	Ubl5	0.166416	2.85636e-06	2023-03-07	0.364122	7.87118e-07	Rhoa	0.110403	2.24248e-05	Mcam	1.33527	0.72245	Rnf125	0.496133	2.06115e-13	Cnst	1.10584	8.56257e-08	Comt	0.978492	3.65972e-31	Egln3	1.65177	8.26724e-10	Erh	0.834734	3.74983e-15	Cox17	0.286027	0.0690111	Cnot6l	0.268894	0.565558	Zfp407	1.6151	0.0050026	Lage3
417	Esyt2	0.435211	1.35207e-17	2023-03-03	0.453161	8.06578e-05	Marcksl1	1.35175	2.82601e-11	Samhd1	0.214793	0.0115999	Casp1	0.435106	3.00936e-06	Paxbp1	0.493882	8.73475e-07	Caprin1	0.311242	2.29634e-05	Aldoa	-0.058483	0.749532	Dusp1	0.462872	2.10334e-13	Adprm	0.855214	9.83846e-08	Dpm2	1.00862	4.14611e-31	Vcp	0.464616	8.68612e-10	Atic	1.14473	4.25642e-15	Txn1	0.343669	0.0693908	Ptprc	0.14933	0.567617	Clasp2	1.30218	0.00511069	Cks1b
418	Sntb1	0.334418	1.36416e-17	Slbp	0.272179	8.10103e-05	Fbxw11	0.588766	2.93529e-11	Prrc2c	0.130134	0.0118262	Lamtor2	0.336641	3.05577e-06	Oga	0.372591	9.05774e-07	Eno1b	1.03397	2.50265e-05	Gm41609	0.970828	0.760838	Rela	0.61965	2.29022e-13	Spcs1	0.426307	1.06936e-07	Psmb7	1.04451	4.20667e-31	Specc1l	0.940851	8.95003e-10	Pdcd10	0.673482	4.30502e-15	Hnrnph1	0.369922	0.0701586	Khnyn	0.462213	0.574814	Plcg2	1.56701	0.00554799	Abce1
419	Prf1	1.03528	1.64759e-17	Rnf19a	0.310548	8.36969e-05	Glrx	0.449234	3.58896e-11	Rnf125	0.189244	0.0127314	P4hb	0.314263	3.54811e-06	Gtf2b	0.327618	1.04624e-06	Ly6e	0.192984	2.9445e-05	Perp	0.842583	0.760838	Dnaja1	0.464126	2.37393e-13	Nudc	0.539325	1.11227e-07	Polr2g	0.830902	4.2766e-31	M6pr	0.491364	1.0308e-09	Adprh	0.826212	4.38234e-15	Hbp1	0.326242	0.0709901	Tspyl1	0.307996	0.57641	Tmem131	1.36404	0.00574071	Gm2000
420	Rras2	0.823945	1.80085e-17	Ell2	0.377469	8.42384e-05	Slc16a6	0.480444	3.93279e-11	Cdipt	0.314539	0.0128301	Arhgdia	0.186873	3.54811e-06	4932438A13Rik	0.341149	1.10826e-06	Eif3h	0.143806	3.19837e-05	Gm30054	0.481971	0.767504	H3f3a	0.33542	2.81072e-13	Elk4	0.687006	1.23256e-07	Rfc5	1.83301	4.62145e-31	B9d2	1.17638	1.03638e-09	Ciao2a	0.732012	4.96398e-15	Dtx4	0.486876	0.0709901	Ubc	0.185235	0.578709	Pgm2l1	1.07422	0.00622798	Iffo2
421	Atp6v0e	0.327317	2.06445e-17	Snhg15	0.330244	9.4215e-05	Tpt1	0.140002	3.93279e-11	Ncoa2	0.267694	0.0134607	Swt1	0.515147	3.67611e-06	Pon2	0.436836	1.16238e-06	Rap2b	1.01682	3.58746e-05	H2afy	-0.0132582	0.768505	Mif	0.494169	2.83979e-13	Cdk5r1	1.54503	1.42261e-07	Hmgcr	0.844983	5.23386e-31	Hsp90b1	0.369198	1.03638e-09	Reep5	0.685191	5.0741e-15	Trim27	0.443238	0.0710767	Mxd1	0.281617	0.578903	Syne1	1.21779	0.00634949	Chaf1a
422	Gtf2i	0.41227	2.53296e-17	Ubald2	0.194943	9.7519e-05	Sp3	0.411099	4.37907e-11	Sh3kbp1	0.144681	0.0135449	Lypla2	0.327121	3.77153e-06	Nfatc1	0.310628	1.41527e-06	Mcl1	0.142256	4.23863e-05	Ccdc102a	0.757713	0.768697	Ube2j1	0.515751	3.14098e-13	Lipa	1.06907	1.46898e-07	Itgb1bp1	1.02743	5.27355e-31	Alkbh6	1.03282	1.62245e-09	Map2k3	0.871733	6.03819e-15	Atp6v1g1	0.307116	0.0715992	Baz1a	0.395695	0.584818	Zhx2	1.65139	0.00644609	Hspa1b
423	Lfng	1.0311	2.63323e-17	Cd37	0.229673	9.9024e-05	Prrc2b	0.473579	4.39379e-11	Galnt10	0.704055	0.0136475	Emc10	0.377999	4.145e-06	Nab1	0.296413	1.51677e-06	Tram1	0.373747	4.25732e-05	Klf6	-0.000107641	0.768697	Atxn1	0.474248	3.2778e-13	AI467606	0.802583	1.4767e-07	Psmc3	0.76159	5.5009e-31	Arf1	0.379607	1.73985e-09	Ddt	0.771914	6.42461e-15	Ap1s2	0.577477	0.0723587	Setbp1	0.982295	0.584818	Rc3h1	1.1296	0.00664777	Eif4ebp1
424	Cipc	0.67285	3.12112e-17	Kpna4	0.212071	9.99552e-05	Tgif2	0.924666	4.85297e-11	Gcc2	0.426473	0.0142652	Rbx1	0.259688	4.145e-06	Adora2a	0.393583	1.70033e-06	Ndufb4	0.447011	4.7065e-05	Morf4l1	-0.0638771	0.78906	Sdccag8	1.22488	3.37729e-13	Serp1	0.425404	1.54185e-07	Nsd2	1.13019	7.21785e-31	Ccm2	0.539076	1.83246e-09	Abhd17a	0.685705	6.45389e-15	Hipk2	0.788716	0.0745037	Pdia6	0.360128	0.590442	Csnk1g3	0.916872	0.00665618	Il7r
425	Gpr68	0.617838	3.17227e-17	Lysmd3	0.562357	0.00010008	Slc35e1	0.821669	5.13649e-11	Tlk1	0.256097	0.0144811	Scamp3	0.35315	4.34714e-06	Hexim1	0.680823	2.0658e-06	Scarb2	1.13186	4.80069e-05	Cfap126	1.23034	0.789452	Zfand5	0.575101	3.76959e-13	Ptges3	0.33459	1.55312e-07	Ebp	0.921234	7.55192e-31	Hspa5	0.345198	1.86731e-09	Fxyd5	0.507608	6.52139e-15	Sult2b1	1.18574	0.0745037	Rinl	0.254121	0.602381	Ncoa3	0.841171	0.00684188	Git1
426	Tigit	0.412492	4.06102e-17	Cd2	0.225775	0.000100189	Donson	0.546963	6.36461e-11	Prmt9	0.619812	0.0146003	Mrpl52	0.209484	4.34714e-06	Nop58	0.422659	2.23219e-06	Lrig1	1.02349	4.84462e-05	Tcrg-V3	1.28061	0.801742	Myo1e	1.60154	4.18459e-13	Cdkn1b	0.290944	1.71202e-07	Ube2l3	0.780126	8.46387e-31	Tcp11l2	0.536836	1.96121e-09	Sft2d1	0.688873	6.63495e-15	Fam168a	0.660253	0.0753813	Arap2	0.233865	0.603016	Tnrc6a	1.17752	0.00707452	Mlst8
427	Cd48	0.357233	5.10208e-17	Gem	0.524869	0.000108239	F2r	0.609665	6.42089e-11	Ppp6r1	0.237683	0.0153289	Lpin2	0.537409	4.99094e-06	Grap2	0.252949	2.23602e-06	Stard5	1.19757	4.93059e-05	Snx20	0.165049	0.807807	Hsph1	0.671847	4.8301e-13	Bmp2k	0.685535	1.73608e-07	Cpsf2	1.00075	8.51537e-31	Gm20186	0.894017	2.03931e-09	Nubp1	0.902647	6.88781e-15	Nop10	0.30826	0.0754628	Senp1	0.54085	0.603016	Rock1	0.389658	0.00740518	Hist2h2bb
428	Mkrn1	0.374835	6.90629e-17	Ftl1	0.135781	0.00011332	Herc1	0.410164	7.55609e-11	Supt4a	0.129382	0.0154437	Atp5l	0.174542	5.15916e-06	Ptpn2	0.401043	2.24885e-06	Myc	0.806943	4.9988e-05	Tnfaip3	0.117077	0.810069	Man2a2	1.19125	4.93523e-13	Frat2	0.550366	1.79001e-07	Ccng1	0.793458	8.52713e-31	Adam8	2.37242	2.11902e-09	Med11	0.917268	7.6055e-15	Abcf1	0.385294	0.0758436	F2r	0.492669	0.62022	Pnisr	0.857326	0.00747088	Il6ra
429	Jmjd1c	0.453825	7.31763e-17	Bcl2a1d	0.253071	0.000113394	Mthfsl	0.54785	8.52018e-11	Trav9-1	1.20071	0.0155222	Elk3	0.59822	6.20477e-06	Icam1	0.37378	2.37024e-06	Eif4g2	0.103303	5.02085e-05	Ccdc134	0.543424	0.814145	Lat	0.267733	6.30602e-13	Tcp11l2	0.445769	1.82733e-07	Ndufa13	0.677837	1.03603e-30	Antxr2	0.708387	2.30235e-09	Sys1	0.679991	7.74876e-15	St3gal6	0.573711	0.0763132	Arpc1b	0.175552	0.62022	Tcf20	1.26391	0.00768103	Atp6v1e1
430	1810026B05Rik	0.262283	1.0053e-16	Gm29243	0.599048	0.000124031	Itpr1	0.436598	9.13637e-11	Rnf114	0.213452	0.0155452	Snx10	1.11259	6.42489e-06	Gpx1	0.313399	2.4298e-06	Bcl9	3.398	5.2752e-05	Cnn2	-0.0589499	0.81439	Rrad	0.834917	7.43681e-13	Msra	1.40364	1.86512e-07	Capza1	0.690888	1.1598e-30	Map2k3	0.846354	2.31551e-09	Uqcrq	0.676669	7.83843e-15	Hnrnpd	0.300488	0.0765598	Kpna1	0.31311	0.629947	Rsrc1	1.3571	0.00804021	Gm20939
431	Nktr	0.419646	1.22501e-16	Rnf138	0.249969	0.000126098	Chd3	0.358132	1.04501e-10	Arl6ip1	0.106344	0.0155489	D1Ertd622e	0.893084	6.57304e-06	Cmss1	0.24307	2.6051e-06	Mob3b	3.94671	5.37302e-05	Cyba	-0.0450508	0.819234	Gtdc1	0.855535	7.80454e-13	Saraf	0.285513	1.92615e-07	Hdac1	0.851528	1.91515e-30	Reep5	0.483815	2.52301e-09	Coro7	0.937261	7.89285e-15	Eif4a2	0.312386	0.0765598	Lmnb1	0.246746	0.634326	Trp53inp1	0.6944	0.00809483	Add1
432	Max	0.486683	1.25432e-16	Tfip11	0.464573	0.000128703	Sgtb	1.98512	1.11477e-10	Mri1	0.388149	0.0157943	Hdac11	1.15301	6.59526e-06	Itpkb	0.285078	2.72438e-06	Rnf167	0.40988	5.80712e-05	Gm45716	0.21682	0.84013	Mpp7	0.883725	8.28081e-13	Atp1b1	2.66343	2.14293e-07	Ppil1	0.855448	1.95462e-30	Rela	0.565099	2.77231e-09	Ddost	0.718872	7.98902e-15	Alkbh5	0.38795	0.082982	Gpr132	0.235924	0.646122	Tmem131l	1.47183	0.00814032	Ccl22
433	Gpatch8	0.514677	1.83977e-16	Smad7	0.270748	0.000131761	Gpr155	1.47724	1.13492e-10	Tmsb10	0.262835	0.0162358	Capns1	0.25952	6.89875e-06	Lamc1	0.524038	2.83202e-06	Dap3	0.75052	6.14365e-05	Cdh13	1.48361	0.863452	Golph3	0.598669	9.25529e-13	Zfp281	0.928129	2.24657e-07	Tubb5	0.860095	2.15463e-30	Nrd1	0.581678	2.89485e-09	Mrpl18	0.778715	8.00965e-15	Evi2a	0.614073	0.0837554	Snu13	0.269193	0.650488	Sesn3	0.57839	0.00820066	Clec9a
434	Senp1	0.734551	2.22714e-16	Egr2	0.988447	0.000139212	Optn	1.22624	1.1704e-10	Terf1	0.330785	0.0165428	Hmgb2	0.174631	7.65053e-06	Usp36	0.73113	3.07671e-06	Gtf2a2	0.790337	6.29802e-05	Sem1	-0.0841527	0.867133	Rhog	0.42039	9.43089e-13	Snx3	0.368372	2.39769e-07	Polr3k	1.05103	2.30051e-30	Bcl3	0.585328	2.98317e-09	Stx6	0.753567	8.30772e-15	D030056L22Rik	0.632853	0.0849705	Snx10	1.08442	0.66721	Zfc3h1	1.13721	0.00852876	Ptgis
435	Fas	0.650533	2.23236e-16	Tbrg1	0.268953	0.000143726	Slk	0.373277	1.19768e-10	Dcaf15	0.358163	0.0165854	Tmem256	0.434387	7.72306e-06	Srsf2	0.260999	3.08138e-06	Oprm1	1.33176	6.97042e-05	Gnai2	-0.0724175	0.868667	Gnpda2	1.22739	9.4955e-13	Fam117b	0.712855	2.41395e-07	Ndufv3	0.730583	2.75142e-30	Spin1	0.741063	3.3318e-09	Lcp1	0.442987	8.8897e-15	Csnk1g3	0.37505	0.0857848	Csde1	0.331678	0.667643	Glcci1	0.891205	0.0093353	Igkv15-97
436	Chic2	0.356902	2.36032e-16	Casp3	0.516194	0.000150899	Atxn2l	0.406635	1.21828e-10	Prpf38b	0.209832	0.0177454	Ap1s2	0.634645	8.41376e-06	Atf3	1.35212	3.09753e-06	Dusp7	1.91578	7.10825e-05	Plek	0.538171	0.879476	4930523C07Rik	0.614313	9.92631e-13	Klhl24	0.596442	2.53528e-07	Cetn2	0.865014	2.79608e-30	Slc16a3	2.21625	3.36016e-09	Prkcb	0.782873	9.62258e-15	Serpinb6b	0.3844	0.0880076	Sorbs1	0.471226	0.668121	Jmy	0.812184	0.0093353	Fam162b
437	Susd3	0.489585	2.92765e-16	Amd1	0.519991	0.000157028	Dus2	0.877487	1.37519e-10	Pou6f1	0.694079	0.0184228	Psenen	0.2322	8.41376e-06	Bcl10	0.35197	3.68395e-06	Arid1a	0.375017	7.25069e-05	Mmd	0.172358	0.885308	Dpp4	1.41255	1.16548e-12	Kdm5b	0.671912	2.70945e-07	Map4k1	0.772397	4.81812e-30	Edf1	0.416722	3.4239e-09	Ndufa1	0.672967	9.72813e-15	Ehd1	0.322842	0.0885386	2900026A02Rik	0.937131	0.672964	Nfat5	1.33077	0.00943888	Zfp366
438	Pcmtd1	0.616442	3.14394e-16	Clip1	0.380801	0.00017013	Rtp4	1.02	1.38613e-10	Mrps34	0.419985	0.0186747	Rhoa	0.131713	8.74138e-06	Bcl6	0.535875	4.08548e-06	Usp18	3.76454	7.85522e-05	Maz	0.173996	0.889605	Zfand6	0.514056	1.42868e-12	Haus3	0.760575	2.75997e-07	Ap1s2	0.985971	5.43201e-30	Zc3h12d	1.28064	3.79127e-09	Atp5o	0.691335	1.05712e-14	Pabpc1	0.177528	0.0895122	Ppp2r2c	1.08981	0.672964	2023-03-06	1.19764	0.00950131	Tifab
439	Smchd1	0.376214	3.36533e-16	Irf4	0.391577	0.000171343	Blm	1.02139	1.57479e-10	Il27ra	0.242472	0.0187769	Swi5	0.351242	9.09236e-06	Maff	1.15797	4.21833e-06	Commd8	0.619597	8.56391e-05	Pigp	0.372045	0.897325	Tob2	0.538821	1.78843e-12	Cdc25b	1.63281	2.83965e-07	Cct5	0.765902	5.47397e-30	Klf2	0.656429	4.16258e-09	Psmd6	0.876477	1.08091e-14	Pmepa1	0.340505	0.0928882	Alyref	0.265279	0.677827	Setd2	1.04155	0.0102141	Aldh1a2
440	Rnasek	0.326275	3.54116e-16	Ywhag	0.387054	0.000181077	Fbxo11	0.634802	1.8207e-10	S100a11	0.14998	0.0188518	Actn4	0.286604	9.624e-06	Nfatc2	0.504709	4.25118e-06	Fry	2.87022	9.58727e-05	Racgap1	0.494672	0.902375	Retreg1	0.53224	1.81751e-12	Maz	0.444937	3.33678e-07	Selenof	0.741402	5.48772e-30	D16Ertd472e	0.426928	4.23378e-09	Cmah	2.21498	1.08572e-14	Gm20069	0.455095	0.092995	Smchd1	0.252634	0.677827	Zfand6	0.648272	0.0109839	Sdc2
441	F2r	0.63892	3.64394e-16	Dusp8	1.51901	0.000181991	Tmem140	0.75281	1.93744e-10	Aph1a	0.412677	0.0189134	Lncpint	0.22613	1.02568e-05	Cenpl	0.669652	4.4781e-06	Atp5g1	0.285564	9.76862e-05	Siva1	0.493966	0.904944	H1f0	1.10348	1.88976e-12	Maff	1.59011	3.39058e-07	Ppp4c	0.723508	5.76354e-30	Ephx1	1.19731	4.43704e-09	Kxd1	0.695228	1.24225e-14	Ikzf1	0.257747	0.092995	Surf2	0.700474	0.682638	Rnf43	1.59348	0.0119918	Gm31698
442	Usp48	0.607631	4.75744e-16	Asxl2	0.291251	0.00018803	Lysmd3	0.779909	1.95097e-10	Pglyrp2	0.333864	0.0193626	Tox	0.264244	1.03818e-05	Rnf157	0.4899	4.81233e-06	Retreg3	0.690926	9.79173e-05	Ttc7	0.318911	0.90797	Grn	1.43235	1.91753e-12	Pou2af1	4.55471	3.53522e-07	Cpd	0.751485	5.89445e-30	Rasgrp4	3.08235	4.80599e-09	Eif4h	0.687666	1.27767e-14	Tcf12	0.329657	0.0954817	D16Ertd472e	0.213801	0.682674	Prkce	2.00617	0.0120863	Gcnt4
443	Gabarapl1	0.823889	7.17551e-16	Ttc39b	0.240435	0.000216325	Nedd9	0.334081	1.99952e-10	Ifit1bl1	1.8739	0.0193947	Tspan3	0.45795	1.083e-05	Eef1b2	0.19318	5.36399e-06	Eif4ebp2	0.304717	0.000102841	Agfg1	-0.0239181	0.916827	Gmfg	0.499674	1.9821e-12	Cd3d	0.243222	3.75547e-07	Nono	0.750537	6.29651e-30	Cd28	0.512535	4.8541e-09	Ube2d2a	0.669225	1.40843e-14	Cela1	0.673459	0.0969069	Mfap1a	0.412344	0.706442	Gramd1b	0.964664	0.0126144	Pdgfa
444	Eif4e3	0.659892	7.64123e-16	Man1a	0.368897	0.000222445	Insig1	0.426149	2.02708e-10	Morc3	0.343419	0.0195461	Trbv20	1.2222	1.11329e-05	Gmfg	0.317536	5.36624e-06	Hs3st3b1	2.40381	0.000104063	Cenpx	0.353282	0.933214	Cerk	1.29398	2.14145e-12	Gpm6b	4.13119	3.77252e-07	1600014C10Rik	0.787757	6.29767e-30	Tgfbr1	1.14065	5.66931e-09	Csrp1	0.839961	1.41604e-14	Hmgcr	0.419392	0.0976759	Ccl3	0.984863	0.709456	Ubr3	1.40852	0.0130249	Igkv10-95
445	Stk39	0.576432	7.64123e-16	St8sia1	0.633238	0.000236817	Tnf	0.78322	2.67628e-10	Tet3	0.412447	0.0195626	Aak1	0.313244	1.13893e-05	Smad3	0.959705	5.48552e-06	Tet3	0.654765	0.000111041	Uqcrq	0.045834	0.934533	Ulk1	1.13503	2.49093e-12	Cct3	0.51178	3.78053e-07	Kxd1	0.816749	7.29538e-30	2210408F21Rik	1.8266	6.63757e-09	Ufc1	0.702216	1.59634e-14	Nsd2	0.55218	0.0988986	Rassf5	0.265559	0.735217	Gsk3b	0.686904	0.0136399	Smarcb1
446	Tax1bp1	0.295374	1.29755e-15	Med21	0.392223	0.000245867	Mvp	0.986181	2.71643e-10	Gpr132	0.144932	0.0196518	Ccng1	0.363377	1.24794e-05	Taf4b	1.07596	5.58028e-06	Ecm1	1.4321	0.000111835	Trgj4	1.19128	0.935894	Sdcbp2	1.18898	2.52905e-12	Ube2g1	0.644843	3.97129e-07	Cmpk1	0.785711	7.8306e-30	Gna15	0.932136	6.65704e-09	Clec2i	1.06853	1.68491e-14	Ppm1d	0.48474	0.0997036	Usp16	0.454706	0.749368	Notch2	1.57127	0.0137059	Kbtbd12
447	Ppp1r16b	0.420582	1.55803e-15	Psmb8	0.179664	0.000246608	Ppil1	0.557073	2.79666e-10	Abhd17a	0.251089	0.0205712	Elob	0.16356	1.25658e-05	Serinc1	0.435476	5.60608e-06	Fermt3	0.348819	0.000113461	Rasgrf1	1.30912	0.94159	Fam20a	2.52124	3.01035e-12	Chd1	0.414416	4.22757e-07	Racgap1	1.30689	8.60829e-30	Laptm4b	3.41872	6.89529e-09	Tomm6	0.634803	1.75294e-14	Siah2	0.522486	0.101573	Sat1	0.278392	0.760765	Akap10	1.23243	0.0140708	Fam149a
448	Dnajc8	0.379907	1.66165e-15	Aplp2	0.281716	0.000260151	Apobec3	0.413528	2.96907e-10	Cebpb	0.181141	0.0205939	Atp5mpl	0.207051	1.2904e-05	Sdf4	0.261703	5.78896e-06	Arhgef11	2.87853	0.000117354	Elk3	0.360036	0.947	Sema4b	1.38765	3.14045e-12	Bri3	0.622009	4.31624e-07	Ifi47	0.728504	8.84735e-30	Aff1	0.603581	6.9183e-09	Uba1	0.672463	1.75294e-14	Ssbp3	0.464893	0.102504	Hsp90b1	0.177496	0.766548	Nptn	0.956505	0.0140968	Cd300c2
449	Ikbkb	0.49977	1.70842e-15	Cybc1	0.366017	0.000270263	Picalm	0.408942	3.58815e-10	Tap2	0.18492	0.0209498	4921524J17Rik	0.409937	1.36282e-05	Selenos	0.424112	5.96101e-06	U2af2	0.378932	0.00012216	Slc16a6	0.233016	0.947135	Golim4	0.878484	3.51864e-12	Ccm2	0.450701	4.49962e-07	Spn	0.776014	9.6944e-30	Resf1	0.597775	6.96445e-09	Capn2	0.807995	1.80817e-14	Akap9	0.411311	0.103901	Aopep	0.235439	0.802089	Fcho2	1.22026	0.0152756	Hfe
450	Ccdc12	0.360325	1.71947e-15	Hspa2	1.25742	0.000272844	Gabarapl2	0.320833	3.63077e-10	Arpc3	0.102298	0.0210356	S100a10	0.208251	1.39614e-05	Ms4a4b	0.280414	6.02245e-06	P4ha1	0.859842	0.000140076	Gm12253	1.39356	0.953369	Smarce1	0.620683	4.50703e-12	Tcf12	0.452981	4.53735e-07	Cisd1	1.1712	1.04093e-29	Mea1	0.691052	7.35077e-09	Mapkapk3	0.755801	2.00385e-14	Mei1	1.41406	0.10395	Hnrnpa0	0.165871	0.81374	Rnf157	1.10602	0.0160269	Mycl
451	Ost4	0.29816	2.31561e-15	Fau	0.0783273	0.000281604	Suco	0.361009	3.70709e-10	Pde4d	0.245613	0.0212377	Pag1	0.388657	1.49296e-05	Suco	0.297207	6.08826e-06	Baz2b	0.830212	0.000140859	Ptpre	0.323403	0.970278	Rara	1.05159	5.04271e-12	2023-03-07	0.454286	4.54608e-07	Lgalsl	1.23182	1.14636e-29	Smarce1	0.597997	7.72409e-09	Vasp	0.664829	2.04227e-14	Acap2	0.455072	0.104885	Rsrc2	0.259729	0.820697	Rbm6	0.964063	0.0165458	Ifi205
452	Gls	0.36606	2.7207e-15	Zdhhc2	0.505585	0.000287233	Smap1	0.335175	4.03264e-10	Cd4	0.120605	0.0215323	Ezh1	0.424934	1.52685e-05	Ahnak	0.368987	6.33299e-06	Rsrp1	0.209103	0.000146221	Ptk2b	0.0289934	0.972613	Zfp52	0.899631	5.35523e-12	Ahsa2	0.648034	5.0504e-07	Sugt1	0.745858	1.14636e-29	Tm2d3	1.31441	7.99884e-09	Atp5j	0.616728	2.11877e-14	Hnrnpa2b1	0.179098	0.106522	Sertad1	0.389607	0.820697	Asxl2	0.850955	0.0166962	Gm48522
453	Ech1	0.424196	2.76212e-15	Azi2	0.290627	0.00030837	Cxcr3	0.527433	4.31837e-10	Osgin1	0.395614	0.0226428	Plod2	1.35061	1.87153e-05	1700016P03Rik	1.05245	6.66062e-06	Farsb	0.957365	0.000163608	Grk6	0.0850805	0.975411	F2r	0.791561	6.03351e-12	H1f0	0.796332	5.15809e-07	Ap3s1	0.744194	1.22767e-29	Pkp3	0.534987	8.01645e-09	Calm1	0.462338	2.22448e-14	Plekhf2	0.524409	0.1066	Rlim	0.381656	0.820748	AC149090.1	0.762577	0.0171729	Procr
454	Ktn1	0.79537	3.05437e-15	Nfkb1	0.206979	0.000314225	Ubl5	0.289435	4.32319e-10	Stk10	0.156075	0.0228363	Gm44174	1.6052	1.90074e-05	Malt1	0.371061	6.68569e-06	Thy1	0.202362	0.000184054	Tcrg-V7	0.925152	0.982802	Prr29	4.97419	6.35649e-12	Pim3	0.644938	5.28014e-07	Mdh2	0.725007	1.30125e-29	Rapgef6	0.421759	1.04428e-08	Hif1a	0.643332	2.22448e-14	Oxr1	0.360407	0.109809	Ubl5	0.16843	0.823164	Usp24	1.23414	0.0172537	Apol7c
455	Ramac	0.395753	3.31873e-15	Psmb9	0.223414	0.000354145	B4galt1	0.558613	4.87681e-10	Suco	0.184351	0.0228809	Rab19	0.50034	1.97429e-05	Gm36723	1.12376	7.09718e-06	Asap1	0.560905	0.000186986	H2-M3	0.258118	0.983172	Stat3	0.411782	6.57299e-12	Prmt3	1.11164	5.47697e-07	Bin1	0.765323	1.46159e-29	Lats2	0.83874	1.12867e-08	Pon2	0.68388	2.32774e-14	Rdx	0.384098	0.112069	Cables1	0.396376	0.834143	Atp9b	1.22539	0.0174266	Ighv1-66
456	Snhg16	0.637484	3.66508e-15	Tuba1a	0.258652	0.000369089	Cox14	0.401905	5.14425e-10	Chfr	0.272328	0.0229821	Tbca	0.22865	1.99327e-05	Gramd1b	0.421359	7.41637e-06	Lamp1	0.434391	0.000198086	AI413582	0.247745	1	Mgat5	0.791818	8.01956e-12	Setx	0.600523	5.57294e-07	Cyth4	0.719145	1.59145e-29	Cisd2	0.510306	1.14235e-08	Mtpn	0.657341	2.43023e-14	Eif3l	0.433657	0.112906	Lfng	0.63715	0.838179	Gm35769	2.62653	0.0177782	Rnf144b
457	Chst11	0.798034	4.33245e-15	Trim36	0.839444	0.000379368	Klf3	0.523471	5.57471e-10	Glrx	0.245661	0.02345	Rhof	0.352903	2.00276e-05	Manf	0.341237	8.04491e-06	Inpp5f	1.44566	0.000217853	Spsb1	0.39855	1	Ech1	0.518541	9.91893e-12	Hibadh	0.772927	5.74496e-07	Ostc	0.793869	1.72358e-29	Tax1bp1	0.369441	1.23911e-08	Dck	1.37834	2.7953e-14	Pabpn1	0.31474	0.114996	Dync1h1	0.432565	0.846284	Rsrp1	0.375244	0.0179981	Tgfbi
458	Atad2	0.523337	4.63767e-15	Zfp869	0.323034	0.000464436	Ddx58	0.504448	5.87002e-10	Spsb1	0.448172	0.0235967	Ldlr	0.770335	2.02795e-05	Slamf1	0.327784	8.21541e-06	Kti12	0.960108	0.000219368	Dnaja2	0.0153123	1	Ly6a	0.766897	1.0683e-11	Fut8	0.823002	6.03195e-07	Prr5l	1.11783	1.72358e-29	Cxcl10	1.46754	1.3042e-08	Tecpr1	0.862989	2.83023e-14	Uba1	0.342545	0.116024	Akap9	0.395194	0.858642	Atad2	0.901961	0.0180028	Pnlip
459	Gm43042	1.41673	5.04485e-15	Rnf43	0.535438	0.000483799	Tomm20	0.353336	7.08576e-10	Art2b	0.456351	0.0239056	Fabp5	0.791395	2.09092e-05	Yrdc	0.543935	8.38864e-06	Chd7	0.535937	0.000223009	Hvcn1	0.258231	1	Mapkapk3	0.710312	1.09524e-11	Cebpa	5.69051	6.75648e-07	Plcg2	1.3402	1.76942e-29	Rheb	0.468832	1.56415e-08	Ube2c	2.91007	2.85209e-14	Gspt1	0.389496	0.119625	Kin	0.584338	0.860913	Tulp4	1.09711	0.0185468	Rab25
460	Topors	0.719709	5.11829e-15	Bcl11b	0.231313	0.000493716	Slc39a4	1.69018	9.36239e-10	Zfp654	0.366456	0.0240102	Psd4	0.341611	2.10063e-05	Dad1	0.260597	8.43852e-06	Cap1	0.158941	0.000224171	Calhm2	0.541276	1	Ap2m1	0.455787	1.13172e-11	Arhgap31	0.394704	6.87956e-07	Ufm1	0.882694	1.86743e-29	Lrch3	0.719576	1.81207e-08	Chchd1	0.771151	3.06909e-14	Snap23	0.620775	0.120183	Ifi47	0.261511	0.860913	Phf20l1	0.503756	0.0188411	Nol3
461	Tpr	0.270859	5.68602e-15	Fxr1	0.273556	0.000503768	Pxn	0.715487	1.12365e-09	Uqcrfs1	0.181325	0.0245555	Med30	0.409824	2.25282e-05	Pecam1	0.63471	8.71129e-06	Eif4g1	0.403619	0.000228486	Glcci1	0.225475	1	Pgk1	0.557421	1.18034e-11	Ankrd28	1.07457	7.46103e-07	Rftn1	0.714374	2.08919e-29	Cst3	0.603504	1.86949e-08	Rbm38	0.660796	3.06912e-14	Tuba4a	0.462916	0.120424	Fbxw11	0.448293	0.878152	Atp2b4	1.14063	0.0193579	Cyp4f18
462	Stxbp5	0.625318	6.43973e-15	Xylt2	0.729708	0.000515734	Itgal	0.415623	1.19374e-09	Mbp	0.258258	0.024902	Morc1	1.42969	2.37125e-05	Zdhhc2	0.663426	9.89917e-06	Pura	0.511358	0.000229272	Intu	0.78602	1	Tnfrsf9	0.748663	1.25703e-11	Chordc1	0.413708	7.8888e-07	Psmd14	0.80165	2.11133e-29	Mvp	1.11146	1.86949e-08	Ola1	0.720859	3.23749e-14	Brd2	0.295879	0.120754	Purb	0.271578	0.880848	Clasp1	2.00616	0.0196701	Nfam1
463	Tmem140	0.894324	7.77548e-15	Dock2	0.192071	0.000520022	Rela	0.415632	1.24346e-09	Qsox1	0.538573	0.0250846	Gnptg	0.528939	2.40767e-05	Tspan13	0.333682	1.04156e-05	Gm20400	0.890652	0.000233186	Ndufb8	0.130542	1	Ar	1.69005	1.53414e-11	Fam20a	2.26637	8.09046e-07	Rabggtb	0.776533	2.16486e-29	Unc119	0.830899	1.9373e-08	Itgb1bp1	0.883528	3.23749e-14	Apol10b	1.03511	0.120849	Yy1	0.257411	0.883118	Fto	1.55216	0.0197384	Lpin1
464	Myo1f	0.573248	9.14484e-15	Abt1	0.38076	0.00054953	Src	1.61804	1.26382e-09	Sgpp1	0.494199	0.0263172	Atp6v1g1	0.251873	2.50731e-05	Ly6a	0.478152	1.06156e-05	A630014C17Rik	3.24024	0.000238986	Ikbkb	0.230375	1	Glipr2	1.28927	1.75621e-11	Gm15340	2.05619	8.1179e-07	Cct2	0.734091	2.28166e-29	Gabarap	0.35795	1.98688e-08	Pdlim2	0.723566	3.27318e-14	Sec13	0.351635	0.121059	Crtam	1.53824	0.899569	Cnot4	0.817645	0.0200233	Tmem51
465	Sh2d3c	0.637887	1.04907e-14	Fam110a	0.491128	0.000556161	Hdhd5	0.50449	1.27293e-09	Apobec3	0.222377	0.0265593	Calm3	0.259057	2.5141e-05	Shld1	0.827009	1.06236e-05	Spata6	1.25856	0.00023979	Kif15	0.969311	1	Tecpr1	0.734884	2.34641e-11	Uhrf2	0.435619	9.28497e-07	Cdca8	3.26608	2.3138e-29	Gm2a	0.576637	2.04108e-08	Ndufa9	0.904614	3.27318e-14	Atp5g1	0.313873	0.121059	Amfr	0.408811	0.899947	Fbxw11	1.08507	0.0205943	Bcl11a
466	Sesn3	0.376652	1.25353e-14	Nxf1	0.315667	0.000585514	Susd6	0.373806	1.78607e-09	Chsy1	0.438375	0.0265811	Ptprj	0.841284	2.5271e-05	Rab5a	0.327403	1.10121e-05	Trmt112	0.212219	0.00028298	Fas	0.286613	1	Clcn3	0.859189	2.49037e-11	Gabarap	0.314926	1.02679e-06	Idh3a	0.80811	2.32558e-29	Il10rb	0.966828	2.06406e-08	Uqcc3	0.908324	3.32832e-14	Itga1	0.309095	0.12157	Soat2	0.581704	0.902909	Vav3	1.27355	0.0217582	Prg2
467	Dnaja2	0.307997	1.25409e-14	Gm15283	0.495362	0.000603363	Top1	0.310157	1.80755e-09	Cbr1	0.5121	0.0280448	Etfb	0.497623	2.57199e-05	Glipr2	0.987507	1.17935e-05	Scp2	0.273488	0.000284273	Nudt3	0.323656	1	Emp1	1.43641	2.49714e-11	Gtpbp4	0.544943	1.13356e-06	Mrpl43	0.792159	2.36753e-29	Ankrd55	2.64483	2.06586e-08	Dph3	0.717909	3.37569e-14	Igflr1	0.542471	0.123001	Cflar	0.411372	0.902929	Ccnl1	0.430717	0.0225219	Mpeg1
468	1600014C10Rik	0.538209	1.41638e-14	Slc35e2	0.590326	0.000611845	St8sia1	0.958101	1.84716e-09	Cmas	0.257342	0.0283286	Arf3	0.410283	2.57199e-05	Tuba4a	0.499186	1.24783e-05	Ssbp1	0.77769	0.00029007	Xaf1	0.397508	1	Wwox	1.05185	2.67936e-11	Btf3l4	1.19432	1.26796e-06	Fen1	1.65443	2.60393e-29	Ly75	1.30922	2.16064e-08	Get4	0.810344	4.04586e-14	Rbm8a	0.393036	0.123983	Arf4	0.201261	0.903521	Vps13d	1.40473	0.0226567	Lypd3
469	Cyb5a	0.361274	1.66424e-14	Sgtb	1.29447	0.000628691	Cables1	0.585815	2.33869e-09	Lcp2	0.118529	0.0296674	Ifi27	0.301089	2.80192e-05	Atp2b4	0.449025	1.39045e-05	Bcl9l	1.8376	0.000370919	Airn	0.217198	1	Ackr3	5.14205	2.78838e-11	2010016I18Rik	1.13896	1.27828e-06	AI413582	0.749729	2.77835e-29	Sec14l1	0.782747	2.27601e-08	Sec11a	0.663036	4.04586e-14	Uqcrq	0.274909	0.123983	Csnk2b	0.211445	0.903947	Tmem135	1.25679	0.0227631	Cd40
470	Cyld	0.332426	1.81479e-14	Cct2	0.222525	0.000628691	Ets2	0.658268	2.82932e-09	Fam169b	0.303164	0.0298612	Smpd5	0.967339	2.81475e-05	Dnajb2	0.857172	1.50262e-05	Wdr12	1.50303	0.000374697	Arap3	1.62037	1	Ube2s	0.397725	2.79824e-11	Marcksl1	1.36533	1.27828e-06	Atp5g1	0.744567	2.81234e-29	Vamp8	0.449181	2.32152e-08	Idh3g	0.947078	4.21998e-14	Ephx1	0.760798	0.126664	Gbp5	0.790306	0.912613	Dync1h1	1.04386	0.0228683	Aldh3b1
471	Nedd4	1.04694	2.09397e-14	Tbc1d10a	0.391227	0.00071451	Cwc15	0.348498	3.49742e-09	Fam234b	0.60175	0.0306936	Myc	0.788653	2.8551e-05	Abcb1a	0.250999	1.50732e-05	Trim25	0.977247	0.000380163	Vti1b	0.237926	1	Uap1	1.20725	3.12229e-11	Washc3	0.803506	1.27928e-06	Rcbtb2	0.728212	2.85566e-29	B3gnt2	0.531107	2.76037e-08	Ndufb8	0.679406	4.26751e-14	Mpp7	0.5248	0.129103	Sdf2l1	0.570567	0.914286	Traf3	1.09359	0.0232537	Tnfrsf17
472	Rassf5	0.367798	2.15789e-14	Ptp4a1-1	0.233727	0.000757658	Cipc	0.507633	3.64225e-09	Tmem59	0.175645	0.0312456	Airn	0.451539	3.03781e-05	Ube2d3	0.16741	1.5554e-05	Sbk1	3.0276	0.000447033	Tmem123	0.0144937	1	Nckap5	3.03744	3.21633e-11	Rcc2	0.602223	1.38258e-06	Cst7	0.696428	2.87292e-29	Rhoc	1.90503	2.80681e-08	Calr	0.668005	4.31042e-14	Lrch1	0.375518	0.129134	Dennd5a	0.57362	0.934214	Ralgapa1	1.15321	0.0237304	Crls1
473	Gna13	0.293558	2.23974e-14	Jmjd6	0.493572	0.000788225	Med11	0.727395	3.90171e-09	Chic2	0.16375	0.0316186	Ttc3	0.426298	3.11666e-05	Stx11	0.37485	1.56216e-05	Sigmar1	1.91915	0.000448587	Sema4d	0.0913781	1	Serinc1	0.599869	3.22226e-11	Atp9a	3.94954	1.58571e-06	Tmem167	0.743182	3.73164e-29	Tdg	0.980715	2.98877e-08	Parvg	0.811032	4.6347e-14	Snx29	1.03697	0.130133	Aim2	0.352949	0.936314	Mdfic	1.07906	0.0241014	Gm42902
474	Fgfr1op2	0.384832	2.28791e-14	Psen2	0.421876	0.000804878	Gpr68	0.472543	4.58189e-09	Zup1	0.298128	0.0319923	Ret	1.57127	3.35956e-05	Camk4	0.27582	1.59785e-05	Tmem108	2.76976	0.000449131	Pet100	0.316605	1	Gm27162	1.55364	3.33016e-11	Gm10501	1.26162	1.59956e-06	Lypla1	0.788913	4.06834e-29	Lrba	0.585725	3.08471e-08	Psmc5	0.697962	5.3249e-14	Dnajc2	0.38063	0.133238	Acadl	0.321502	0.936314	Hacd3	0.796676	0.0242968	Iglv3
475	Wbp1	0.62982	2.28791e-14	Taf7	0.296932	0.000821273	Abhd17c	0.758888	4.61348e-09	Mirt1	1.20497	0.0324777	Nt5e	0.419744	3.53404e-05	Pcbp2	0.351212	1.77273e-05	Prps2	0.868393	0.000469817	Six3	1.10919	1	Itgb5	5.34079	3.53394e-11	Cct8	0.402216	1.66982e-06	Dtl	1.68526	4.16483e-29	Tg	1.46929	3.35813e-08	Bri3bp	0.950915	5.41827e-14	Tmem123	0.284888	0.134645	Arglu1	0.303114	0.937691	Fosb	1.20434	0.0244752	Cd70
476	Cox17	0.306024	2.33972e-14	Hnrnph3	0.303265	0.00082735	Ifi209	0.546845	4.90477e-09	Lztfl1	0.237046	0.0334985	Asb2	0.239557	3.58904e-05	Btf3	0.193529	1.90511e-05	Abtb2	0.631108	0.000510183	Sbds	0.223971	1	S100a11	0.423556	3.85535e-11	Tmcc1	0.815893	1.8236e-06	Gpr18	0.716216	5.38839e-29	Cflar	0.564173	3.47287e-08	Lmnb1	0.626999	5.41827e-14	Dtx3	0.422831	0.134734	Sult2b1	0.979407	0.937691	Fam193a	1.29122	0.0245017	Ptp4a1-1
477	Adam19	0.42797	2.366e-14	Ttc39c	0.403059	0.000844222	Clec2d	0.403635	5.01573e-09	Trim27	0.292053	0.0334985	Psmb10	0.298215	3.61923e-05	Msmo1	0.552316	1.91442e-05	Mapk14	0.689193	0.000522023	Dpysl2	0.45224	1	Morf4l2	0.555638	3.94241e-11	Mrpl54	0.565767	1.86989e-06	Bbip1	0.885058	5.99458e-29	Fbxo33	0.628346	4.00347e-08	Snrpd2	0.679156	5.48483e-14	Etf1	0.344257	0.134734	Heyl	1.04182	0.941209	Zfp292	0.681489	0.0246083	Cdc42bpb
478	Med10	0.40607	2.44361e-14	Rc3h2	0.380242	0.000844222	Clint1	0.272997	5.5668e-09	St8sia1	0.571148	0.0342799	Stk32c	1.00805	3.74415e-05	Ndel1	0.380499	1.99404e-05	Timm8a1	1.33004	0.00055169	Pgls	0.254965	1	Tsg101	0.690849	4.0007e-11	Cct2	0.351853	1.94528e-06	Fkbp8	0.750683	6.18072e-29	Tspan13	0.491915	4.45845e-08	Cct2	0.665367	5.76467e-14	Il12rb2	0.210737	0.135825	Ldlr	0.668147	0.943064	Lin54	1.01619	0.0250352	Syk
479	Gm12216	0.812272	2.92493e-14	Ddit4	0.391096	0.00085256	Tigit	0.385565	5.574e-09	Rabggtb	0.246893	0.0358881	Sec11c	0.201656	4.11269e-05	Serp1	0.308928	2.16414e-05	Ephx1	0.901232	0.000573629	Susd2	0.590613	1	Gm2a	0.579146	4.41512e-11	Tubb5	0.324639	1.9506e-06	Actr1b	0.890977	6.18666e-29	Cass4	2.02159	5.27622e-08	Ap1s1	1.08234	5.76467e-14	Coq10b	0.302464	0.137079	Gm43042	0.946211	0.944399	Nfkb1	0.730979	0.0251314	Nostrin
480	Tspan3	0.584572	3.41684e-14	Cd84	0.326185	0.000878879	Sntb2	0.544125	5.64713e-09	Erp29	0.324635	0.0360998	Cox7a2	0.197003	4.28956e-05	Ppp1r14c	1.82609	2.19863e-05	2010016I18Rik	1.03885	0.000574434	St3gal3	0.458871	1	1810037I17Rik	0.433324	4.46659e-11	Prps2	0.876352	2.01004e-06	Scp2	0.733756	6.22396e-29	Rap2a	1.78865	7.32312e-08	Cox6c	0.535167	5.79085e-14	Ptpn6	0.435705	0.139189	Chn2	0.347645	0.945486	Dip2b	0.871837	0.025166	Cela2a
481	4921524J17Rik	0.509116	3.68108e-14	Gm7030	0.264546	0.000878879	Tcp11l2	0.371876	6.05835e-09	Traf3ip3	0.279623	0.0369949	Lime1	0.507425	4.29609e-05	Oser1	0.331272	2.29651e-05	Syncrip	0.538122	0.000590031	Sp100	-0.0113807	1	Cd69	0.437652	4.91692e-11	Atp6ap2	0.599543	2.23696e-06	Ubac2	0.712821	6.28807e-29	Gnpnat1	1.03289	7.6047e-08	Ndufb11	0.659979	6.19291e-14	Glrx2	0.47895	0.143804	Ctdnep1	0.574738	1	Pfkp	0.648526	0.0258474	Ccr10
482	Padi2	0.85846	4.36865e-14	Susd3	0.260797	0.000882065	Zswim4	1.34469	6.25258e-09	AI506816	0.682125	0.0377085	Dut	0.427687	4.37406e-05	Rrp1	0.305193	2.33921e-05	Dck	1.0832	0.000613257	Lypla2	0.111687	1	Rock1	0.426633	4.94196e-11	Mybbp1a	0.7371	2.33617e-06	Mrps33	0.845399	7.95162e-29	Ppp2ca	0.371497	8.03081e-08	Mrpl30	0.652071	6.38193e-14	Siva1	0.518827	0.145364	Eri1	0.443782	1	Pde4b	0.280936	0.0273489	5330426L24Rik
483	Rnf187	0.353644	4.63782e-14	Ctla2a	1.20064	0.000928536	Rnase4	1.39623	6.7845e-09	BC031181	0.186244	0.0385977	Cysltr2	0.575573	4.44146e-05	Gm20400	0.746223	2.46498e-05	Eif4b	0.266406	0.000615978	Riox2	0.390966	1	Arntl	0.723072	5.00034e-11	Psip1	0.352288	2.4251e-06	Ndufb5	0.770497	8.32572e-29	Prrc2c	0.373323	8.37174e-08	Idh3a	0.705135	6.59145e-14	Nebl	0.494583	0.145609	H2-Q7	0.157801	1	Itgav	1.2346	0.0279569	Gm42884
484	Lrch1	0.535592	4.80306e-14	Ctsl	0.786063	0.000980755	Apol7e	0.323807	7.03844e-09	Mat2b	0.176978	0.0385977	Zfp652	0.515195	4.52096e-05	Gm20275	0.569721	2.65095e-05	Gimap1os	1.07555	0.000655891	Idnk	0.19186	1	Ssr4	0.477161	5.16686e-11	Mtx2	1.13916	2.4522e-06	Hprt	0.766327	8.37448e-29	Camk2b	1.07088	9.06412e-08	Mrps14	0.649486	6.93143e-14	Sap18	0.263623	0.148059	Hsf1	0.51108	1	Lmtk2	1.39838	0.0280778	Cd63
485	Mrtfa	0.490599	5.22869e-14	Rgs14	0.316434	0.00101258	Ddx3y	0.423265	9.00012e-09	Tgfbr2	0.149293	0.038674	Idi1	0.442451	4.56351e-05	Amd1	0.643449	2.71298e-05	Polg	1.32862	0.000656263	Klf9	0.415318	1	Cirbp	0.485926	6.08646e-11	Ikbke	0.921542	2.64222e-06	Ccnb2	4.27939	9.70293e-29	Gm15283	0.944036	9.06693e-08	Akt1	0.719266	7.08293e-14	Tspyl1	0.307154	0.148489	Cyp51	0.322297	1	Rbpj	0.915365	0.0285467	Rnase6
486	Aim2	0.514439	6.00144e-14	Snx5	0.230026	0.0011189	Galnt2	0.417192	9.07071e-09	Ly9	0.421049	0.0406283	Gimap9	0.314449	4.6016e-05	Uhrf1bp1l	0.68189	2.81565e-05	A630023P12Rik	1.31562	0.000656874	Gstp1	0.0189279	1	Med11	0.915908	6.49614e-11	Elmo1	0.333216	3.02337e-06	Fis1	0.710207	1.01243e-28	Uap1	1.1783	9.83644e-08	Faah	0.939441	7.24346e-14	Purb	0.30604	0.149533	Chd4	0.347245	1	Pik3c2a	1.13113	0.0294322	Ighv1-69
487	Ccl3	0.956653	6.35607e-14	Btbd11	0.35973	0.0011311	Srebf2	0.34504	9.41096e-09	Kdm7a	0.27378	0.0412353	Selenow	0.130571	4.66552e-05	Atp6v0d1	0.339182	2.95835e-05	Prmt3	1.02307	0.000701333	Os9	0.134186	1	Prdm1	0.679218	8.51358e-11	Ankrd46	1.01048	3.10801e-06	Psmd2	0.775476	1.0794e-28	Rab20	1.20086	1.0358e-07	Evl	0.865356	7.34121e-14	Ddx3x	0.386139	0.149589	Itm2c	0.247831	1	Tbl1xr1	0.956208	0.0300141	Mreg
488	Plekha1	0.859866	6.72533e-14	Adam19	0.223616	0.00116855	Ube2e3	0.761316	1.00063e-08	Grk2	0.199377	0.0414002	AU020206	0.22195	4.7986e-05	Bcl2l11	0.511446	2.9783e-05	Fgf13	1.35426	0.000703811	Srp14	0.0164362	1	Il4ra	0.554793	8.67183e-11	Trps1	0.728089	3.11798e-06	Uqcrc1	0.761001	1.33045e-28	Aopep	0.400453	1.06177e-07	Aprt	0.655713	7.47947e-14	Gm38979	1.27293	0.150509	Csnk1g3	0.345487	1	Fars2	1.42357	0.0319588	Ly6d
489	Tcrg-V1	1.54926	6.90226e-14	Gramd1a	0.208006	0.00117188	Ifnar1	0.469607	1.01257e-08	Entpd1	1.20611	0.0421509	Bcl11b	0.281385	4.92243e-05	Tex14	0.91664	3.08445e-05	Plaur	4.23005	0.000748641	S100a13	0.0689737	1	Sirt2	0.600114	9.14125e-11	Snhg1	0.358667	3.24969e-06	Flna	0.842776	1.36122e-28	Limd2	0.318672	1.11981e-07	Tfdp1	1.01398	7.71237e-14	Utrn	0.286283	0.152256	Cope	0.291026	1	Usp48	0.929217	0.032703	Ighv1-72
490	Tcrg-V6	2.33751	1.27849e-13	Avl9	0.260015	0.00124047	Chic2	0.319527	1.11762e-08	Card11	0.259685	0.0428627	Tpst2	0.176861	5.46003e-05	Ccnt1	0.342104	3.29578e-05	Def6	0.282015	0.000784257	Taf10	0.00900694	1	Tax1bp1	0.384788	9.73742e-11	Nampt	1.03996	3.40927e-06	Tk1	3.6651	1.36639e-28	Dusp10	0.553204	1.12001e-07	Cdk4	0.778762	7.7666e-14	Khsrp	0.476764	0.153892	Dnajc1	0.283897	1	Cltc	0.662873	0.0340085	Iglc3
491	Scml4	0.530355	1.35433e-13	P4hb	0.234738	0.00133719	Dot1l	0.806029	1.12357e-08	Lbh	0.194635	0.0434347	Ccnd3	0.282245	5.49222e-05	Wac	0.27052	3.3133e-05	Tmlhe	1.79589	0.000964322	Runx2	0.200575	1	Serinc5	1.73252	1.17528e-10	Rcbtb1	1.20454	3.41849e-06	Litaf	0.764012	1.44788e-28	Fnbp1	0.396821	1.20121e-07	Nhp2	0.841412	7.7709e-14	Mplkip	0.532889	0.153892	Ago2	0.267905	1	Slc10a7	1.80196	0.0359533	Vpreb3
492	Tgfbr3	0.830677	1.37248e-13	Ppp1r12a	0.19718	0.00134306	Atp2b1	0.408663	1.17398e-08	Zfas1	0.307738	0.0435811	Intu	1.37989	5.65684e-05	Cblb	0.245828	3.74357e-05	Rreb1	1.63293	0.000971565	Cetn2	0.341868	1	Eea1	0.601385	1.26192e-10	Ddb1	0.585506	3.43542e-06	Aimp1	0.760239	1.47038e-28	Sar1a	0.535857	1.23309e-07	Phf5a	0.667687	7.95337e-14	Prex1	0.351427	0.158504	Gm11454	0.778844	1	Scml4	0.870837	0.0365725	Olfr525
493	Edem3	0.972414	1.62602e-13	Nudt4	0.473648	0.00137244	Parp14	0.523989	1.18947e-08	Rbm3	0.103649	0.0436356	Dhcr7	0.83813	5.65684e-05	Sgtb	1.58204	4.01553e-05	Cfl1	0.0919167	0.000987462	Erg28	0.332544	1	Cyp4f16	3.16164	1.26676e-10	Sla	0.288305	3.71715e-06	Cabin1	0.777222	1.4785e-28	Ctsz	1.03862	1.53475e-07	Arpc3	0.547438	7.96911e-14	Map3k2	0.34648	0.158739	Eya3	0.5802	1	Ankhd1	0.874284	0.0375089	Iglc1
494	Dok1	0.614682	1.77771e-13	Dipk2a	0.681603	0.0014013	Dgkh	1.77042	1.29042e-08	Chmp1a	0.293515	0.0456611	Lrrc8c	0.4438	6.0008e-05	Fbl	0.383056	4.05932e-05	Trp53	0.430368	0.0010413	Zcrb1	0.18236	1	Ssrp1	0.500206	1.3181e-10	Arpc5l	0.50763	3.9876e-06	Ndufs2	0.793749	1.65739e-28	Cbl	0.551505	1.55756e-07	Slc25a17	0.935202	8.02192e-14	Themis	0.279965	0.160908	Lat	0.151359	1	Larp4b	0.826835	0.0389614	Spi1
495	Pmepa1	0.402607	1.8265e-13	Tsc22d3	0.224313	0.00147533	Calr	0.372319	1.29042e-08	Trav3-1	2.12821	0.0461418	Ndufa2	0.180343	7.205e-05	Adam12	1.3156	4.12528e-05	Ggact	1.97978	0.00104159	Nod1	0.517771	1	Cst3	0.613233	1.33079e-10	Lpp	0.766971	4.05112e-06	Zfp207	0.791876	1.95439e-28	Lig1	1.09721	1.65915e-07	Uqcrc2	0.684777	8.07196e-14	Frat2	0.353028	0.161914	Mical1	0.333894	1	Rbm25	0.535013	0.0390086	Mzb1
496	Foxo3	0.583263	1.94327e-13	Bzw2	0.316204	0.00149851	Rbm3	0.249982	1.3998e-08	Kbtbd2	0.346035	0.0462825	Cd3d	0.129578	7.35185e-05	Gclc	0.56747	4.56207e-05	Ifit2	1.8608	0.00107146	Tsga10	1.06987	1	Raf1	0.560652	1.38343e-10	Flcn	0.792028	4.08911e-06	Ssna1	0.816432	2.40768e-28	Hspe1	0.420735	1.66666e-07	Selplg	0.61018	9.08987e-14	Gm47015	0.560155	0.163456	Akna	0.219005	1	Scfd2	1.57846	0.0392656	Zbtb11os1
497	Tmem71	0.633795	2.0067e-13	Rnase4	0.924913	0.0015134	Aph1a	0.535895	1.48094e-08	Cd247	0.124339	0.0491077	Srebf2	0.269994	7.46271e-05	Stk17b	0.183233	4.685e-05	Cbx3	0.30446	0.00111737	Smndc1	0.050934	1	Spcs1	0.478295	1.48836e-10	Ptger2	1.32212	4.14837e-06	Nhp2	0.975261	2.69895e-28	Cables1	0.79011	2.23226e-07	Pcbp1	0.592853	9.28133e-14	Ptp4a1-1	0.288235	0.164197	Zfp52	0.570234	1	Map3k5	1.25062	0.0398621	Fkbp11
498	Reep5	0.372154	2.34794e-13	Fgfr2	0.29278	0.00153863	Rac2	0.185038	1.53481e-08	Psma2	0.148812	0.0491077	Gapdh	0.146432	8.20743e-05	Emc6	0.420544	4.77898e-05	Plekhg2	0.829294	0.00113455	Gm156	1.93637	1	Eif4e3	0.684428	1.84713e-10	Rnf216	0.98195	4.20674e-06	Etfa	0.805076	2.80405e-28	Col4a3bp	0.712957	2.30192e-07	Top2b	0.634992	1.01076e-13	Ddx21	0.336853	0.164789	Baz1b	0.3707	1	Faf1	1.20763	0.041368	Plbd1
499	Sult2b1	1.48332	2.64956e-13	Bcl2l1	0.697706	0.00153863	Ets1	0.222233	1.61892e-08	Map1lc3b	0.109464	0.0497566	Nod1	0.849892	8.20743e-05	Pxdc1	3.9416	4.91581e-05	Rbms1	0.468538	0.00123614	Mctp2	0.216595	1	Malt1	0.538405	1.8483e-10	Cct4	0.387922	4.25376e-06	Rtraf	0.727882	3.05275e-28	Tnfrsf13b	1.58596	2.36896e-07	Selenop	0.794937	1.01943e-13	Tomm6	0.270783	0.168085	Pttg1	0.303486	1	Ep400	0.697988	0.0420321	0610005C13Rik
500	Gm11454	1.02601	2.67207e-13	Tgoln1	0.226513	0.00154422	Nfatc2	0.510603	1.78254e-08	Mrpl57	0.265494	0.0505065	Hacd3	0.344415	8.46642e-05	Sik3	0.306026	4.95927e-05	Lsm7	0.579664	0.00138289	Hpgds	0.519042	1	Pak2	0.376567	1.87494e-10	Zfand2a	1.06562	4.29625e-06	Ncf1	1.07248	4.03073e-28	Csnk1g3	0.514364	2.44866e-07	Nfkb2	0.671594	1.08613e-13	Dcaf8	0.428137	0.168156	Penk	1.53227	1	Mpp7	1.18218	0.0423578	Lalba
501	Fbxo32	0.881568	3.00302e-13	Dnajc3	0.212675	0.00154885	Cenpl	0.741431	1.83757e-08	Stk26	0.29624	0.0520968	Pdcd5	0.292746	9.31551e-05	Rgs2	0.431016	5.80946e-05	Ms4a4c	4.33467	0.00144373	Srgn	0.123303	1	Crybg1	0.815262	1.96649e-10	Syt11	0.981603	4.64267e-06	Sys1	0.728208	4.198e-28	Atp2b4	0.599757	2.57872e-07	Churc1	0.672174	1.12444e-13	Rsf1	0.328051	0.1685	Dbr1	0.562863	1	Rere	1.24337	0.0423852	Smagp
502	Ubl5	0.232625	3.12178e-13	Gna15	0.47861	0.00158747	Shisa5	0.248212	2.26501e-08	Hnrnpdl	0.0894165	0.0538228	Trat1	0.305856	9.36689e-05	Dennd5a	0.537674	5.84286e-05	Sec63	0.516126	0.00154998	Lfng	0.407002	1	Capza2	0.461503	2.00815e-10	Egln3	1.33295	4.82353e-06	Arl2bp	0.751423	4.46337e-28	Tnfrsf10b	2.03203	2.99495e-07	Ripk3	1.16092	1.15175e-13	Kpna1	0.301638	0.169227	Lgalsl	0.684157	1	Runx3	0.379105	0.0425016	Iglc2
503	Xpc	0.932798	3.39867e-13	Nabp1	0.279881	0.0016503	Rbms1	0.435229	2.33163e-08	Carhsp1	0.563519	0.0539165	Tsc22d3	0.273327	9.678e-05	Ctnnb1	0.380624	5.98091e-05	Emc9	1.66915	0.00158063	Jdp2	0.508004	1	Msmo1	0.76683	2.07712e-10	Abhd17b	0.604033	4.96875e-06	Mrpl42	0.928124	4.58559e-28	Rassf3	1.2	3.00828e-07	Dctpp1	1.25704	1.33408e-13	Ubr2	0.344009	0.169854	Traf4	0.31986	1	Tlk2	1.27849	0.0427045	Kcnip4
504	Mkrn2	0.668775	3.60146e-13	Rab20	0.657613	0.0017282	H2-T22	0.293909	2.70838e-08	Sipa1l1	0.197458	0.0540375	Fgfr2	0.440555	9.82021e-05	Hcst	0.220701	6.44994e-05	Bzw1	0.182626	0.00164261	Lyl1	1.18881	1	Tmem123	0.407462	2.5425e-10	Cyb5r3	0.824512	5.10601e-06	Ppp1r35	0.934072	4.82411e-28	Irak2	0.631836	3.01343e-07	Btla	1.50097	1.37343e-13	Tapbpl	0.427107	0.174838	Trav7d-3	1.54202	1	Btbd7	1.14469	0.0430298	D630036H23Rik
505	Parp4	0.535929	3.86052e-13	Elmsan1	0.231422	0.00179872	Arap2	0.309081	3.20148e-08	Mfsd10	0.535799	0.054897	Acaa1a	0.488233	0.000101853	Pgm2l1	0.451967	6.75717e-05	Socs1	0.657937	0.00172458	Fam71b	0.955791	1	Ier2	0.403794	2.55975e-10	Rrp1	0.378757	5.36801e-06	Cdc123	0.854676	5.21556e-28	Ppm1l	3.121	3.21934e-07	Got2	0.748446	1.4328e-13	Dbf4	0.488334	0.177682	Raet1e	0.32912	1	Retreg1	0.65321	0.0442778	Reln
506	Zfp706	0.304208	4.08089e-13	Dyrk2	0.458101	0.00183981	Dctn4	0.408171	3.55757e-08	Lfng	0.443273	0.055727	Ubr5	0.375905	0.000120955	Tbl1x	0.451977	6.9873e-05	Cab39l	0.874154	0.0017385	Hip1r	0.426659	1	Mia2	0.47485	2.58524e-10	Nt5c	0.525863	5.40333e-06	Rpa3	1.0941	5.31316e-28	Fas	0.717653	3.28356e-07	Itpr1	0.675799	1.49386e-13	Wdr33	0.294383	0.177724	Ggta1	0.767138	1	Col4a3bp	1.12896	0.0451392	Gm42839
507	Zfp773	1.37081	4.31887e-13	Ahcyl2	0.416322	0.00184121	Cxcl10	0.945644	3.98408e-08	Kxd1	0.282985	0.0583573	Vmp1	0.386137	0.000124816	D030056L22Rik	0.668667	7.40582e-05	Mtss1	1.30451	0.00185305	Hip1	0.296332	1	Comt	0.765097	2.62452e-10	Kdm7a	0.498441	5.65886e-06	Ciapin1	0.752736	5.54353e-28	Slc26a2	1.09736	3.30656e-07	Pfdn1	0.760881	1.65054e-13	AI413582	0.370428	0.178918	Clpp	0.558991	1	Srsf11	0.281667	0.0476031	Pycr1
508	1700025G04Rik	1.10378	4.66473e-13	Mfsd6	0.298128	0.00188765	Chd1	0.342804	3.98622e-08	Sos2	0.656588	0.0590655	Trib1	0.651877	0.000127938	Serinc3	0.286541	7.43111e-05	2610035D17Rik	0.828153	0.00195845	Nsdhl	0.453369	1	Lpcat1	1.20178	2.63735e-10	Vcp	0.346631	5.65886e-06	Txnrd1	0.871357	6.34653e-28	Peak1	0.560401	3.52255e-07	Mmadhc	0.977126	1.67085e-13	Snrk	0.457095	0.179321	Ppp4c	0.197395	1	Rbbp8	1.09808	0.0478332	Rmi1
509	Usp25	0.404598	4.97589e-13	Mafk	0.619518	0.00194065	Pde4d	0.360707	4.40316e-08	Arhgap25	0.335101	0.059322	Acat2	0.891676	0.000130889	Dock2	0.194029	7.72603e-05	2810004N23Rik	0.971518	0.00202023	Magohb	0.5564	1	Ptp4a1-1	0.480952	2.63735e-10	Inpp5b	0.531896	5.98452e-06	Vdac1	0.803245	6.36356e-28	H2-Q7	0.302921	3.62776e-07	Raly	0.644969	1.67862e-13	Msi2	0.355799	0.181736	Apobec2	1.66789	1	Prdm2	0.945209	0.0485564	Tnfaip2
510	Cenpq	0.72615	5.11772e-13	Chd7	0.340983	0.00208292	Brap	0.544596	4.47695e-08	Cdkn2aipnl	0.324147	0.0596528	Irf2	0.239277	0.000132738	Hccs	0.462927	8.09999e-05	Pglyrp2	0.552131	0.00205617	Nudt16	0.502402	1	Selenof	0.442265	2.67407e-10	B630019A10Rik	3.10857	5.99089e-06	Mien1	0.745035	9.13778e-28	Tmbim1	2.14467	3.80297e-07	Ccdc124	0.742387	1.73725e-13	Fam174a	0.410562	0.182178	1110004F10Rik	0.299606	1	Fam117b	1.09142	0.0488924	Mef2c
511	Slfn2	0.289983	5.19561e-13	Herc4	0.283366	0.00216986	Ptpn22	0.275131	4.74357e-08	Ccnq	0.422624	0.0606462	Nebl	0.540418	0.000136022	Smarce1	0.400689	8.10548e-05	Rassf3	0.868737	0.00205617	Pygl	0.780469	1	Mrps6	0.620963	2.74996e-10	Tceal9	0.701187	6.14378e-06	Lig1	1.56596	9.85827e-28	Swap70	0.951093	4.01684e-07	Chmp2a	0.646476	1.77546e-13	Kdelr2	0.527032	0.182991	H2afv	0.223843	1	Ap3b1	0.785345	0.0503984	Gm10433
512	Atg14	0.90605	5.61374e-13	Ets2	0.399259	0.00218939	Usp38	0.368208	4.93023e-08	Enpp1	0.71496	0.0629633	Slc15a2	0.422096	0.000138841	Acvr2a	0.517675	8.94299e-05	Calcrl	1.18223	0.00215721	Cabin1	0.220449	1	Ly75	1.39158	2.7511e-10	Nck2	1.54651	6.57226e-06	Def6	0.707904	9.86555e-28	Capza2	0.431666	4.03767e-07	Rnf7	0.667952	1.7925e-13	Rnf115	0.399159	0.183284	Neb	0.837452	1	Rfx7	0.998787	0.0511119	Fstl3
513	Khnyn	0.629056	6.65405e-13	Fbxo33	0.325592	0.00223925	Myo6	2.33281	4.96947e-08	Aim2	0.241819	0.0650591	Tcrg-V6	1.56162	0.000148244	U2af1	0.242729	9.31448e-05	Gm11695	4.89698	0.00219142	Snhg20	0.531106	1	Ccrl2	1.2998	2.97234e-10	Abce1	0.792626	6.60147e-06	Psph	1.14002	9.90298e-28	Zc3h15	0.412237	4.27651e-07	Ciao2b	0.644843	1.80796e-13	1600014C10Rik	0.360979	0.186299	Sec14l1	0.568706	1	Fnip1	1.29915	0.0513654	Fcgrt
514	Sh3glb1	0.271161	6.92656e-13	Abtb2	0.405961	0.0022773	Sh2d1a	0.361779	5.72748e-08	Rdx	0.223331	0.0651991	Taf15	0.271537	0.000149875	Adh5	0.450824	9.50852e-05	Ddx39	0.385085	0.00238406	Itm2c	0.0644099	1	Hmgb1	0.341482	3.63323e-10	Inpp5f	1.56787	6.96046e-06	Dpy30	0.956885	1.00083e-27	Tnfrsf25	1.61622	4.50545e-07	Ndufb9	0.649034	1.9168e-13	Hnrnpdl	0.247623	0.186739	Zc3h15	0.225464	1	A430093F15Rik	0.551933	0.0525683	4930511M06Rik
515	Tcf12	0.418802	6.93463e-13	Fam102a	0.276802	0.0022954	Il10	1.11868	5.90325e-08	Usp15	0.210551	0.0659962	Snrnp70	0.230594	0.000149979	Dennd4c	0.454127	0.000100218	Cdipt	0.438033	0.00256413	Tmem59	0.0916531	1	Ube4b	1.03258	3.92607e-10	Ash1l	0.549968	7.15155e-06	Mlf2	0.744574	1.00732e-27	Gnb1	0.345475	4.78356e-07	Tmed9	0.654524	1.95966e-13	Furin	0.262318	0.188837	Lin54	0.437914	1	Ecpas	1.22885	0.0526347	Gm47270
516	Hnrnpd	0.304453	7.8357e-13	Suco	0.210911	0.00238232	Arnt	0.537202	6.20582e-08	Cotl1	0.138848	0.0669075	Lpar6	0.678122	0.000149979	Kctd12	0.788244	0.000100278	H2-Ob	3.36157	0.00262171	Igflr1	0.368087	1	Prrt1	0.476242	3.99655e-10	Cisd2	0.419114	7.25142e-06	Ttc7	0.735674	1.04023e-27	Ndufa7	0.376058	5.0154e-07	Ezh2	0.951408	2.00607e-13	Dpf2	0.386459	0.189309	Zfp91	0.290761	1	Nfatc1	0.391115	0.0528909	Myzap
517	Usp38	0.422609	7.87682e-13	Gadd45a	0.769856	0.00241742	Btg3	0.333223	6.59912e-08	Irak2	0.294626	0.0720671	Ankrd10	0.414038	0.000151932	Etf1	0.312266	0.000101357	Gm20324	1.65802	0.00276257	Cdkn2a	1.01597	1	Ubash3b	0.880294	4.74006e-10	Chd9	0.503461	7.37604e-06	Bub3	0.78462	1.04665e-27	Gng5	0.266864	5.41293e-07	Dap3	0.822011	2.05595e-13	Dap	0.404753	0.189311	Ankrd11	0.134955	1	Sp4	1.01045	0.0557867	Ly6c2
518	Tnks2	0.31267	8.05186e-13	BC031181	0.226218	0.00242013	Aim2	0.409145	8.29854e-08	Mitd1	0.412274	0.0736556	Vamp4	0.269807	0.000152012	Cish	0.406364	0.000104727	Kdm5b	0.550562	0.00288857	Klre1	1.53109	1	Ccdc30	1.34772	5.20709e-10	Arid5b	0.346762	7.41736e-06	Vps36	0.860739	1.07085e-27	Batf	0.383745	6.3432e-07	Serpinb1a	1.59924	2.10639e-13	Lnx2	0.688979	0.192446	Dtx1	0.199962	1	Ttc3	0.820115	0.05592	Cd79a
519	Fam117b	0.693648	8.15535e-13	Ptger4	0.204737	0.00242484	Tasp1	0.784017	8.4059e-08	Itgb1	0.654393	0.0737918	Atg14	0.686413	0.000155557	Siah2	0.49962	0.000107913	Phf11b	0.890825	0.00299082	Dusp22	0.829692	1	Arhgap26	1.11045	5.28961e-10	Ppp4r2	0.417977	7.54457e-06	Lamtor4	0.80081	1.25826e-27	Nudt4	0.798308	6.98376e-07	Eif2b2	0.725439	2.16761e-13	Smpdl3a	0.267338	0.198047	Itpk1	0.317895	1	Pkn2	0.718335	0.0581598	Il4i1
520	Ccdc134	1.03882	8.16052e-13	Nufip2	0.293153	0.00244089	Tinf2	0.511699	8.63213e-08	Zfp574	0.496846	0.0742379	Elovl6	0.504321	0.000159257	Elmo1	0.238398	0.000110778	Lypd6b	4.34049	0.00307939	Psd4	0.171972	1	Sdc1	2.79023	5.56619e-10	Ccr4	1.14077	7.55838e-06	Acp1	0.978664	1.33621e-27	Rnaset2a	0.65765	7.40952e-07	Srpk1	0.630981	2.24755e-13	Nmrk1	0.713799	0.198674	Eif2s2	0.191218	1	Pi4ka	1.19276	0.0594823	Enah
521	Pias1	0.480334	8.72603e-13	Bik	0.904529	0.00245201	Pecam1	0.670605	8.91013e-08	Bin2	0.130911	0.0789677	Racgap1	0.656001	0.000163402	Fos	0.241251	0.000126536	Usp12	0.877341	0.00313888	Ndufs7	0.188507	1	Ptpn2	0.525925	5.67495e-10	Thada	0.386676	7.79335e-06	Mrpl17	0.929126	1.36791e-27	Rilpl2	0.493373	7.87944e-07	Capza2	0.645911	2.27999e-13	Fam3c	0.382628	0.203554	Krcc1	0.344596	1	Homer1	1.56687	0.0595208	Lsm7
522	Plcl2	0.387888	9.7413e-13	Sgms1	0.301069	0.00266267	Trim26	0.53422	8.95986e-08	Cd84	0.30553	0.0789677	Sh3gl1	0.363699	0.000170052	Srsf7	0.183866	0.000128849	Mfhas1	0.988212	0.00320947	Cdc20b	1.05065	1	Itgal	0.515224	6.01066e-10	Tnip2	1.17991	8.14188e-06	Lsm1	0.847816	1.56504e-27	Smc4	0.484968	8.05471e-07	Lypla1	0.64204	2.2833e-13	Aak1	0.324924	0.20382	Pmepa1	0.269014	1	Spata5	1.18899	0.0595767	Zbtb32
523	Akap9	0.523673	1.50047e-12	Hdgfl3	0.805246	0.00285611	Scly	0.564579	9.72404e-08	Cap1	0.11364	0.0817595	Gm28942	0.476878	0.000179292	Rnft1	0.539919	0.000142147	Numb	0.621306	0.00340892	Iqgap1	-0.0255722	1	2023-03-02	0.625146	6.04721e-10	Myo18a	1.73457	8.48768e-06	Rrm1	1.35547	1.76348e-27	Calr	0.450288	8.07001e-07	Emg1	0.650266	2.39097e-13	Fas	0.421961	0.205119	Coq10b	0.23346	1	Lims1	0.707918	0.0598756	Gm14486
524	Plk3	0.413047	1.62129e-12	Ltb	0.198269	0.00285611	Paxbp1	0.435738	9.8668e-08	Ndufb8	0.17192	0.0836662	H2-T22	0.185302	0.000179696	Uba52	0.215278	0.000147717	Ldhb	1.75923	0.00349455	Tcirg1	0.343533	1	mt-Co3	0.240988	6.09827e-10	Fam193a	0.713905	8.50584e-06	Manf	0.731565	1.7643e-27	Ctnnb1	0.517236	8.34703e-07	Idh3b	0.649086	2.46763e-13	Gm43042	0.886292	0.20522	Rnf113a2	0.477647	1	Crtc3	0.957825	0.0604784	Mgarp
525	Mbnl2	0.465009	1.94699e-12	Nop53	0.251161	0.00286308	Pik3c2a	0.513025	1.06634e-07	1810058I24Rik	0.228056	0.083972	Trav4-3	1.28751	0.000190218	Rbbp6	0.311278	0.000147717	Tmem173	0.65208	0.00351966	Nfil3	0.141748	1	Itpr1	0.527231	6.47202e-10	Nup153	0.487793	8.53046e-06	Anapc13	1.02504	1.86963e-27	Donson	0.570434	8.42608e-07	Dusp4	1.25639	2.51205e-13	Ccdc59	0.326721	0.205618	Ndufb2	0.352241	1	Smurf2	1.01758	0.0639115	Tent5d
526	Itpk1	0.46133	2.03198e-12	H2-T22	0.190935	0.00288288	Crim1	1.29009	1.12276e-07	Sap18	0.110388	0.085177	5830432E09Rik	0.86841	0.000198025	Dhrs3	0.961221	0.000148211	Bst2	0.637302	0.00353273	Clip2	0.827477	1	Sik3	0.479011	6.53478e-10	Atp11b	0.514002	8.57933e-06	Anapc11	0.804896	1.97949e-27	4930523C07Rik	0.467604	8.81392e-07	Sdhd	0.767499	2.51258e-13	Rbis	0.339195	0.207134	Plek	0.797091	1	Ubn2	1.02948	0.0639115	Uhrf1
527	D16Ertd472e	0.292615	2.94075e-12	Dcaf5	0.310541	0.00288999	Tpst2	0.266495	1.17885e-07	Cd101	0.626812	0.0865296	Grcc10	0.234779	0.000199126	Rab43	0.527831	0.000148752	5830468F06Rik	4.40597	0.0035717	Zc2hc1a	1.39242	1	Wdfy1	1.41588	6.95274e-10	Slc50a1	0.451509	8.63981e-06	Mapk3	1.25936	1.98333e-27	Irf9	0.652753	9.63344e-07	Plp2	1.6074	2.60813e-13	Tgif1	0.28937	0.207134	Whamm	0.424035	1	Insr	1.61042	0.0639445	Arhgef40
528	Nfil3	0.410786	3.28001e-12	Ahrr	0.761653	0.00302747	Ptpn2	0.390132	1.30865e-07	Nlk	0.304541	0.0865296	Smad7	0.297559	0.000203548	Ppp1r12a	0.213433	0.000150611	Cd8b1	3.41507	0.00363428	Maf1	0.127295	1	Map3k14	0.689158	8.4842e-10	Pitpna	0.348128	8.76602e-06	Rnf149	0.723556	2.03638e-27	Trpv2	0.92009	1.08865e-06	Fam104a	0.678348	2.77405e-13	Fmc1	0.56088	0.207134	Cipc	0.390303	1	Hipk1	0.802835	0.0641196	Iglv1
529	Rcn1	0.805764	3.38128e-12	Dusp6	0.474696	0.00303136	Hexim1	0.661838	1.51209e-07	Tcf3	0.366563	0.0868034	Rab37	0.457459	0.000205287	Top1	0.227941	0.000155177	Mdn1	0.818287	0.00373982	Arhgap39	0.415817	1	Gnpda1	0.98764	8.82879e-10	Pitpnm2	2.0962	8.95877e-06	Sumo3	0.9938	2.26926e-27	Gbp2	0.723019	1.32085e-06	Ddx39	0.713467	2.86678e-13	Atpif1	0.32451	0.207293	Pcmtd1	0.350095	1	Ubr4	1.0506	0.0642531	Trbv13-1
530	Hnrnpdl	0.225305	3.8802e-12	Nop56	0.328541	0.00303136	Atp6v0d1	0.354408	1.53196e-07	Ubn1	0.172328	0.0899355	Wnt11	0.997897	0.000212284	Dctn4	0.350751	0.000170924	Tes	0.209357	0.00376016	Son	-0.0969957	1	Avpi1	1.99062	9.38526e-10	Rbm33	0.534151	9.10551e-06	Commd6	0.868113	2.53579e-27	Nup98	0.465709	1.32124e-06	Bst2	0.790045	2.88534e-13	Actr1b	0.46573	0.207519	Hnrnpd	0.207102	1	Ankib1	1.32112	0.0646634	2810408A11Rik
531	Vps26b	0.475045	4.14173e-12	Wac	0.193381	0.00306344	Bcl10	0.350015	1.89397e-07	Slamf7	0.172021	0.0903971	Gtf2i	0.250942	0.000218545	Smarca5	0.238775	0.00017569	Usp33	1.70237	0.00396899	Lta4h	0.230447	1	Hk2	1.48904	9.57475e-10	Ube2j1	0.363985	1.03825e-05	Txn2	0.7497	2.89365e-27	Timp2	0.528957	1.32124e-06	Sypl	1.01809	2.98847e-13	Stat5a	0.438337	0.209867	Srsf4	0.372231	1	Hdac8	1.48886	0.0695907	Gm11201
532	Stag2	0.432552	4.47353e-12	Zrsr2	0.279209	0.00353516	Fam53c	0.538832	1.98993e-07	Herc3	0.360115	0.0925901	Dock10	0.163637	0.000238237	Srsf6	0.346038	0.000189207	Mtap	0.867881	0.00399173	Fis1	-0.0111748	1	Sgip1	2.64956	1.19382e-09	Commd8	0.578494	1.06035e-05	Ccdc124	0.855058	2.96641e-27	Dusp16	1.85843	1.35254e-06	Ndufb10	0.632556	3.04412e-13	Nono	0.291209	0.213019	Slc9a3r1	0.161136	1	Myo9b	1.09953	0.0705656	Fgfr2
533	Mns1	0.79379	6.23667e-12	Atn1	0.661201	0.00363076	Ptpn18	0.266062	2.02068e-07	Sytl2	0.263962	0.09298	Cd200r4	0.666363	0.000242055	Srsf3	0.190336	0.000192577	Ifi214	1.32446	0.00408822	Nudt18	0.399577	1	Chp1	0.522907	1.22184e-09	Klhl6	0.655634	1.09821e-05	Coa3	0.81895	3.27759e-27	Lsm8	0.420851	1.35254e-06	Scpep1	1.32171	3.22118e-13	Pnn	0.332336	0.213019	Ccnt1	0.302619	1	Rab27a	1.26947	0.0708399	Aif1
534	Serpinb6a	0.601504	6.39763e-12	Ifi208	0.448738	0.00372973	Nfe2l2	0.397964	2.13775e-07	AI413582	0.250386	0.0938082	Cops9	0.280124	0.000286384	Camk1d	0.250495	0.000194311	Chd3	0.198101	0.00418914	Mat2b	0.0856595	1	Sri	0.374185	1.29622e-09	Nt5e	0.506538	1.10461e-05	Psmc4	0.794262	3.75835e-27	Srprb	0.724669	1.35423e-06	Gstt2	1.19349	3.27608e-13	Mical1	0.365799	0.213019	Bmi1	0.663656	1	Abtb2	1.38839	0.0772612	Cacnb4
535	H2afv	0.313259	6.60954e-12	Traf6	0.337802	0.00385207	Arih2	0.384367	2.17076e-07	Mrps24	0.223633	0.0942535	Txn1	0.281888	0.000286384	Ric1	0.29576	0.000202299	Enc1	1.97658	0.00421288	Sept4	1.37721	1	Bsg	0.483406	1.42629e-09	Rheb	0.375958	1.10899e-05	Dbnl	0.719114	4.84703e-27	Gnaq	1.52717	1.5846e-06	Nap1l1	0.681088	3.45443e-13	Wbp2	0.291846	0.215714	Med14	0.398943	1	Nt5e	0.874115	0.0776266	0610009E02Rik
536	Crebzf	0.632745	8.17987e-12	Ctdspl2	0.303033	0.00389615	Tbc1d15	0.391605	2.20587e-07	Pgap1	0.77069	0.0952366	Lnpep	0.198321	0.000301191	Atn1	0.893652	0.000203396	Otud1	1.0867	0.00472242	Tmem140	0.37405	1	Ptms	0.68574	1.42746e-09	Spock2	2.63689	1.13131e-05	Supt16	0.814761	5.18395e-27	Pear1	1.38873	1.78424e-06	Arl6ip4	0.766249	3.58184e-13	Apol7e	0.263757	0.216217	Gm47015	0.399215	1	Setd5	0.795123	0.0791374	Hspbap1
537	Gm10130	1.07472	8.77539e-12	Mast3	0.289186	0.00389615	Larp1	0.423299	2.21184e-07	Cdadc1	0.470325	0.0952366	Ndufa13	0.145612	0.000310226	Tshz1	0.669742	0.000208714	Exosc1	0.82946	0.0047525	Mettl18	0.788047	1	Akirin1	0.641105	1.63083e-09	Lrba	0.509248	1.15224e-05	Smim3	0.693613	5.45529e-27	Stk24	0.374459	1.8169e-06	Eef1a1	0.178097	3.83041e-13	Ndufc2	0.307372	0.219605	Eif4a2	0.231832	1	Slmap	1.19419	0.0795855	Gm30211
538	Ttc39b	0.34586	9.82319e-12	Ifitm2	1.11614	0.00414141	Supt4a	0.264503	2.23004e-07	Def6	0.175189	0.0954563	Psap	0.198232	0.00034977	Ssbp2	0.459267	0.000222556	Fmnl1	0.243905	0.00512806	Acat2	0.480813	1	Zap70	0.354361	1.66805e-09	Macf1	0.449374	1.26087e-05	Rdx	0.726478	6.67262e-27	Ttn	3.69283	1.84488e-06	Atox1	0.645435	3.83653e-13	Dync1h1	0.401804	0.219927	Nudt9	0.540102	1	Ksr1	1.54764	0.0813557	Dbn1
539	Frat2	0.451843	1.05282e-11	Slc20a1	0.33316	0.00414234	Trnt1	0.519658	2.34485e-07	Tex10	0.372217	0.0955897	Cst3	0.398368	0.000350506	Txnl1	0.284727	0.000233608	Tpcn1	1.55213	0.00514015	Ctsd	0.121425	1	Osbpl3	0.487455	1.75061e-09	Mtap	0.958722	1.31322e-05	Zeb2	0.79234	7.48563e-27	Fbxo6	0.785891	1.97696e-06	Rnf115	0.663003	3.96865e-13	Nfe2l1	0.608114	0.219927	Bin1	0.315133	1	Cdk13	0.77765	0.0820892	Gm16741
540	Srgn	0.298439	1.11069e-11	Snrnp48	0.259258	0.00434065	Ssr1	0.54903	2.40777e-07	Gm20069	0.254769	0.096104	AI413582	0.358726	0.00035594	Eef2	0.120114	0.000277727	Sp110	0.536007	0.0051439	Usp48	0.251101	1	Smpdl3a	0.429351	1.80883e-09	Ifnar1	0.541743	1.38521e-05	Prmt1	0.773463	8.48503e-27	Ptbp1	0.395575	2.01026e-06	Cyth1	0.600345	4.12964e-13	Stat3	0.260417	0.220903	Hmgcs1	0.384798	1	Tgfbr3	1.2362	0.0846317	Gm29776
541	Abcf1	0.441974	1.15067e-11	Cggbp1	0.223277	0.00464881	Krtcap2	0.278186	2.42757e-07	Thada	0.169112	0.0964054	Rcsd1	0.343628	0.000357301	Ormdl3	0.589106	0.000295507	Ly75	0.845633	0.00528139	Prmt2	0.484778	1	Creld2	0.849097	1.83166e-09	Parp8	0.816912	1.41522e-05	Gsk3a	0.737268	9.01824e-27	Socs3	0.618534	2.23919e-06	Atp5h	0.527688	4.14501e-13	Pnisr	0.343041	0.221395	Susd6	0.23701	1	Tnpo1	0.909636	0.0856958	C430014B12Rik
542	Trbv13-1	1.16496	1.27762e-11	Sh3gl1	0.236457	0.00469673	Mef2d	0.442999	2.58508e-07	Gas5	0.0897821	0.101424	P2rx7	0.292133	0.000384884	Tfe3	0.802148	0.000301404	Tlr1	3.37018	0.00531624	Zfp945	0.452014	1	Cox14	0.472084	1.85777e-09	Fgf13	1.355	1.4571e-05	Os9	0.697504	9.80456e-27	Mrpl54	0.589717	2.36129e-06	Cops9	0.654754	4.19759e-13	Osgin2	0.863781	0.222526	Tuba1c	0.363828	1	Zzef1	1.22017	0.0860198	Cenpw
543	Fam126a	0.908316	1.29895e-11	Gpx1	0.192276	0.00480834	Map1lc3b	0.26173	2.78539e-07	Tatdn2	0.326742	0.103809	Dpysl2	0.635029	0.000387987	Ythdc1	0.215844	0.000305328	Zfp422	2.25678	0.00545096	1110008P14Rik	0.209112	1	Nrgn	4.57074	2.00527e-09	Dus2	0.80114	1.50393e-05	Pdlim2	0.821464	1.1182e-26	Trp53i11	1.37521	2.40474e-06	Rcsd1	0.616868	4.29003e-13	Usp16	0.393497	0.223184	Map1lc3b	0.152009	1	Neb	1.79265	0.0876836	Myl6
544	H2-M3	0.46701	1.42314e-11	Dnajb6	0.189938	0.00484405	Psmb10	0.325927	2.78539e-07	Iigp1	0.90739	0.104695	Ppib	0.168949	0.000420188	Cox10	0.804606	0.000327183	Cmtm6	0.624838	0.0054608	Tiam2	1.04602	1	Bcl2l1	1.27527	2.01267e-09	Dars	0.549852	1.61719e-05	Bola3	0.839888	1.1778e-26	Tpi1	0.852359	3.01742e-06	B3gnt2	0.608881	4.56897e-13	Atl3	0.375045	0.225073	Wdr75	0.765793	1	Cd44	0.743367	0.092123	Nup43
545	Csnk1g3	0.448058	1.51237e-11	Stx11	0.235409	0.00537762	Tatdn2	0.491048	3.00728e-07	Rlf	0.264487	0.107816	Fuca2	0.837777	0.000426171	Prkce	0.942409	0.000332832	Elk4	0.518259	0.00558458	Serpinb6a	0.292159	1	Tmem154	0.68696	2.14519e-09	Gpbp1	0.331028	1.64176e-05	Mrpl34	1.05576	1.18898e-26	Cdk6	0.624122	3.22581e-06	Eif2s2	0.629608	4.8868e-13	Heyl	0.939133	0.226151	Psd4	0.290722	1	Asap1	0.963714	0.0928856	Sarm1
546	Syne1	0.654909	1.58359e-11	5033430I15Rik	0.489187	0.00540904	Rsbn1l	0.305735	3.27749e-07	Exoc3	0.236565	0.110844	Lbh	0.267365	0.000462898	Ltb	0.244665	0.000337834	Pvr	1.88991	0.00572085	Ppp1r3b	0.480127	1	Ube2n	0.475102	2.18304e-09	Rapgef5	3.88993	1.71656e-05	Gltp	0.745502	1.36926e-26	Rab6b	1.07977	3.61621e-06	Mrpl43	0.656058	4.8868e-13	Emc10	0.323324	0.229439	Dok1	0.390964	1	Brd1	0.624356	0.0932	Svopl
547	Zfp652	0.608109	1.7544e-11	Rasal3	0.194022	0.00541275	Gm20186	0.628901	3.31238e-07	Ppp4c	0.125391	0.11221	Gimap1	0.152137	0.000463465	2410002F23Rik	0.555983	0.000355151	Npm3	0.51243	0.00579176	Gkap1	0.750745	1	Tex14	1.24233	2.18569e-09	Galnt9	2.16816	1.77383e-05	Cndp2	1.01325	1.36926e-26	Fbxl3	0.585745	3.88559e-06	Psmd3	0.802852	4.9515e-13	Batf3	4.784	0.23462	Rbm26	0.415349	1	Kat6b	1.37279	0.0961689	Oaz1
548	Nudt3	0.594462	1.78341e-11	Nlrc5	0.227789	0.00544792	Tap2	0.308987	3.365e-07	Serbp1	0.0937295	0.112616	Rnaseh2c	0.411441	0.000471346	Arf1	0.189249	0.000362447	Rp9	0.32541	0.0058467	Ptprj	0.408879	1	Irf5	2.09584	2.23979e-09	Vars	0.858951	1.98613e-05	Sdf2l1	0.905138	1.36926e-26	Nfatc3	0.378682	3.93117e-06	Gars	0.651669	5.15836e-13	Parp4	0.375247	0.235405	Pdhb	0.33991	1	Kidins220	1.33385	0.0965223	Rsph1
549	Xrn1	0.556846	1.87459e-11	Zfp683	1.90394	0.00564893	Celf2	0.269244	3.49744e-07	Son	0.0693135	0.113167	Prdx5	0.270393	0.000476244	Rassf3	0.865037	0.00036868	Gabrr2	4.29362	0.00595273	Sf3b5	0.0900259	1	Nr1d1	3.36277	2.23979e-09	Exoc6	0.807534	2.00274e-05	Cd2bp2	0.823626	1.43443e-26	Nt5c	0.523921	4.28609e-06	Vps51	0.910722	5.63382e-13	Map4k1	0.331538	0.235891	Morrbid	0.566879	1	Ip6k1	0.834565	0.0967118	Dpy19l3
550	Fam3c	0.523382	2.57098e-11	Grina	0.216576	0.00581492	Gimap5	0.312412	3.54898e-07	Arrb2	0.12263	0.115497	Tnfrsf1a	0.356177	0.00047726	Man2a2	0.689263	0.000384248	Pld3	0.659909	0.00597559	Smim11	0.260869	1	Impa1	0.607674	2.44218e-09	Ica1l	4.28999	2.11069e-05	Mrps15	0.773737	1.4665e-26	Emd	0.387716	4.28609e-06	Psph	0.982094	5.92158e-13	Actn4	0.295429	0.236347	Sec11c	0.180716	1	Mllt10	0.786712	0.0971165	Fscn1
551	Tmem59	0.329114	2.65697e-11	Ubr2	0.229248	0.00587919	Sp4	0.459572	3.88233e-07	Tapbp	0.187632	0.116413	Ost4	0.16875	0.000487394	Mthfd2	0.386004	0.000384248	Mpp1	0.857664	0.00603432	Fyn	-0.0922707	1	Cep170	1.11908	2.98832e-09	Nsf	0.781082	2.23188e-05	Ssr3	0.749638	1.6304e-26	Kpna4	0.336882	4.36489e-06	0610012G03Rik	0.768803	6.01941e-13	Tsc22d2	0.447754	0.238481	Klf13	0.222293	1	Xpr1	1.49537	0.0976489	H2-Aa
552	Suds3	0.467104	3.1411e-11	Eml4	0.239558	0.00603412	Sri	0.257604	3.88295e-07	Ddit3	0.269427	0.117387	Klf9	0.736352	0.000487748	Trps1	0.502844	0.000390634	Mob3a	0.297929	0.00616945	Car2	0.343604	1	Aprt	0.477897	3.37019e-09	Wdr12	1.48465	2.32689e-05	Lasp1	0.730771	1.68289e-26	Sh3bgrl	0.547613	4.45547e-06	Snx4	0.734364	6.18846e-13	Usp38	0.297786	0.239166	Cox8a	0.111217	1	Iqsec1	1.5518	0.0977261	Adcy6
553	Gpr65	0.455104	3.54994e-11	Ccdc85b	0.455365	0.00614205	Frmd4b	0.430044	4.36698e-07	Dcp1b	0.71312	0.121567	Adrb1	1.34612	0.000510807	Chrac1	0.352704	0.000398415	Mitd1	0.630907	0.00650681	Cd164	0.0214168	1	Camk2b	1.03516	3.62731e-09	Tnrc6c	0.484519	2.37157e-05	Cd96	0.687366	1.81986e-26	Tapbpl	0.549808	4.9352e-06	Ahcy	1.45168	6.48854e-13	Mgat5	0.43465	0.239265	Ddit3	0.348848	1	Tacc1	0.582788	0.0991921	Ttc30a1
554	Elf4	0.459934	3.86067e-11	Sesn1	0.293147	0.00616744	Fes	1.45548	4.82023e-07	Pdlim2	0.286266	0.122981	Slc39a6	0.579373	0.000515168	Hmgcr	0.382547	0.000416143	Abcb9	0.815124	0.00665021	Crtam	0.510249	1	Pecam1	0.823582	4.13983e-09	Tle3	0.499184	2.43594e-05	Cela1	1.24941	1.89749e-26	Frmd5	4.526	5.06056e-06	Sem1	0.538107	6.49454e-13	Gpr68	0.350764	0.240072	Clk3	0.385628	1	Zmiz1	0.965464	0.100402	Pebp1
555	Eya3	0.783978	4.29368e-11	Crem	0.233983	0.00617308	Mrpl9	0.332822	5.01593e-07	Slc37a3	0.476421	0.126601	Arl4a	0.432098	0.000528351	Prkcb	0.419867	0.00045441	Ftl1	0.088652	0.00689372	Pik3cb	0.612365	1	Rftn1	0.447904	4.99626e-09	Baz2b	0.811722	2.47692e-05	Taf12	0.824298	2.00609e-26	Stam2	0.788277	5.18103e-06	Esyt1	0.627227	6.50975e-13	Plek	0.785088	0.241633	Oxr1	0.276925	1	Ipcef1	0.693046	0.100493	Gm10640
556	Carnmt1	0.582345	4.31084e-11	Rab11fip1	0.265168	0.0062231	Rnf14	0.46384	5.18392e-07	Parp10	0.450068	0.127025	Ccdc50	0.400924	0.000532024	Ywhaz	0.143297	0.00045616	Stmn1	0.80056	0.00707474	Fbxo31	0.573813	1	9130401M01Rik	1.06773	5.06884e-09	Gm49180	4.01792	2.61565e-05	Med30	0.76392	2.29374e-26	Ncoa2	0.455575	5.18524e-06	Rilpl2	0.640326	6.5481e-13	Atp6v1e1	0.381671	0.241763	Pex16	0.56853	1	Nr4a2	0.409775	0.101554	Trpm3
557	Kif21b	0.459192	4.86372e-11	Mettl7a1	0.953686	0.00628497	Cysltr2	0.5021	5.92971e-07	Eif4b	0.163902	0.127025	Lta4h	0.361335	0.000536738	Slc35e2	0.686508	0.000457641	Lbh	0.245952	0.00735605	U2surp	0.165995	1	Cycs	0.419201	6.05617e-09	Rnpepl1	0.927146	2.69195e-05	Luc7l3	0.912599	2.67334e-26	Igflr1	0.694983	5.18556e-06	Srp19	0.630968	6.85793e-13	Tpd52	0.87746	0.243449	Rbm25	0.219526	1	Cd226	0.602847	0.101749	Slc12a3
558	Zdhhc20	0.371348	5.27543e-11	Impact	0.266377	0.00646924	Ip6k1	0.412821	6.67117e-07	Senp6	0.173496	0.127726	Srsf7	0.14372	0.000546406	Emp1	0.96936	0.000463502	Sh3bgrl3	0.0761726	0.00770011	Ccdc112	1.06998	1	Gnb1	0.377568	6.51517e-09	Slc45a4	1.05107	2.69195e-05	Uqcrfs1	0.697422	3.14567e-26	Chmp2a	0.473373	5.25126e-06	Ufm1	0.717877	7.6291e-13	Traf3ip2	0.551571	0.245302	Midn	0.455651	1	Ascc3	0.825555	0.101961	App
559	Cd200r2	2.70328	5.27597e-11	Gbp2	0.417155	0.00648807	Ctnnb1	0.387284	6.93239e-07	Il16	0.16006	0.129105	Gimap8	0.194293	0.00056971	Cdk5r1	1.09783	0.000488915	Churc1	0.412457	0.00794495	Llgl2	0.669795	1	Grb7	1.38508	6.53598e-09	Kti12	0.875205	2.86068e-05	Hspb11	1.31887	3.15052e-26	Slc50a1	0.482937	5.31012e-06	Mrpl57	0.628437	7.91291e-13	Cbfb	0.360447	0.24852	Ube2k	0.289249	1	Man1a2	1.1097	0.102092	Tspan2
560	Maf1	0.356007	5.5356e-11	Eif3j1	0.245858	0.00652916	Lsm8	0.319995	7.94487e-07	Borcs8	0.257306	0.13034	Dusp6	0.689883	0.000588239	Hnrnpa3	0.156421	0.000490446	Rala	0.67857	0.00800407	Clnk	1.63002	1	Spty2d1	0.579029	7.12198e-09	Mgat5	0.612141	2.93927e-05	Hip1	0.832917	3.21389e-26	Csrp1	0.671044	5.35678e-06	Lipa	1.16276	8.27877e-13	Tigit	0.274043	0.250476	Cox7b	0.188617	1	Kmt5b	0.844717	0.103953	Jup
561	Tmem191c	0.770285	7.65681e-11	Ptpn6	0.259949	0.00660779	Fnbp1	0.274473	8.21961e-07	Cep57	0.265906	0.132185	Pcmtd1	0.3911	0.000622256	Lars2	0.254255	0.000493355	Grk6	0.186257	0.00814489	Rbl2	0.147955	1	Rnase4	1.53541	7.28019e-09	Coro7	0.732143	2.95734e-05	Spc24	3.86488	3.80825e-26	Gpr174	0.687258	5.63757e-06	Adipor2	0.627657	8.42811e-13	Phactr2	0.536149	0.250752	Nup98	0.253023	1	Mapk8ip3	1.40363	0.104528	Epha6
562	Gm20069	0.517069	8.38715e-11	Gprasp1	0.426074	0.00705799	5830411N06Rik	3.248	8.45554e-07	Gm30054	0.351463	0.132345	Hypk	0.447523	0.000638588	Hnrnph2	0.307071	0.000534435	Hnrnpab	0.102446	0.00838031	Golim4	0.354742	1	Uhrf1bp1l	0.865428	7.76323e-09	Asxl1	0.522665	2.99955e-05	Psmd3	0.86141	3.85843e-26	Isg20	0.829658	5.91388e-06	Pdcl3	0.748163	9.02244e-13	Snrnp40	0.375643	0.252003	Chic2	0.194421	1	Macf1	0.869364	0.106115	Kcmf1
563	Gimap5	0.318552	8.47542e-11	Arrdc3	0.440237	0.00710354	Cebpb	0.28371	9.27189e-07	Tmem179b	0.165329	0.135581	Auh	0.516446	0.000670754	Brap	0.464492	0.000556149	Mpnd	0.982377	0.00894356	B4galnt2	0.790401	1	Ninj1	1.0069	8.22236e-09	Rab10	0.321739	3.10633e-05	Mrpl36	0.877301	4.3073e-26	Rapsn	1.8066	6.02017e-06	Stx11	0.620946	9.02244e-13	Suz12	0.340422	0.252857	Rcn1	0.522646	1	Lcorl	1.48546	0.106169	Lrp1
564	Rbbp8	0.572674	1.14286e-10	Sgk1	0.569538	0.00725634	Rbpj	0.401565	1.01795e-06	Cab39	0.165793	0.137159	Pik3cd	0.257935	0.000707637	Chd4	0.333005	0.000558691	Cbr1	0.701432	0.00895392	Abcf1	0.196746	1	D5Ertd579e	0.78575	8.53607e-09	Msl3l2	1.92634	3.16637e-05	Asf1b	2.33809	4.64023e-26	Dus2	0.817923	6.26679e-06	Zfp53	0.703998	9.5481e-13	Tmem128	0.31623	0.252857	Mir155hg	0.989658	1	Gm47015	1.07422	0.108332	Klhdc8b
565	Fancf	0.798685	1.21787e-10	Utrn	0.183481	0.00751644	Gpr174	0.557203	1.04827e-06	Rnf181	0.227565	0.137738	Ebpl	0.641023	0.000714165	Hnrnpll	0.51251	0.00055893	Eefsec	0.801063	0.00907663	Lockd	0.482461	1	Ncoa3	0.507081	9.31948e-09	Golph3	0.414329	3.1669e-05	Mif	0.667759	5.17919e-26	Csrnp1	0.388637	7.06326e-06	Nans	0.711995	9.90507e-13	Arih2	0.346963	0.255031	5031425E22Rik	0.419052	1	Usp47	0.859728	0.115996	Ttc17
566	Tcrg-V4	1.98268	1.64948e-10	Clec2i	0.48457	0.00775667	Acvr2a	0.550737	1.1064e-06	Ifih1	0.468932	0.138651	Akna	0.19454	0.000720704	Tbc1d15	0.310591	0.0005628	Prkag2	1.20836	0.00938862	Hcls1	0.0425148	1	Cisd1	0.839341	9.72235e-09	Itgb2	0.3493	3.20213e-05	Ptpa	0.825799	5.36373e-26	Slamf1	0.397154	7.07958e-06	Bola2	0.646617	1.05901e-12	Pam16	0.426722	0.255769	Fli1	0.2091	1	R3hdm1	0.972085	0.117771	Gm15518
567	Ralgapa2	0.678055	1.7422e-10	Hspb1	2.25497	0.00780367	Hbp1	0.294784	1.16778e-06	Ppm1j	1.00116	0.138666	Mei1	1.33359	0.000733746	Usp9x	0.340814	0.000568498	Tecr	0.281043	0.00942296	Arf5	-0.0648709	1	Atp6v1f	0.356477	1.09951e-08	Rgcc	1.0789	3.22264e-05	Micos10	0.712901	5.56287e-26	Bmp2k	0.599808	7.48081e-06	Phlda1	0.538053	1.06083e-12	Ndufa12	0.420906	0.256038	Nrf1	0.381969	1	4933406I18Rik	1.28044	0.118004	Siva1
568	Arhgap30	0.301835	2.06566e-10	Camk2d	0.235227	0.00796306	Gm29243	0.74348	1.17215e-06	4930503L19Rik	0.158649	0.139082	Il21	0.845183	0.000744909	Slc7a5	0.754563	0.000636257	Hddc2	1.35911	0.0094697	Zgpat	0.214247	1	Hnrnpk	0.29787	1.17599e-08	Larp4b	0.437719	3.25784e-05	Cope	0.704744	5.80002e-26	Phtf2	1.3323	7.92489e-06	Aven	1.11765	1.0636e-12	Palm	1.68419	0.258628	Crebrf	0.27816	1	Nrd1	0.697205	0.118373	Mboat4
569	Fkbp3	0.292743	2.08384e-10	Herc3	0.353791	0.00800258	Hipk1	0.361861	1.32553e-06	Dnm2	0.156927	0.140396	Ostf1	0.174553	0.00076353	Mtss1	1.15533	0.000646996	Bcor	0.707823	0.00963802	Gsk3b	0.0939852	1	Cdc37	0.39395	1.22225e-08	Atf3	1.74089	3.61194e-05	Eif2s1	0.752354	6.06599e-26	Irgm2	1.11156	9.06459e-06	Csnk2a1	0.627006	1.07675e-12	Fbxo9	0.504989	0.258628	1600014C10Rik	0.323368	1	Usp6nl	1.73882	0.119008	Slpi
570	Tcrg-C1	1.08852	2.3621e-10	Klk8	0.250426	0.00829419	Frmd6	0.474421	1.33948e-06	Hp1bp3	0.168754	0.147699	Lag3	0.51569	0.00079673	Avpi1	1.35147	0.000709086	Dip2b	0.323474	0.00976775	Trbc2	0.0172301	1	Ndrg1	2.25004	1.4998e-08	Stambpl1	0.845046	3.70539e-05	Maea	0.732842	6.06633e-26	Neurl3	0.368723	9.3137e-06	Csnk2b	0.608038	1.10814e-12	Capzb	0.21957	0.259414	Fus	0.161713	1	Zfp827	1.81683	0.119008	Wdfy4
571	Akt3	0.66298	2.4183e-10	Rbbp6	0.220533	0.00846192	Cd86	1.62161	1.41977e-06	Slamf6	0.410374	0.147709	Arhgap39	0.714699	0.000802861	Crbn	0.329007	0.000718355	Hid1	2.74086	0.0100101	Ryr1	0.662467	1	Cass4	1.97505	1.66627e-08	Samd8	1.02643	3.71395e-05	Soat2	0.948909	6.14243e-26	Ube2l6	1.53935	9.33233e-06	Aff3	1.36514	1.12651e-12	Hipk1	0.347839	0.260173	Pcnp	0.220762	1	Myef2	1.63487	0.11992	Zc4h2
572	Pgls	0.442548	2.4483e-10	Iigp1	1.01749	0.00847132	Ubr2	0.360731	1.5178e-06	Glrx5	0.302218	0.150565	Hnrnph1	0.312222	0.000804474	Hbs1l	0.344751	0.000751466	Arhgap5	1.67355	0.0101075	Scly	0.324047	1	Lpxn	0.381358	1.81102e-08	Tfam	0.716152	3.82041e-05	Gm45716	0.669282	6.30157e-26	Rara	0.855221	1.02376e-05	Apobec3	0.613429	1.12778e-12	6330403K07Rik	1.04479	0.260327	Nsd3	0.168816	1	Atg2a	0.819657	0.125276	Hdac9
573	Rb1cc1	0.409952	2.75743e-10	Tab2	0.242305	0.00874478	Cmss1	0.248606	1.66361e-06	Hist1h1e	0.236083	0.151221	Suco	0.233069	0.000840887	Il17re	2.21635	0.0007677	Txndc15	0.854679	0.0102475	Apbb1	0.842994	1	Fryl	0.369409	2.06453e-08	Alcam	1.47464	3.84916e-05	Itpa	1.36769	6.55275e-26	Tex2	0.43191	1.04683e-05	Paics	0.706206	1.18396e-12	Hp1bp3	0.279584	0.260563	Slc25a24	0.515836	1	Baiap3	0.767115	0.125605	Igkv10-96
574	Cox6c	0.205543	2.79268e-10	Ppid	0.398873	0.00897862	Aplp2	0.344648	1.73169e-06	Usp3	0.199559	0.151247	Frmd4b	0.439584	0.000875529	Mbp	0.311239	0.00080837	A530088E08Rik	1.66562	0.0104226	9130008F23Rik	1.52413	1	Elavl1	0.404104	2.11807e-08	Tecpr1	0.562263	4.24116e-05	Top2a	1.70373	6.91855e-26	Elmo1	0.335129	1.05469e-05	Eno1b	1.09067	1.2037e-12	Pdcd6ip	0.250789	0.265129	Sesn3	0.217969	1	Sorl1	0.891638	0.128386	Anxa6
575	Sugt1	0.365675	2.89223e-10	Cib1	0.247122	0.00903204	N4bp1	0.507815	1.78179e-06	Trappc8	0.347575	0.151468	Pet100	0.432876	0.00102905	Josd1	0.836888	0.000825427	Smim4	0.748962	0.0104305	Ank2	0.968312	1	Notch2	0.989276	2.13559e-08	Rab11a	0.40889	4.41432e-05	Nt5c3b	0.913658	7.06004e-26	Gpr155	1.36984	1.0565e-05	Prkx	0.867396	1.21227e-12	P2rx7	0.277364	0.26518	Abr	0.343323	1	Smad3	1.63114	0.128851	Zfp473
576	Prkar1a	0.198052	3.0528e-10	Zfp703	0.651022	0.00903355	Syne2	0.973263	1.78179e-06	Mknk2	0.146249	0.155123	Anp32a	0.123454	0.00102978	Syne2	0.924333	0.000829792	Rab5if	0.424844	0.0105384	Prdx5	0.116462	1	Gnb2	0.355986	2.1664e-08	Kat6b	0.812828	4.43582e-05	Timm13	0.7074	7.62404e-26	Tasp1	0.840391	1.07648e-05	Cdc37	0.637982	1.22835e-12	Wdr6	0.677737	0.266142	Ikzf2	0.20672	1	Vps37b	0.174882	0.12969	Gm49747
577	Wdr33	0.317486	3.24365e-10	Atp2b4	0.295437	0.00927415	H2-M3	0.366104	1.78703e-06	Tspyl1	0.162027	0.160654	Calm2	0.142671	0.00111701	Olfr60	1.46249	0.000838922	Tasor	0.58796	0.0115974	Dcbld2	0.866612	1	Psmb3	0.374921	2.18864e-08	Eid1	0.743647	4.51917e-05	Uba1	0.705492	7.86737e-26	Phf11b	0.983763	1.09155e-05	Mrpl4	0.634997	1.2397e-12	Lpin2	0.402209	0.266836	Kansl1l	0.513177	1	Ino80d	1.17683	0.133776	Gm15747
578	Srsf11	0.241204	3.37395e-10	Tial1	0.244186	0.00985053	Rap1gds1	0.332579	1.79703e-06	Nfrkb	0.334507	0.160912	Sap30	0.598271	0.00113702	Fosb	0.431178	0.000882751	Nolc1	0.503349	0.0117307	Camk1d	-0.00536193	1	Micos10	0.450696	2.41413e-08	Hsd17b12	0.960259	4.57059e-05	Ndufs6	0.833443	8.71149e-26	Ssr4	0.379755	1.12732e-05	Lamtor3	0.775233	1.26124e-12	Capn1	0.36997	0.268085	Dad1	0.160539	1	Wdr7	1.71415	0.137637	Gm43653
579	Ctsa	0.33972	3.49425e-10	Arhgap9	0.206515	0.00995981	Tax1bp1	0.256536	2.02662e-06	Ttc7b	0.674512	0.161383	Zfp773	0.911438	0.00116711	Hdlbp	0.383662	0.000885037	Pdha1	0.477617	0.0118504	Bin1	0.197541	1	Glud1	0.46568	2.47033e-08	Msn	0.215262	4.93518e-05	Pam16	0.751103	1.21027e-25	Hist1h1e	0.541211	1.13086e-05	Ndufs2	0.613541	1.27907e-12	Ndufb6	0.348652	0.26881	Stk24	0.17544	1	Ripor2	0.634264	0.141529	Clcn7
580	Pfdn5	0.180711	4.09704e-10	Map1lc3a	0.371698	0.0100882	Hmgb2	0.23971	2.02745e-06	Timm10b	0.21644	0.162254	Smim3	0.295229	0.00127417	Gm47015	0.462038	0.000898174	Pitpnm2	1.63053	0.0126868	Gtpbp6	0.41627	1	Camk2n1	0.859523	2.78895e-08	Atp2b1	0.414766	5.00164e-05	Cbx1	0.77556	1.36237e-25	Kdelr1	0.530574	1.13712e-05	Brk1	0.653248	1.29572e-12	Arhgap31	0.27154	0.275639	Rest	0.392948	1	Rnf169	1.42027	0.142786	Selenbp1
581	Mapre2	0.396915	4.18843e-10	Zfp654	0.30354	0.0103235	Fbxo33	0.436915	2.04262e-06	Mvb12b	0.424592	0.162273	Syne1	0.491676	0.00132595	Znrd1	0.308488	0.00090679	Acss2	0.942861	0.0127064	Tprgl	0.0267123	1	Myl12b	0.246804	2.87714e-08	Gemin8	1.8983	5.09992e-05	Aprt	0.704055	1.52662e-25	Ddit4	0.616945	1.14728e-05	Necap2	0.629684	1.31698e-12	Mzt1	0.479826	0.275741	Herc1	0.265965	1	Usp25	0.638764	0.143647	Mtrr
582	Pkn2	0.396966	4.21787e-10	Gata3	0.315681	0.0105056	Ube2j2	0.32157	2.06002e-06	Lsm8	0.168049	0.16375	Arrb2	0.180972	0.00133322	Osbpl9	0.308147	0.000989571	Sf3b3	0.326196	0.012968	Rab3a	0.941538	1	Sdf4	0.400432	3.20872e-08	Stim1	0.441782	5.2675e-05	Trir	0.70442	1.60082e-25	Plaat3	0.37195	1.19624e-05	Sms	0.682788	1.31708e-12	Klf9	0.679011	0.275974	Nktr	0.226172	1	Otud7b	1.60141	0.146248	Itga5
583	Mrpl9	0.352544	4.53495e-10	Hexim1	0.390588	0.0109856	Susd3	0.341941	2.12082e-06	Mrps16	0.201966	0.164797	Filip1l	0.278976	0.0013642	Synj2	1.07917	0.00100648	Cast	0.280331	0.0134435	Gm48236	0.234876	1	Vps13d	0.833237	3.22014e-08	Ttyh3	1.37307	5.27707e-05	Sytl3	0.696819	1.62964e-25	Med7	0.947094	1.25315e-05	Mrps23	0.657434	1.35755e-12	Mlec	0.371013	0.277911	Rif1	0.366009	1	Bmt2	1.10168	0.147238	Cd24a
584	Gm8369	0.334156	4.57808e-10	Etv3	0.219528	0.0112661	Ms4a6b	0.264029	2.31188e-06	Naa60	0.251386	0.165355	Rabac1	0.214456	0.00138007	Ets1	0.142544	0.00101638	Isoc1	1.12337	0.0138331	Gm44175	1.39188	1	AI662270	0.558374	3.22973e-08	Mrfap1	0.313174	5.29632e-05	Rilpl2	0.677626	1.65991e-25	2023-03-03	0.684675	1.27071e-05	Irf2bp2	0.614662	1.35755e-12	Csnk1a1	0.248208	0.278234	Klf6	0.165455	1	Ank	1.43395	0.149579	Pex19
585	Camk2n1	0.800043	4.75727e-10	Camk2g	0.35844	0.0119147	Map2k3	0.541946	2.45711e-06	Syf2	0.130948	0.165355	Trbv13-1	0.846472	0.00140988	Jarid2	0.275632	0.00102768	Gucd1	1.288	0.0139027	Tspan9	1.49416	1	E130308A19Rik	1.18121	3.44477e-08	Phlpp1	1.24103	5.43577e-05	Gpi1	0.634423	1.73561e-25	Bloc1s1	0.474174	1.30503e-05	Mrps36	0.704134	1.35755e-12	Ncald	0.5896	0.278448	Spsb1	0.455706	1	Glg1	0.805752	0.150904	Tmem38a
586	Cntrl	0.426022	5.07847e-10	Brd2	0.184472	0.0122579	Gm8369	0.295981	2.54656e-06	Pnrc2	0.255393	0.167425	Ing1	0.512451	0.00143172	Hbp1	0.243751	0.00103331	Maml3	3.25868	0.0140614	Rnf128	0.86414	1	Macf1	0.474537	4.57968e-08	Farsb	0.834026	5.47869e-05	Pnp	0.900212	1.74568e-25	Ube2j1	0.369229	1.42735e-05	Trp53	0.630883	1.42059e-12	Slc25a30	1.03456	0.27883	Cox7c	0.158149	1	Fam13b	0.898063	0.15361	Wipi1
587	Pik3cd	0.349184	5.14877e-10	Crot	0.252411	0.0123297	Smndc1	0.274995	2.5553e-06	Atp5l	0.0862951	0.168633	Pdcd6ip	0.172171	0.00150935	Zbtb21	0.640523	0.00103994	Pprc1	1.23863	0.0142511	Chic2	0.0357588	1	Cstb	0.492332	5.13611e-08	Raph1	2.65856	5.65665e-05	Kmt5a	0.81612	1.77761e-25	Thap12	0.843267	1.4389e-05	Hexb	0.691382	1.42877e-12	St6galnac2	0.438962	0.279717	Ets1	0.094881	1	Cmss1	0.0288898	0.15361	Egln2
588	Chd9	0.450521	5.21113e-10	Mylip	0.616058	0.0124982	Maff	1.10161	2.76234e-06	Pitpnc1	0.121658	0.170052	Nop10	0.213771	0.00166282	Slc25a36	0.512133	0.00115138	Zfp280d	0.507602	0.0142631	Vipr2	1.63286	1	Ffar2	5.20291	5.15345e-08	Gar1	0.838286	5.8169e-05	Ccdc69	1.00772	1.97578e-25	Ulk1	0.88067	1.54765e-05	Itgb3	1.03606	1.44385e-12	Prpf40a	0.283106	0.279986	Gpr68	0.334905	1	Mon2	1.11248	0.154474	H2-Ab1
589	Pip4k2a	0.335202	5.764e-10	Gpr68	0.238472	0.0127351	Gna15	0.631776	2.9175e-06	Dusp11	0.138742	0.170874	Atad2	0.322097	0.00166881	2410006H16Rik	0.17586	0.00118338	Minpp1	0.761785	0.0146743	1700025G04Rik	0.43308	1	Il21	1.07254	5.18327e-08	Abcb9	0.980468	5.89346e-05	Rab35	0.731795	2.27463e-25	Gm26740	0.332997	1.64189e-05	Ptpa	0.681321	1.48597e-12	Prpf38a	0.500393	0.281941	Cd101	0.771948	1	Nf1	1.58104	0.155082	Chchd1
590	Ccng2	0.51913	6.08044e-10	Senp6	0.18879	0.0129509	Zfand3	0.329116	3.18852e-06	Ip6k1	0.242141	0.170877	Snai3	0.767289	0.00170234	Man1b1	0.637304	0.00129538	Gar1	0.73388	0.0149158	Snai3	0.465472	1	Nedd8	0.399045	5.29086e-08	Areg	0.635425	6.11101e-05	Idi1	0.759566	2.39381e-25	Dnase2a	0.960133	1.68673e-05	Crybg1	0.794456	1.53954e-12	Tmem50b	0.791941	0.282234	Svil	0.342306	1	Prkdc	1.51781	0.155552	9430065F17Rik
591	Dock5	1.29764	6.19912e-10	Washc4	0.316158	0.0130436	Arl5c	0.613334	3.22342e-06	Ptp4a3	0.353286	0.174251	Srsf4	0.367169	0.00173534	Madd	0.387834	0.0013617	Wdr83os	0.38747	0.0149288	Gm6277	0.802602	1	Bcl10	0.441793	5.86035e-08	Dnajb2	0.986059	6.20978e-05	Sdhd	0.859726	2.4308e-25	Azin1	0.444807	1.689e-05	Rtraf	0.623755	1.57326e-12	Pdcd5	0.294331	0.295257	Selenom	0.646824	1	Ythdc1	0.24164	0.157795	H2-Eb1
592	Mei1	1.68172	7.42203e-10	Snx3	0.185409	0.0132424	Ddx24	0.261808	3.28556e-06	Arhgef6	0.208752	0.175142	Cish	0.336554	0.0017646	Btla	0.989582	0.00137725	Lpcat3	1.15311	0.0152876	6330403K07Rik	0.60314	1	Ctdnep1	0.720534	5.90317e-08	Rab6b	0.979693	7.54523e-05	Commd3	0.747344	2.60318e-25	Bmpr2	2.07946	1.71177e-05	Cox7a2l	0.619693	1.58195e-12	Cd200r1	0.505676	0.298421	Rtn4	0.252343	1	Dennd4c	0.896723	0.158939	Hotairm1
593	Kmt2c	0.431883	7.44877e-10	Itgb3	0.477997	0.0138356	Clcf1	1.02066	3.35549e-06	Cntrl	0.212687	0.177161	Cdc42	0.111372	0.00176745	AY036118	0.228258	0.00140109	Cetn3	0.597656	0.0154877	Lmtk3	0.842084	1	Tec	1.30123	6.72767e-08	Fam118a	1.06873	7.61895e-05	Mrps14	0.729395	2.6246e-25	Mthfsl	0.493521	1.71177e-05	Sptssa	0.629171	1.72198e-12	Vgll4	0.287453	0.300447	B4galt4	0.981862	1	Prpf39	1.03401	0.159393	Nme4
594	Psip1	0.284415	9.65162e-10	Pik3c2a	0.29001	0.0139798	Sbds	0.36823	3.76459e-06	Dock9	0.988377	0.177161	Syt11	0.798225	0.0017941	Polg2	0.422858	0.00142978	Rap1gds1	0.259561	0.0161703	Gtf3c6	0.377702	1	Twsg1	1.28587	6.77162e-08	Fgfr1op	1.34961	7.62385e-05	Fuca2	1.2722	2.64388e-25	Cenpa	0.612511	1.76072e-05	Shld1	1.20259	1.78034e-12	Zdhhc13	1.30264	0.303246	Plaat3	0.214056	1	Chd1	0.500392	0.160594	Gm34047
595	Ndufa6	0.219095	1.00365e-09	Nudc	0.223449	0.0141356	BC031181	0.2989	4.16343e-06	Ccdc12	0.136066	0.178826	Cd200	0.825711	0.00183849	Sap30	0.495142	0.00147799	Ttc27	1.44942	0.0161915	Ndufv3	0.0280071	1	Nipal1	1.89735	7.31021e-08	Impdh2	0.547321	7.69048e-05	Mlec	0.723859	2.84123e-25	Uhrf1bp1l	0.754413	1.78726e-05	Rac1	0.600098	1.78637e-12	Cebpb	0.253839	0.30544	Stard3nl	0.36098	1	Ddx17	0.876291	0.16169	Gm9958
596	Gzmk	0.488547	1.03798e-09	Fchsd2	0.315473	0.0143238	Cops4	0.396002	4.24764e-06	Dennd1c	0.218019	0.181634	Sept6	0.178342	0.00208076	Ociad1	0.206153	0.00152364	Srp9	0.132602	0.0162403	Sytl2	0.244374	1	Slc15a3	2.9722	9.91671e-08	Eif4b	0.323149	7.85614e-05	Vps29	0.711356	3.0218e-25	Uhrf2	0.394487	1.84729e-05	Hist1h1d	1.22498	1.7944e-12	2900026A02Rik	0.776231	0.306253	Ndfip2	0.268614	1	Fam107b	0.0562713	0.162711	Faap24
597	Ralbp1	0.448838	1.04589e-09	Lrrfip1	0.172746	0.0154664	4930453N24Rik	0.397127	4.29513e-06	Pop5	0.240096	0.182531	Trappc2l	0.483051	0.00211956	Ppp2ca	0.204649	0.00157345	Ripor1	1.10471	0.0179308	Nop10	0.0342209	1	Wsb1	0.461264	1.01423e-07	Sdcbp	0.321861	7.96216e-05	Cdc37	0.675836	3.9391e-25	Sptbn1	0.584588	1.93165e-05	Ormdl2	0.921778	1.92123e-12	Tomm70a	0.41972	0.306253	Clint1	0.128429	1	Vps13a	0.941335	0.16369	Mrpl30
598	Tsc22d3	0.289205	1.09644e-09	Foxo3	0.268519	0.0161199	Iscu	0.383085	4.6091e-06	Xaf1	0.384291	0.182776	Slk	0.235235	0.00219638	Areg	0.532758	0.00164361	N4bp2	1.10511	0.0183767	Ggt5	0.555867	1	Pomp	0.43447	1.01865e-07	0610010K14Rik	0.546914	7.97694e-05	Adgrg5	0.846472	4.23592e-25	Coro1b	0.372239	1.9896e-05	Gm45552	1.9334	1.93002e-12	Cklf	0.418354	0.307503	Zbtb38	0.326302	1	Rfx3	1.80552	0.16502	Sumf1
599	Kdm7a	0.449235	1.11372e-09	Sirt7	0.207924	0.0162891	Mrpl52	0.255193	4.6388e-06	Slc26a11	0.73047	0.18318	Tuba1c	0.38703	0.00225521	Cd274	0.384498	0.00166878	Hotairm1	6.49478	0.0187919	Fancf	0.347616	1	Zfp703	1.10134	1.08254e-07	Mpp7	0.597684	8.32291e-05	Polr2c	0.758586	4.30149e-25	Tmem243	0.57192	1.98971e-05	Vcp	0.62412	2.00665e-12	Psmd11	0.313222	0.307959	Rdx	0.284797	1	Arfgef1	1.26348	0.165316	Tmod1
600	Lta4h	0.436735	1.18368e-09	Hvcn1	0.224425	0.0164701	Sept1	0.232276	4.67373e-06	Hspbp1	0.532357	0.183436	Dock5	0.958956	0.00225521	Iqgap2	0.502445	0.00166878	Psip1	0.172888	0.0190773	Trbv23	0.988468	1	Tbc1d9b	0.703368	1.21029e-07	Ivns1abp	0.433224	8.5277e-05	Cst3	0.696022	4.40843e-25	Neil1	0.907327	2.13798e-05	Cox7a2	0.605817	2.05606e-12	Rapgef2	0.506191	0.308123	Erf	0.705594	1	Ski	1.50961	0.167112	Zdhhc14
601	Lrmp	0.693125	1.48965e-09	Il2rg	0.176375	0.0165851	Cd38	0.345971	4.69615e-06	Psma5	0.248884	0.184339	Rtl8c	0.911416	0.00237032	Magoh	0.275411	0.00189367	Uqcr11	0.372311	0.0192191	Pheta2	0.844802	1	Fut8	0.762733	1.21233e-07	Tpt1	0.0810488	8.5968e-05	Pabpc1	0.384269	4.48214e-25	Ube2i	0.282089	2.39346e-05	Smim15	0.768737	2.06281e-12	Pum2	0.315737	0.308123	Ubr1	0.50312	1	Nebl	1.06397	0.169314	Mt2
602	Tpp2	0.295939	1.52746e-09	Serpina3f	2.08679	0.0170216	Plcxd2	0.277926	4.85951e-06	Hes6	0.427747	0.184558	Rpn2	0.2817	0.00250558	Btg3	0.251299	0.0018997	Lsm4	0.218806	0.019598	Map7d3	1.25315	1	Slc38a1	0.413236	1.23329e-07	Arhgap45	0.2286	8.64671e-05	Ctsd	0.679469	4.66131e-25	Josd2	0.657347	2.47487e-05	Idh2	1.32756	2.15872e-12	Cdv3	0.356818	0.310159	Etf1	0.273325	1	Farp1	1.55674	0.175047	Sema4c
603	Pgm2l1	0.520164	1.64838e-09	Mvb12b	0.391242	0.0170216	Asxl2	0.340175	4.92001e-06	Rassf5	0.140918	0.187107	Gm32772	1.55516	0.00265683	Mef2d	0.369881	0.00196379	Gm13546	3.66061	0.0197687	Shf	1.02855	1	Ptp4a2	0.330413	1.40851e-07	Trbv13-2	0.665123	8.65327e-05	Psmb6	0.702796	5.36936e-25	Bmp7	2.42552	2.56081e-05	Pigt	0.922052	2.16247e-12	Ppp3cc	0.312352	0.310159	Hivep2	0.206099	1	Ncapd3	1.02284	0.175084	Cryz
604	Zdhhc18	0.244604	1.71335e-09	Gm7008	1.11733	0.0170216	2023-03-03	0.493571	5.09287e-06	Adcy7	0.2908	0.188706	Anp32e	0.259598	0.00271588	Arl5c	0.534654	0.00198672	Crybg1	0.509656	0.0198196	Ltk	0.864021	1	Canx	0.386973	1.45157e-07	Tent2	0.47861	0.000104859	Gtf2h5	0.705872	5.72486e-25	Rnf216	0.990349	2.56081e-05	Abhd17c	0.890973	2.17669e-12	Commd7	0.342259	0.311786	Ddx3x	0.306337	1	Satb1	0.768958	0.1778	Pus1
605	Ccdc88c	0.387857	1.73151e-09	Gm15564	0.540826	0.0174238	Sorl1	0.411052	5.84366e-06	Ust	0.894458	0.188903	Pten	0.254899	0.00275099	Gimap6	0.15362	0.0020005	Smad4	0.470774	0.0202581	Zfp52	0.356327	1	Rnh1	0.562858	1.70182e-07	Ripor2	0.381472	0.000108849	Tmed9	0.698553	6.39766e-25	Fem1b	1.15047	2.71941e-05	Trabd	0.633069	2.18429e-12	Ap2m1	0.256062	0.312571	Rab14	0.225864	1	Atp10a	1.45763	0.179419	Mdk
606	Hnrnpl	0.205154	1.79209e-09	D130009I18Rik	0.778696	0.017561	Jakmip1	0.305061	6.26506e-06	Fam53c	0.302344	0.190107	Mrtfa	0.309956	0.00281905	Mex3c	0.625438	0.00223018	Rpn1	0.531842	0.0202847	Magi1	0.994136	1	Tpi1	0.801039	1.85801e-07	Tufm	0.630404	0.00011174	Txnl1	0.692472	6.91995e-25	Sbno1	0.427395	2.73689e-05	Emc6	0.686987	2.21514e-12	Ttc39c	0.425836	0.313082	Pigp	0.376367	1	Atf6	1.10818	0.181483	Hmga1b
607	Ccdc82	0.502374	2.01787e-09	Ddb2	0.342076	0.0176361	Atg16l2	0.662611	6.58296e-06	Itm2a	0.500945	0.190107	Acly	0.330498	0.00301149	Mepce	0.536682	0.00224791	Prkd3	0.976139	0.0203382	Jakmip2	1.28611	1	Trps1	0.711187	1.8727e-07	Gm43305	1.26946	0.000114237	Impa1	0.76214	7.2333e-25	Sccpdh	2.76429	2.74992e-05	Clptm1l	0.686399	2.2185e-12	Alyref	0.261592	0.313082	Trat1	0.245884	1	Adam19	0.6239	0.182044	Mrto4
608	Mob3a	0.364371	2.04713e-09	Smim10l1	0.410871	0.0178857	Ppfia1	0.472428	6.99112e-06	Tmem50b	0.599177	0.192176	Smim11	0.370066	0.00301754	Ccnl1	0.211885	0.00224791	Washc3	0.636051	0.0204017	2900041M22Rik	1.09692	1	Dusp16	1.69648	2.15439e-07	Twf1	0.785129	0.000114598	Otub1	0.725166	7.46017e-25	Zc3hav1	0.299268	2.82432e-05	Psmd12	0.619454	2.3325e-12	Ubald1	0.405448	0.314907	Herpud1	0.22365	1	Ccnd2	0.346459	0.186259	Zfp644
609	Lpin2	0.568392	2.32485e-09	Prrt1	0.175454	0.0181627	Nrd1	0.347805	7.25033e-06	Lyst	0.732304	0.193967	Inpp4a	0.531728	0.00301754	Psen2	0.474083	0.00234625	Pxylp1	5.74523	0.0204444	Cndp2	0.394079	1	G3bp1	0.40369	2.2564e-07	1700017B05Rik	1.29903	0.000117616	Slbp	0.724003	9.21898e-25	Gm11290	0.94522	2.82539e-05	Gng10	0.606173	2.3867e-12	Ccnl2	0.306551	0.314934	Wnt11	0.804069	1	Ubr1	1.09252	0.188571	Rnd1
610	Gm16093	1.25075	2.69541e-09	Gm14718	1.50769	0.018494	Gramd1b	0.358663	7.93202e-06	Kdm4c	0.294203	0.194426	Ddx39b	0.172744	0.0030287	Ptges3	0.191544	0.00237759	Tpm4	0.251045	0.0206669	Nosip	0.284659	1	Hcls1	0.380152	2.2948e-07	Ctps2	0.674887	0.000126306	Rbbp7	0.703859	1.14222e-24	Dgat2	5.25694	2.96819e-05	Prkd2	0.659625	2.49143e-12	Vdac1	0.364905	0.318054	Cdk13	0.277693	1	Abl2	1.60698	0.190209	Batf3
611	Rsbn1l	0.30549	2.75406e-09	Unc93b1	0.920373	0.0185842	Acap1	0.253942	7.96593e-06	Pik3cd	0.16313	0.197083	Ttc7	0.391489	0.003092	Dapp1	0.284896	0.00242704	Gm44148	2.84693	0.0210278	Poli	0.515103	1	Rai1	0.756818	2.35928e-07	2700097O09Rik	1.4943	0.000135068	Ranbp1	0.793416	1.24508e-24	Fam3c	0.479016	3.03383e-05	Ssr4	0.62323	2.51489e-12	Stk24	0.247843	0.318202	Son	0.0926685	1	Ctla4	0.212944	0.191162	A730063M14Rik
612	Mxi1	0.340871	2.86313e-09	Hspa4	0.171725	0.0193566	Gm20400	0.715133	7.97274e-06	Fis1	0.119735	0.198443	Sla2	0.394174	0.00315804	Slc16a10	0.670858	0.00244297	Lsm2	0.672291	0.0210619	5031425F14Rik	1.26018	1	Ehbp1l1	0.735859	2.5406e-07	Gnl1	0.565075	0.00013757	Osbpl3	0.661878	1.26973e-24	Dctn3	0.387244	3.03962e-05	Psmb2	0.630223	2.60588e-12	Herpud2	0.339491	0.321257	Mgat2	0.382353	1	Rngtt	0.863006	0.192504	Atp6v0a1
613	Nin	0.548612	3.10965e-09	Cul1	0.28244	0.0193991	Ubn1	0.284507	8.29959e-06	Smc3	0.224099	0.198475	Itgad	1.58704	0.00320314	Ciao2b	0.30852	0.00250437	Abce1	0.64001	0.021317	Pvrig	0.327237	1	Serinc2	6.11785	2.58547e-07	Mettl26	0.95547	0.000138422	0610012G03Rik	0.920177	1.39054e-24	Hcls1	0.347056	3.20488e-05	Atpif1	0.632785	2.62077e-12	Mycbp2	0.269084	0.322397	Pum1	0.271753	1	Golga4	0.929679	0.210425	Btbd1
614	Gm32772	2.07689	3.1525e-09	Sms	0.248671	0.0198832	Smchd1	0.271956	8.56718e-06	Phf6	0.185653	0.201342	Cox7b	0.175027	0.00325448	Lrrc8b	0.862266	0.0025127	Dyrk2	0.584248	0.0213194	Bean1	1.42062	1	Znrd1	0.440476	2.71309e-07	Ppp1cb	0.373293	0.000139516	Marc2	0.717684	1.43404e-24	Tmem173	0.651702	3.38086e-05	Lbr	0.616514	2.63997e-12	2410006H16Rik	0.236865	0.322397	Ppig	0.253368	1	Arhgap26	1.50179	0.213623	Xcr1
615	Actn4	0.304008	3.54565e-09	Plac8	0.531958	0.0201223	Wasf2	0.296261	9.10473e-06	Fcho2	0.280827	0.201399	Yipf1	0.438283	0.00328238	mt-Nd5	0.206141	0.00264835	BC051226	2.06023	0.0217175	Acbd4	0.517964	1	Arf5	0.325852	2.7434e-07	Tmem192	0.671493	0.000148176	Trbc2	0.663863	1.43925e-24	Zmiz2	0.772768	3.55245e-05	Tmem134	0.627797	2.71514e-12	Eif3a	0.257935	0.323581	Kif13b	0.368986	1	Cyth1	0.717031	0.214742	Hist1h3g
616	Ncapd3	0.620314	3.5467e-09	Erf	0.575912	0.0203553	Cdc37	0.261663	9.11371e-06	Tprgl	0.12782	0.204825	Ryr1	1.11667	0.00334908	Tnfaip8	0.223216	0.0026708	Ranbp1	0.31952	0.0222343	Igsf3	1.11961	1	Txndc17	0.47989	2.8077e-07	Prdx1	0.304176	0.000148628	Acads	0.975363	1.56967e-24	Slc2a3	0.877098	3.68194e-05	Ubl3	0.583957	2.75054e-12	Hspa4l	0.404508	0.323896	Map3k11	0.732183	1	Herc4	0.834871	0.219056	Zdhhc9
617	Atrx	0.274967	3.57995e-09	Ddx58	0.231983	0.0205627	Dnajc8	0.269631	9.93526e-06	Runx2	0.186205	0.204844	Ubxn4	0.18416	0.00373549	Igsf8	0.925206	0.00269146	Ddx18	0.48032	0.0223573	Phlda3	1.13482	1	Ncoa7	0.696496	2.81961e-07	Ifnar2	0.459603	0.000153347	Snrpf	0.656512	1.79114e-24	Rhof	0.433446	3.78116e-05	Rab11fip1	0.65205	2.75054e-12	Myc	0.590043	0.325156	Mrpl32	0.304124	1	Il21r	0.108301	0.222995	5730409E04Rik
618	Eif4a2	0.296818	3.62739e-09	Dusp14	0.825178	0.0208713	Rilpl2	0.3253	1.02711e-05	S100a10	0.0972166	0.207033	Lims1	0.262088	0.00382031	Rnf19b	0.415157	0.00269863	Ap1m1	0.635607	0.0225256	Bcl2l15	0.672698	1	Osbpl8	0.535478	2.87482e-07	Fbn2	7.19967	0.00015393	Ifng	0.599581	2.03951e-24	Dusp14	1.58681	3.86778e-05	Arhgap15	0.590102	2.80695e-12	Ankrd6	1.0718	0.326633	Cebpz	0.290882	1	Slc7a1	1.2506	0.225883	Idh3g
619	Prex1	0.374889	3.64272e-09	H2afy	0.174343	0.0210164	Szrd1	0.385645	1.03082e-05	Rpp25l	0.318907	0.209058	Klhl25	0.784913	0.00385256	Macf1	0.280426	0.00274658	Fnta	0.753385	0.0228049	Lsm5	0.165169	1	Selplg	0.318152	2.92546e-07	Scamp3	0.380235	0.0001558	Mtpn	0.7074	2.09514e-24	Ap3b1	0.465492	3.91872e-05	Tkt	0.634777	2.99987e-12	Calm3	0.26462	0.32692	Orc3	0.529914	1	Rrbp1	0.800053	0.230819	Gm45267
620	Ap3b1	0.41033	3.84087e-09	Pcna	0.2552	0.0213934	Srrm2	0.191314	1.12833e-05	Rreb1	0.992383	0.209195	Commd6	0.447167	0.00396827	Ppp2r2d	0.361376	0.00283016	Tgfb1	0.208929	0.0228614	Dek	0.0598445	1	Btg1	0.206442	2.99079e-07	Aldoa	0.213001	0.000160884	Atxn10	0.686742	2.44023e-24	Lclat1	1.86424	4.03469e-05	Tmem258	0.609789	3.03535e-12	Ddx17	0.404805	0.32699	Gm19557	0.701601	1	Pias2	1.38181	0.232121	Gm26670
621	Rnf167	0.387135	3.8688e-09	Dennd4c	0.274492	0.0214806	Mvb12b	0.571904	1.15494e-05	Sephs2	0.369508	0.211369	Msmo1	0.448284	0.00397079	Csnk1a1	0.185618	0.00283718	Gm32633	4.64336	0.0230696	Wdr41	0.597369	1	Stip1	0.42513	3.02352e-07	Mycbp2	0.34246	0.000162184	Tomm6	0.611345	2.53532e-24	Mmp9	4.28477	4.1735e-05	Cers2	0.652645	3.08395e-12	Tnfsf4	2.11364	0.327824	Tra2b	0.124755	1	Map3k2	0.73353	0.232983	Lratd2
622	Arhgap45	0.197698	3.95304e-09	Mpzl3	0.863378	0.0214806	Trp53	0.357739	1.1921e-05	Slc25a40	0.500973	0.21356	Luc7l2	0.1415	0.00403372	Arhgap26	0.669214	0.00284094	Drap1	0.280021	0.0232903	Unc5cl	0.404264	1	Nme2	0.340691	3.03812e-07	Stard5	1.02243	0.000168312	Mrpl41	0.853411	2.53644e-24	Pigx	0.453844	4.32065e-05	0610010K14Rik	0.689667	3.35606e-12	Tmod3	0.348154	0.327824	Cebpg	0.385187	1	Nsd1	0.579663	0.233688	Gars
623	Jmy	0.3721	3.98356e-09	Bcap31	0.201625	0.0225337	Sh2b1	0.362344	1.2408e-05	Cdk5rap3	0.467488	0.223752	Hpgds	0.808477	0.00413012	Pik3r5	0.527308	0.00286744	Tnfrsf25	1.0594	0.0233993	Trav7-1	0.772739	1	Elp5	0.816052	3.18094e-07	Mcm6	0.453695	0.000169601	Pdcl3	0.803896	2.97866e-24	Prkca	0.345107	4.49164e-05	Nap1l4	0.611018	3.63039e-12	Znrf2	0.295365	0.329181	Ptbp1	0.188158	1	Arnt	0.912407	0.242653	Zfp967
624	Plekhf1	0.87489	3.99199e-09	Acoxl	0.616097	0.0225824	Mob2	0.433531	1.36781e-05	Cggbp1	0.177307	0.223752	Tln1	0.134546	0.00422664	Zswim4	0.968624	0.00289847	H2-T24	1.73843	0.0235681	Uckl1	0.344739	1	Rtn4	0.416676	3.24586e-07	Ran	0.288675	0.000169655	Cd52	0.558483	3.00429e-24	Abi1	0.372773	4.49998e-05	Sfr1	0.636544	3.63841e-12	Fabp5	0.539863	0.331155	Mapk1ip1l	0.346992	1	Slc37a3	1.35432	0.242724	Rhoq
625	Ppil2	0.443607	4.20156e-09	Usp36	0.414277	0.0230137	Pvrig	0.588229	1.47465e-05	Papola	0.149524	0.223752	Trim21	0.694801	0.0042511	Aig1	0.378258	0.00295256	Slc12a7	0.74877	0.023681	Sumo2	-0.134538	1	Appl1	0.462707	3.39109e-07	2210016F16Rik	0.683391	0.000180976	Glmp	0.690378	3.05906e-24	Glipr1	0.529624	4.73935e-05	Med8	0.784038	3.79987e-12	Eif4g2	0.213798	0.337942	Mknk2	0.213704	1	AW554918	1.4926	0.248272	AI506816
626	Mtmr1	0.806464	4.26784e-09	Hlf	0.372413	0.02317	Cib1	0.343139	1.4911e-05	Stxbp5	0.255605	0.224287	Bax	0.200596	0.00430647	Gpn3	0.590245	0.00298007	Lrpprc	0.947058	0.0237789	Asph	1.34023	1	Galm	1.96734	3.44157e-07	Tmlhe	1.9292	0.000181713	Snrnp40	0.714938	3.08376e-24	Gbp2b	4.662	4.74805e-05	Mvb12a	0.768537	3.88859e-12	Maz	0.29688	0.338595	Laptm5	0.069679	1	Kdm3b	0.992168	0.25229	Derl3
627	Gbp8	0.362698	4.35306e-09	Per1	0.163597	0.0236943	Ngly1	0.45502	1.50761e-05	Mbnl1	0.0296529	0.226717	Ccdc88c	0.264125	0.00435501	Pkp4	0.636502	0.00298798	Ube2d2a	0.120188	0.0243193	Borcs6	0.40114	1	Trmt61b	0.755728	3.47302e-07	Fam168b	0.444994	0.000184225	Mpdu1	0.795551	3.6474e-24	2023-03-07	0.397256	4.86465e-05	Lsm7	0.707912	3.90583e-12	Zfc3h1	0.384242	0.341103	Hyou1	0.503472	1	Chd4	0.69151	0.252345	Cdc42
628	Tacc1	0.349675	4.46216e-09	Rock1	0.166432	0.0246929	Slamf7	0.278282	1.51877e-05	Tbkbp1	1.61297	0.23134	Agap2	0.418475	0.0044948	Ikzf3	0.191633	0.00300874	Polr1a	0.92171	0.0248863	Pacsin2	0.380455	1	Smdt1	0.358872	3.51879e-07	Mirt1	1.73655	0.000188447	Trp53i13	1.0902	3.93092e-24	Rbm38	0.380196	4.88069e-05	Mindy3	0.724105	3.97284e-12	Gapdh	0.190875	0.341103	Ltv1	0.559127	1	Mindy3	1.09025	0.253908	Trav7d-2
629	Impact	0.512128	4.49964e-09	Farp1	0.525862	0.0250216	Pink1	0.34045	1.56631e-05	Pxn	0.356899	0.231692	Brd2	0.173882	0.00454961	Fnbp1	0.202611	0.00303264	Gm11707	0.961816	0.0251371	Fabp5	0.348174	1	Mob1a	0.462183	3.62454e-07	Eefsec	0.775712	0.000191073	Mns1	0.917464	4.16294e-24	Rbm33	0.474233	5.1324e-05	Mrpl42	0.704574	4.22308e-12	Smndc1	0.251055	0.343179	Hccs	0.331194	1	Smad4	0.96842	0.255097	Hmgn3
630	Ppp1r3b	1.14	4.53179e-09	Mpp7	0.281268	0.0252795	Dok1	0.40029	1.66274e-05	Adnp	0.242044	0.235822	Plek	0.792923	0.00458973	Pcbp1	0.183516	0.00313145	Lrrc8a	1.56678	0.0253407	Spryd3	0.342959	1	Selenos	0.509088	4.08884e-07	Bex3	0.397335	0.000206063	Snrpd2	0.700061	4.18057e-24	Itpr2	0.391847	5.17817e-05	Tnip1	0.598707	4.27089e-12	Tlk1	0.305829	0.343179	Hspa4	0.164646	1	Cdc42se2	0.280767	0.258077	Elob
631	Crot	0.465342	4.76496e-09	Pwwp3a	0.406103	0.025376	Eef2	0.110299	1.67148e-05	Plcg1	0.212196	0.235885	Gabarap	0.13516	0.00463356	Wbp2	0.228818	0.00329188	Psmb5	0.270495	0.0258109	Trav4-2	0.693574	1	B9d2	0.859139	4.20293e-07	Gnl3	0.652827	0.000206781	Higd2a	0.688729	4.41039e-24	Stk4	0.267236	5.23523e-05	Mrps18a	0.733153	4.72062e-12	Nup153	0.320848	0.343179	Zc3hav1	0.16358	1	Csnk1g1	1.23595	0.258243	Zfp607b
632	Zc3hav1	0.238364	4.85373e-09	Arl15	0.184614	0.0259886	Crk	0.549362	1.76777e-05	Ap2s1	0.204554	0.241286	Slc25a24	0.573993	0.00473284	Mvk	0.846139	0.00340502	Eif3i	0.16986	0.0259294	Siglece	0.903648	1	Hnrnpab	0.322467	4.25332e-07	Cct5	0.331899	0.000222734	Mydgf	0.957793	4.41039e-24	Sat1	0.37305	5.30532e-05	Strap	0.600046	4.80771e-12	Usp48	0.332638	0.346373	Intu	0.915901	1	Ptpn13	1.21383	0.259673	Polr3h
633	Csnk1d	0.341991	5.07938e-09	Sdf4	0.157415	0.0268257	Rapgef6	0.237354	2.00007e-05	Ubl5	0.0935	0.241286	Arhgdib	0.139933	0.00479606	Samd8	0.712138	0.00345407	Sgpp1	0.581948	0.0260077	Gm15832	1.19299	1	Gabbr1	0.830133	4.51476e-07	Atp5g1	0.332661	0.000225086	Hadha	0.757755	4.7881e-24	Cep120	0.439625	5.30532e-05	Akr1b3	0.626761	4.81389e-12	2023-03-03	0.37159	0.347851	Chst11	0.41584	1	Rc3h2	0.99596	0.260834	Nfs1
634	Auh	0.614564	5.11302e-09	Ifi213	0.502501	0.0273715	Pip4k2a	0.291794	2.02186e-05	R3hdm4	0.201386	0.247097	Gm12216	0.496109	0.00480385	Atp10a	0.58381	0.00347968	Fam104a	0.337105	0.0261128	Heatr9	0.969496	1	Sbno2	0.895006	4.61719e-07	Npm1	0.182748	0.000230294	Agfg2	0.91227	4.80481e-24	Pex16	0.689662	5.36794e-05	Dut	0.828139	4.90642e-12	2010016I18Rik	0.744375	0.359407	Ubald1	0.349187	1	Tle4	0.852114	0.263089	Sh2b3
635	Cep250	0.703743	5.6772e-09	Rin3	0.309832	0.0281197	Ube2d3	0.194282	2.12799e-05	Pip4k2a	0.152243	0.247163	Pelo	0.863581	0.00482671	Plin2	0.568721	0.00352309	Actr6	1.134	0.0261169	Per3	0.620093	1	Mpc1	0.564145	4.77107e-07	Ube2q2	0.673222	0.000232939	Nol7	0.673715	5.60216e-24	Nucb1	0.56213	5.44325e-05	Lysmd2	1.10087	4.90742e-12	Pdcd1	0.461946	0.361193	Kbtbd2	0.331263	1	Sos2	1.47228	0.263836	Frmd4a
636	Fgl2	0.56402	5.9804e-09	Lman2l	0.513331	0.0282288	Trim12a	0.434452	2.13326e-05	Rapgef6	0.109479	0.256954	Kansl1	0.161235	0.00496903	Mmp25	1.86389	0.00357594	Tuba1a	0.214044	0.0262756	Gpx8	1.33968	1	Csnk1a1	0.326253	4.78277e-07	Noc2l	0.500185	0.000236856	Hist1h2ap	2.87014	5.96271e-24	Nadk	0.604267	5.65462e-05	Bbip1	0.64531	5.39977e-12	Ndufa4	0.255827	0.364519	Hspa9	0.28879	1	Togaram1	1.49837	0.267595	Cst3
637	Diaph1	0.370067	6.45115e-09	Grasp	0.579414	0.0283727	Fbxl3	0.401928	2.34837e-05	Phgdh	0.374911	0.257691	Myl6	0.114139	0.00503048	Hs2st1	0.727753	0.00367733	Smarca2	0.366967	0.026322	Ablim2	0.57343	1	Rtf2	0.458307	5.10345e-07	Pcm1	0.477628	0.000250941	Hras	1.01262	6.41547e-24	Arrdc1	0.641861	5.90579e-05	Itgb2	0.587057	5.49125e-12	Xbp1	0.289776	0.365526	Golph3	0.271011	1	Nfatc2	0.874138	0.269838	Chst14
638	Lims1	0.350931	7.13366e-09	Kansl1l	0.351753	0.0285784	Ddit3	0.385	2.53514e-05	Tmem273	1.0474	0.258065	Atp2a3	0.311621	0.00510362	Trp53	0.297322	0.00372984	St3gal4	0.848987	0.0268707	Amph	0.997704	1	Trpv2	0.886375	5.24181e-07	Tigd2	0.540528	0.000259266	Prkag1	0.800771	6.55064e-24	Rtraf	0.329674	6.09157e-05	Adh5	0.608962	5.69517e-12	AC149090.1	0.270394	0.369362	Cmtm7	0.219725	1	Arid1a	0.52927	0.273159	Tdrd3
639	Pigp	0.574064	7.39407e-09	Cdr2	0.955649	0.0290045	Serinc3	0.263643	2.56969e-05	Slfn8	0.596236	0.259787	Pigp	0.43054	0.0051292	Ssh2	0.238944	0.00374058	Sorcs2	4.63591	0.0269978	Grk3	1.34981	1	Atp5d	0.30726	5.38042e-07	Gm11290	0.867291	0.000266817	Eloc	0.672681	6.74367e-24	Arhgap4	0.521762	6.12305e-05	Atp5mpl	0.618959	5.97567e-12	Polr2f	0.440513	0.377768	Gpatch8	0.280976	1	Smarca2	0.775394	0.282107	Adam9
640	Trim14	0.568227	7.56531e-09	Peli1	0.15355	0.0297705	Itgb3	0.684301	2.593e-05	Ppp1r15b	0.229545	0.26091	Hnrnpa2b1	0.0679133	0.00515633	Eif4g2	0.171928	0.00379843	Mrps21	0.259343	0.0272076	Apeh	0.307501	1	Hivep2	0.367125	5.83426e-07	Wdfy1	1.11483	0.000266817	Pmm1	1.61796	6.75999e-24	Hspd1	0.367326	6.51885e-05	Panx1	0.625005	5.97567e-12	Senp1	0.404792	0.37811	Pfkp	0.211821	1	Hnrnph1	0.667621	0.284243	Sestd1
641	Hvcn1	0.429315	7.56531e-09	Rcc1l	0.755694	0.0303418	Entpd1	1.48344	2.69305e-05	Trim56	0.513099	0.266813	Alad	0.736628	0.00517568	Gdi2	0.171084	0.00380489	Abhd11	1.08976	0.0275927	Adgrg1	0.894012	1	Psma1	0.454215	5.96022e-07	Hmox1	2.09256	0.00027512	Snrpd3	0.696986	7.28505e-24	Glud1	0.382238	6.52514e-05	Lrrc59	0.811393	5.99175e-12	Ndufc1	0.390732	0.37811	Aup1	0.165395	1	2900026A02Rik	1.46735	0.284245	Ipp
642	Rabgap1l	0.244519	7.56531e-09	Ptpn7	0.271484	0.0308823	Itm2c	0.261505	2.75022e-05	Tigd2	0.281543	0.267997	Pole4	0.21252	0.00540574	Tcf25	0.197188	0.00405761	Klf7	0.832657	0.027725	Cdh1	0.957092	1	Zbtb21	0.914168	6.69952e-07	F2rl1	2.5	0.000282258	Rrm2	2.91439	7.52744e-24	Ccs	0.750052	6.66233e-05	Emp1	1.36033	6.01365e-12	Cdyl2	0.759942	0.378485	Rbbp8	0.375451	1	Tnip3	1.84822	0.285451	9330198N18Rik
643	BE692007	0.551977	8.39039e-09	Lax1	0.253883	0.0309544	Plscr1	0.29951	2.82217e-05	Ncoa1	0.269502	0.269496	Tmem191c	0.496511	0.00554129	Taf1d	0.261271	0.00405761	Entpd5	1.10507	0.0280081	Fdps	0.222963	1	Cdk6	0.592319	6.99888e-07	Cul3	0.397819	0.000285574	Nelfb	0.734314	7.59184e-24	Rnh1	0.501902	6.72012e-05	Golm1	0.819215	6.05749e-12	Hbs1l	0.309728	0.378485	Fgfr1op2	0.215991	1	Cpeb4	1.60989	0.291604	Pecam1
644	Sec14l1	0.694648	9.43746e-09	Ifngr1	0.153131	0.0312396	Virma	0.315384	3.14377e-05	Prkch	0.0929518	0.269822	Tmx4	0.494156	0.00561408	Prkx	0.503096	0.00424592	4632427E13Rik	1.16886	0.0282131	Edf1	-0.0388032	1	Ubc	0.269074	7.06865e-07	Arhgap1	0.591073	0.000285851	Denr	0.676453	7.7229e-24	A630023P12Rik	1.27011	6.72293e-05	Timm17a	0.68484	6.26879e-12	Ptbp2	0.55092	0.379841	Eif5b	0.303734	1	Xrn1	0.78984	0.294634	Pecr
645	Ccnl2	0.361998	9.52848e-09	Atp2b1	0.204764	0.031821	Arid4a	0.286861	3.31401e-05	Rab10os	0.270237	0.275093	Sec61b	0.149122	0.00562095	Pak1	2.22402	0.00449599	Abcg1	0.785377	0.0290192	Clspn	0.549238	1	Aldoa	0.264298	7.35324e-07	Exosc1	0.778804	0.000288511	Smim20	0.802651	8.38442e-24	Cdipt	0.457011	6.80728e-05	Tpm3	0.532958	6.42457e-12	Strap	0.299282	0.380015	Akap8l	0.300461	1	Fam120a	0.952643	0.294634	Hexdc
646	Med30	0.417807	1.34326e-08	Commd8	0.26951	0.0323507	Gm33104	1.28061	3.35179e-05	Casp2	0.519086	0.277446	Stard3nl	0.368334	0.00564257	Hdgfl3	0.866539	0.00451354	Cacna2d4	4.63961	0.0292141	Usp11	0.489644	1	Stard3nl	0.494606	7.4612e-07	Akap8l	0.429419	0.000299016	Thoc7	0.69378	8.38442e-24	Crbn	0.430719	6.90463e-05	Snrpf	0.605374	7.07292e-12	Itm2c	0.251718	0.380015	Tbc1d15	0.274731	1	Pnpla7	1.45411	0.298133	H2-Oa
647	Srp14	0.2322	1.36067e-08	Ifi206	0.32358	0.0324067	Paip2	0.241975	3.3695e-05	Cbl	0.207704	0.281205	Lamtor4	0.372558	0.00568476	Ftl1	0.12207	0.00457009	4932438A13Rik	0.224845	0.0292969	Gm44066	0.569532	1	Tnfrsf18	0.387471	7.54074e-07	Ly9	0.542373	0.000301609	Rpn1	0.878413	8.57731e-24	Ankrd13c	0.569992	6.91168e-05	Akr1a1	0.626559	7.6086e-12	Akna	0.225655	0.381323	Zfp874b	0.537598	1	Tnks	1.37665	0.300741	Ogfrl1
648	Ccdc186	0.587479	1.37966e-08	Tnfsf8	0.308626	0.0331309	Tpp2	0.257213	3.61248e-05	Isy1	0.134852	0.283109	Otulin	0.253335	0.00571335	Aplp2	0.272552	0.00457666	Slc14a1	2.07654	0.0293687	Rtl8c	0.441458	1	Zbtb16	3.28673	8.33722e-07	Zeb1	0.283518	0.000316481	Snrpg	0.462986	8.61083e-24	Hivep3	1.2706	7.3918e-05	Lsm1	0.700708	7.90649e-12	Ube2j1	0.258781	0.381967	Plcl2	0.218559	1	Ssbp2	1.04496	0.307539	Casc4
649	Fdft1	0.529842	1.59495e-08	Zfp326	0.346871	0.0332053	Polr1d	0.248273	3.74906e-05	Lpar6	0.37782	0.285598	Sept9	0.128699	0.00599602	Slc25a28	0.440424	0.00461748	Ipo5	0.700961	0.0293744	Pianp	0.962048	1	Acot9	1.20252	9.03032e-07	Lsm4	0.326304	0.000320114	Vcp	0.665532	9.0571e-24	Naa20	0.556939	7.66278e-05	Rpn1	0.808728	7.97372e-12	Atp6v1f	0.236777	0.384889	Pltp	0.65255	1	Raet1e	0.646856	0.308056	Pik3r3
650	Smg6	0.356041	1.60402e-08	Iffo2	0.539122	0.0333961	Ankrd11	0.216226	4.02858e-05	St6galnac4	0.605471	0.29029	Erg28	0.411831	0.00604307	Med11	0.530707	0.00474164	Wwox	0.677179	0.0295372	Eef2k	1.18976	1	Leo1	0.971741	9.32514e-07	Castor1	1.3605	0.000325146	Idh3b	0.673431	9.35876e-24	P4ha1	0.783727	7.78728e-05	2310001H17Rik	0.93433	8.44599e-12	Ptpn13	0.477557	0.390706	Nsun4	0.726009	1	Lemd3	1.34049	0.310226	Uba1
651	Pvrig	0.736734	1.62045e-08	Dusp16	0.912092	0.0334193	Gmfg	0.265343	4.10315e-05	Ddx46	0.192348	0.290634	Thap11	0.655921	0.00605938	Arih2	0.262854	0.00477544	Glo1	0.664003	0.0315268	4833417C18Rik	0.991407	1	Ppp2r1a	0.403415	9.7817e-07	Tm2d3	0.891834	0.000325762	Prim1	2.10761	9.5656e-24	Cast	0.390763	8.15252e-05	Tmem222	0.690158	8.64312e-12	Agtrap	0.641212	0.390706	Ttc3	0.304292	1	Kansl1l	1.06772	0.311607	Olfm1
652	Itgad	2.09372	1.71455e-08	Arid4a	0.174502	0.0335415	Tmed5	0.269909	4.27269e-05	Selenon	1.62989	0.290853	Kcna3	0.482334	0.00606848	Stat5b	0.204763	0.00497313	Tbc1d1	0.367107	0.0316091	Rftn1	0.0826211	1	Slc35b1	0.574055	9.93746e-07	Mapk8	1.2936	0.000330087	Csnk2a1	0.682935	1.02055e-23	Crlf3	0.349136	8.31939e-05	Mta2	0.604173	8.79e-12	Metap2	0.318587	0.392691	Csnk1d	0.23072	1	Uggt1	1.26443	0.312102	Plin2
653	Fam214a	0.775949	1.72213e-08	Gm26740	0.164278	0.0336876	Tapbp	0.28004	4.59369e-05	Ifnar2	0.210785	0.298076	Srsf11	0.136342	0.00611643	C9orf72	1.30209	0.00538318	Map3k3	0.632978	0.0319975	Ndufb2	0.185927	1	Sap30	0.699249	1.12238e-06	Adi1	0.913573	0.000331134	Eif3d	0.670458	1.06542e-23	Mtdh	0.370148	8.36724e-05	Utp3	0.590527	9.17246e-12	Nde1	0.388732	0.392839	Grasp	0.69933	1	Cdk19	1.14976	0.314065	Ly6k
654	Atp2a3	0.430448	1.78904e-08	Susd6	0.179973	0.0340587	Utrn	0.247964	4.87128e-05	Zmym1	0.585368	0.298243	Smpdl3a	0.180489	0.00620011	Psap	0.193963	0.0056377	Erap1	0.468599	0.0328666	Actrt3	0.791012	1	Fam234a	1.43677	1.13117e-06	Sun2	0.316225	0.000331374	Tufm	0.927104	1.12083e-23	Mfsd10	0.816964	8.78657e-05	Ergic3	0.711419	9.33725e-12	Ifnar2	0.341931	0.395298	Gimap5	0.205622	1	Lilr4b	0.413246	0.314444	Trbj1-4
655	Magohb	1.03301	1.79737e-08	Btaf1	0.297891	0.0353523	Rnf157	0.396235	5.15837e-05	Eif3m	0.120606	0.301567	Xaf1	0.473305	0.00624166	AI506816	0.707727	0.00567349	Mgst2	0.654108	0.0331712	Ttc16	0.809415	1	Vps28	0.354326	1.16286e-06	Ate1	0.673474	0.000344771	Micos13	0.670178	1.16145e-23	Grhl1	1.82232	8.97129e-05	Mapk6	0.62667	9.48637e-12	Tmem248	0.388101	0.395736	Casp1	0.267642	1	Filip1l	0.601869	0.315396	Trappc10
656	Hcls1	0.267986	1.91197e-08	Eed	0.237644	0.0354477	Zfp91	0.306588	5.20351e-05	Taf8	0.430178	0.302021	Ssrp1	0.231368	0.00626607	Ube2a	0.252123	0.00572991	Tmem164	0.743206	0.0332901	Gpr146	0.331464	1	Gna13	0.3175	1.25654e-06	Slc35e2	0.764303	0.000345706	Rpn2	0.688527	1.21751e-23	Zbtb1	0.402115	9.34082e-05	Crlf3	0.592216	9.79485e-12	Sh3glb1	0.246577	0.403586	Pacsin2	0.504183	1	Arhgap10	0.901186	0.322794	Rars2
657	Stat5b	0.25948	1.9656e-08	Hnrnpc	0.17155	0.0359877	Phf20l1	0.245755	5.23073e-05	Prrt1	0.153326	0.302972	Tmem160	0.300171	0.00637218	Tmed10	0.235083	0.00607169	Mical3	4.07968	0.0334621	Kcnh3	0.965135	1	Tshz1	0.765504	1.36016e-06	Man1a	0.497463	0.000352917	Mrpl4	0.710032	1.31398e-23	Plp2	1.14018	9.54014e-05	Mettl23	0.588209	1.04024e-11	Ubap2l	0.286121	0.406192	Dnajb6	0.14884	1	Mib1	1.12035	0.334784	Siah3
658	Kcna3	0.614592	2.02429e-08	Heatr5a	0.793628	0.0360047	Stat5b	0.245168	5.46384e-05	Idh3b	0.15696	0.304802	Trim14	0.433717	0.00697518	Gm15511	0.849695	0.00607409	C1galt1	0.648814	0.033797	Cuedc2	0.40255	1	Acsl4	0.716071	1.36016e-06	Tmem120a	1.072	0.000382134	Phf5a	0.695766	1.3172e-23	Dip2b	0.40558	9.64742e-05	Etf1	0.60075	1.06212e-11	Zfp827	0.859844	0.406883	Nol11	0.553251	1	Gfod1	1.32774	0.334912	Vill
659	Ndufb1-ps	0.200988	2.04271e-08	Tmsb4x	0.0854032	0.0364963	Gdi2	0.219327	5.53707e-05	Trim21	0.433874	0.308555	Dedd2	0.412631	0.00707362	Rcc2	0.353044	0.00630358	A530021J07Rik	7.77996	0.0344019	Rnf165	0.971261	1	Zbtb1	0.414448	1.38011e-06	Cirbp	0.295893	0.000383679	Degs1	0.724414	1.39668e-23	Socs5	1.97794	0.000103293	Lamtor4	0.6226	1.07455e-11	Sub1	0.222974	0.407669	Smarcc1	0.453247	1	Zfp644	0.942272	0.338767	Cacnb3
660	Ndufa5	0.35624	2.12891e-08	Cyth2	0.313655	0.0390984	Hnrnpdl	0.228638	5.56682e-05	Tap1	0.15535	0.310058	Trav7d-3	1.3414	0.00709044	Gna15	0.52006	0.00637882	Apex1	0.927635	0.0351936	Arrdc3	0.322436	1	Ccr4	1.11087	1.42032e-06	Slco3a1	0.793483	0.00039008	Bag1	0.654778	1.40502e-23	Laptm4a	0.385113	0.000103293	Nedd8	0.617398	1.117e-11	Ssrp1	0.267445	0.408109	Eif6	0.273019	1	Cdc73	0.890401	0.346855	Got2
661	4933406I18Rik	0.769111	2.29112e-08	Dnajb2	0.503068	0.0391347	Btbd11	0.427788	5.81318e-05	Dguok	0.295272	0.311027	Gm5547	0.672878	0.00713199	Epc1	0.23526	0.00656151	Nip7	0.676762	0.0360243	Cdkn2d	0.245507	1	Ppme1	0.802602	1.52466e-06	C1qbp	0.586858	0.000392631	1500011B03Rik	0.915705	1.44408e-23	Cd79b	2.89639	0.000109629	Rnf125	0.582174	1.22597e-11	Slc25a4	0.535236	0.408768	Ptpre	0.331099	1	Brwd1	1.04035	0.346855	Igha
662	Pacsin2	0.775128	2.31051e-08	Paip2b	0.491456	0.0411047	Ranbp9	0.35216	5.85349e-05	Myo1f	0.226431	0.311035	Snap23	0.53379	0.00729693	Fau	0.0750576	0.00656151	Camsap2	1.24686	0.036886	Uqcr10	0.00103931	1	Cldnd1	0.509162	1.52466e-06	Med7	0.830002	0.000397513	R3hdm4	0.681177	1.48217e-23	Il18rap	0.618635	0.000110335	Eif6	0.605797	1.23791e-11	Gls	0.237044	0.413372	Adam17	0.463048	1	Cop1	1.03853	0.352782	Man2b1
663	Dhx36	0.437542	2.35069e-08	Srgn	0.168995	0.0411648	Selenot	0.29294	5.96612e-05	Saraf	0.0602761	0.312763	Rassf1	0.284494	0.00731661	Lmbrd1	0.310514	0.00666731	Selenow	0.0493655	0.0380667	Gng3	0.705522	1	Ube2e3	0.72602	1.6289e-06	Usp34	0.410563	0.000417095	Ralbp1	0.654502	1.55322e-23	Asxl1	0.522371	0.000110335	Pym1	0.871366	1.24576e-11	Hpcal1	0.295358	0.413372	Ociad1	0.140177	1	Eya3	1.16172	0.353576	Ercc2
664	Arglu1	0.332047	2.47378e-08	Twf2	0.176794	0.0411945	Pdcd1	0.498144	5.96612e-05	Pdzd8	0.340453	0.31772	Dpm3	0.277987	0.00755761	Bcl2	0.43124	0.00668103	Ywhah	0.113124	0.0382915	Nedd8	0.0292881	1	Ran	0.339838	1.64954e-06	Col4a3bp	0.572392	0.000425431	Frmd4b	0.753318	1.58359e-23	Polr1d	0.281943	0.000112021	Nubp2	0.883279	1.24952e-11	Cd200	0.707363	0.415991	Erg28	0.411413	1	Adam10	0.879841	0.355278	Tnfrsf13c
665	Xdh	1.06181	2.56074e-08	Ddx3x	0.218457	0.0419187	Stard4	0.523197	6.04868e-05	Cox7c	0.0881445	0.31834	Glipr1	0.37811	0.00756065	Fam53c	0.416823	0.0067633	Parp11	1.32581	0.0384683	Serpinb6b	0.120753	1	Srxn1	2.1752	1.66656e-06	Icam2	1.31767	0.000447463	Ccni	0.655716	1.65724e-23	Rnaset2b	0.382747	0.000115418	Hnrnpk	0.519765	1.2523e-11	Rhoh	0.241465	0.420464	Mysm1	0.334662	1	Antxr2	1.0978	0.355345	2810468N07Rik
666	Ybx3	0.572255	3.0328e-08	Pop5	0.203518	0.0428267	Stap1	0.473727	6.38564e-05	2510039O18Rik	0.286438	0.31894	Sertad2	0.460174	0.00779682	Rest	0.367938	0.00689031	Rnf38	0.581767	0.0385077	Emc8	0.42291	1	Srpr	0.398744	1.68047e-06	Mrps18b	0.98813	0.000461237	Acsl5	0.919548	1.70991e-23	Ppib	0.298755	0.000117377	Ipmk	0.693121	1.256e-11	Fam53b	0.547323	0.421878	Rab35	0.335784	1	Nfatc3	0.386196	0.363635	Rbx1
667	Rapgef1	0.475894	3.0915e-08	Hspe1-rs1	2.00147	0.0436684	Tfe3	0.76842	6.89521e-05	Fkbp3	0.108599	0.321911	Zbtb7a	0.34504	0.00797417	Mpc1	0.337315	0.00712971	L3mbtl3	0.625203	0.0391681	Smyd2	0.651549	1	Specc1l	0.693064	1.8776e-06	Zfr	0.396609	0.000485331	Timm17a	0.799571	1.78861e-23	Fxyd5	0.196478	0.000117729	Hdac1	0.622853	1.25927e-11	Vps26b	0.318494	0.421878	Wdr48	0.459656	1	Pafah1b1	0.104006	0.363733	1700010K24Rik
668	Apaf1	0.512352	3.11261e-08	Fam49a	0.398601	0.0439867	Ldb1	0.243686	7.01009e-05	Brap	0.306644	0.331946	Bin2	0.15558	0.00805027	Tmem50b	0.701989	0.00720409	Emg1	0.14985	0.0398694	Cox7b	-0.00486035	1	Tpm4	0.400515	1.91778e-06	Zfand5	0.350331	0.000491105	Mrpl15	0.705889	1.82008e-23	Mafg	0.950919	0.000118753	Gm28901	1.2028	1.35899e-11	Ankrd13a	0.303308	0.42277	Tor1aip2	0.194359	1	Babam2	0.882561	0.36456	Gm47512
669	Tut7	0.369514	3.49811e-08	Lrch4	0.264459	0.0440117	Gm40645	1.79574	7.04508e-05	Camk2g	0.346865	0.332716	Srsf3	0.124249	0.00805672	Camk2b	0.662833	0.00726798	Eef1akmt1	0.751873	0.0437809	Syngr3	0.704261	1	Cdc42ep2	4.73777	1.99254e-06	Derl1	0.37675	0.00052639	Pdia3	0.572892	1.91186e-23	Ctdnep1	0.602975	0.000119511	Suclg1	0.736827	1.38791e-11	Xkr6	0.500553	0.424915	Insig1	0.232046	1	Elovl6	0.982396	0.366557	Acvrl1
670	Adrb1	1.55579	3.63633e-08	Tomm34	0.178044	0.0459463	Pcgf5	0.423658	7.10349e-05	Rgs3	0.198953	0.336754	Mical1	0.318327	0.00810385	Sod1	0.424773	0.00730741	Kmt2c	0.295035	0.0439453	Fam111a	0.358153	1	Diaph1	0.393186	2.00405e-06	Morf4l2	0.380598	0.000533174	Atp2a3	0.672678	1.95241e-23	Zhx2	0.766385	0.000119511	Ube2l3	0.593748	1.42221e-11	Trp53inp1	0.265494	0.426892	Rap1a	0.126894	1	Eif4g3	0.742198	0.367043	Abcg2
671	Hdac11	1.13808	3.70817e-08	Nt5e	0.215936	0.0459463	Cdk2ap2	0.226939	7.16692e-05	Snrpg	0.0788406	0.342809	Ndufs7	0.24853	0.00845588	Ahctf1	0.512312	0.00732293	Tuba4a	0.423989	0.0450101	Auh	0.296291	1	B4galnt4	0.543569	2.0525e-06	Papola	0.317008	0.000534589	Slamf7	0.60408	2.1016e-23	Plcb4	0.741148	0.000123621	Rin3	0.742072	1.42577e-11	Elovl6	0.394849	0.426892	Gm48236	0.316169	1	Aebp2	0.313973	0.369588	Rap1gap2
672	Ankrd10	0.450497	4.43509e-08	Furin	0.169702	0.0459463	Slc28a2	0.405815	7.257e-05	Dcaf12	0.328832	0.344891	Igf2r	0.333597	0.00857278	Usp16	0.31033	0.00750121	Myo18a	1.21959	0.0451192	Tkt	0.0548609	1	Ptpn7	0.550749	2.06336e-06	Nop58	0.413319	0.000536472	Mrpl32	0.670128	2.36062e-23	Prkcd	0.659839	0.000126353	Cox7c	0.480699	1.43315e-11	Tmed10	0.285738	0.427245	Hnrnpab	0.136214	1	Xrn2	0.488278	0.373689	Kmo
673	Ccdc102a	1.19958	4.44472e-08	Traf3	0.217795	0.046663	Mctp2	0.314345	7.29996e-05	Pea15a	0.317041	0.347243	Trim36	0.847967	0.00859065	Noc2l	0.349361	0.00751881	Adi1	0.796013	0.0462927	Phf1	0.200362	1	Ube2f	0.522197	2.21506e-06	Lyrm2	1.34243	0.000539319	Apopt1	0.787739	2.41656e-23	Pnrc1	0.195923	0.000126854	Nckap1l	0.684606	1.49029e-11	Ap2b1	0.494211	0.432213	Bdp1	0.320795	1	Ccdc6	1.55963	0.374245	1700026D11Rik
674	Gimap8	0.249712	4.52034e-08	Cep57	0.21908	0.0468079	Pstpip1	0.265139	7.43837e-05	Eif2ak3	0.384705	0.351039	Bin1	0.304447	0.00900738	Gypc	0.552554	0.00754363	Bbs9	1.41523	0.0466373	Atp5c1	-0.0779872	1	Med13l	0.572499	2.27677e-06	Nab2	0.745289	0.000581726	Bri3bp	0.935272	2.50987e-23	S100a4	1.96182	0.00013288	Itpa	1.10735	1.53924e-11	Strada	0.943277	0.440976	Aebp2	0.170638	1	Ubash3b	1.14951	0.374897	Trip10
675	Traf5	0.451292	4.77279e-08	Pcgf5	0.260163	0.0470862	6530402F18Rik	1.03625	7.86308e-05	Lair1	1.35293	0.352679	Arhgef12	0.6954	0.00909767	Spint2	0.509696	0.00766569	Fam117a	0.720377	0.0468637	Aurkaip1	0.103108	1	Anxa5	0.512882	2.28512e-06	Scd2	1.2547	0.000583222	Ctnnbip1	1.48256	2.59723e-23	Sfpq	0.255333	0.00013821	Spn	0.583617	1.57024e-11	Lcp2	0.179519	0.44695	Gbp8	0.242961	1	Nkain2	0.796757	0.375473	Ormdl3
676	Rnf111	0.529928	4.78936e-08	Cdc42ep3	0.310937	0.0472445	Hk2	0.951621	7.94697e-05	Tacc1	0.167229	0.356423	Xkr6	0.53708	0.00914397	Riok1	0.285715	0.00779836	Rara	0.639009	0.046963	Rnf227	0.596553	1	Pacs1	0.537149	2.40212e-06	Eif1a	0.48577	0.00059574	Washc1	0.916535	2.59723e-23	Morf4l1	0.2454	0.000141909	Pdap1	0.625398	1.6003e-11	Exoc2	0.265477	0.44981	Rela	0.245584	1	Cdk12	0.838485	0.376154	Mrpl46
677	Racgap1	0.740597	4.84694e-08	Bst2	0.31456	0.048607	Gm48236	0.353532	7.94697e-05	Ctse	0.461154	0.360125	Rbm39	0.0557611	0.00927946	Gpcpd1	0.259686	0.00783915	Ap3m1	0.944002	0.0473888	Rubcn	0.642642	1	Nab2	0.891884	2.40292e-06	Crppa	3.95526	0.000603438	Zcchc17	0.787486	2.68004e-23	Ppfia1	0.53918	0.000143919	Acp5	0.598448	1.63883e-11	Magoh	0.273529	0.452097	Tmem248	0.357566	1	Rtn3	0.787221	0.381538	Mta2
678	Tsc22d4	0.229649	5.16337e-08	Eny2	0.200668	0.052224	Ssr3	0.305746	8.10622e-05	Was	0.171399	0.366557	Tcf25	0.154681	0.00927946	Gimap4	0.146822	0.00796883	Zyg11b	0.700385	0.0474812	Prr5	0.373426	1	2023-03-07	0.392055	2.42062e-06	Bcl7c	0.629522	0.000605997	Dnajb11	0.685551	3.14726e-23	Panx1	0.50849	0.000148416	Card19	1.09102	1.67061e-11	Arglu1	0.264768	0.456543	Ctsa	0.228993	1	Lrrk1	1.6986	0.381538	Rad54b
679	Phc3	0.497837	5.47072e-08	Pcbp2	0.18562	0.05288	Tagln2	0.261638	8.10622e-05	Zc3h7a	0.10735	0.370451	Mrfap1	0.192748	0.00944252	Xlr4a	0.62576	0.00800696	Fam3c	0.347969	0.0493678	Eif3k	-0.0850779	1	Paip2	0.331929	2.6688e-06	Utp14a	0.721841	0.000605997	Anapc16	0.755156	3.16063e-23	Ppme1	0.778672	0.000151464	Snrpa1	0.682755	1.69371e-11	Pnp	0.445848	0.456652	Gspt1	0.322178	1	Epc2	1.00068	0.385856	Naxd
680	Dek	0.27777	5.60773e-08	Wasl	0.218517	0.0531266	Gm47283	0.552835	9.82961e-05	Nmi	0.205817	0.3728	Cfl1	0.0871668	0.00994032	Atp1a1	0.326179	0.00806372	Acsl3	1.69769	0.0494165	Slc16a11	1.18396	1	Cd164	0.357839	2.71541e-06	Ncl	0.224025	0.000607607	Snrnp25	1.22972	3.61671e-23	Ddx6	0.331635	0.000151891	Lman2	0.577305	1.70389e-11	4930469K13Rik	0.580644	0.457325	Tcerg1	0.327483	1	Xkr6	1.07309	0.389751	Gm10366
681	Cnot6l	0.267385	5.84881e-08	Rras	0.396546	0.0534175	Gpbp1l1	0.323063	9.85612e-05	Kdm5a	0.187683	0.373997	Prodh	1.62127	0.00994529	Kbtbd11	0.714101	0.0082041	Ampd1	7.28119	0.0495177	Smim27	0.327618	1	Elmo1	0.334983	2.82016e-06	Etf1	0.350992	0.000609417	Sc5d	0.807906	3.7383e-23	Heg1	0.540323	0.000155096	Fcho1	0.645959	1.76908e-11	Arfgef2	0.57986	0.458953	Rbm48	0.455244	1	Iqgap2	1.03926	0.390728	Mt3
682	Slc4a7	0.503628	6.16815e-08	Abhd17c	0.378836	0.0539277	Cd247	0.220229	9.98893e-05	Surf1	0.302022	0.378347	Pcyt2	0.517271	0.0100264	Eps15	0.338382	0.00827247	Magi3	1.23972	0.0496587	4930522L14Rik	0.404641	1	Mcm3	0.914886	3.0115e-06	Gng5	0.173132	0.000613946	Cdkn2aipnl	0.699023	3.79939e-23	Acod1	3.65163	0.000164836	Bnip2	0.677831	1.77241e-11	Ndufa5	0.260243	0.459175	Limk1	0.419712	1	Arih2	0.662897	0.390998	Anapc15
683	Atp6v1f	0.192904	6.33017e-08	Cbx4	0.162728	0.0539277	Nlk	0.381443	0.000111382	Asb2	0.110856	0.379162	Med28	0.19351	0.0102098	Lysmd3	0.493821	0.00833444	Macrod1	2.27677	0.0501266	Gm31887	0.646585	1	Hyou1	0.758053	3.12923e-06	Ddx21	0.370115	0.000620506	Tmem126a	0.750729	4.85855e-23	Elavl1	0.334773	0.000181191	Ssr3	0.576927	1.81646e-11	Sorl1	0.349422	0.459863	Ddost	0.258634	1	Arid2	1.11566	0.393589	Mfsd2a
684	Dock8	0.294572	6.57165e-08	Ncoa1	0.236544	0.0539482	Prr5l	0.716691	0.00011391	Pigc	0.54577	0.379877	Trbc2	0.152679	0.0104241	Gabbr1	0.533288	0.00871367	Arid3b	1.0099	0.0503982	Sec14l1	0.298385	1	Mrps33	0.485528	3.12923e-06	Higd1a	0.36916	0.000626007	Cdca7	2.18794	4.96851e-23	Chmp5	0.520019	0.000183894	Ccr7	1.41259	1.91364e-11	Scly	0.418007	0.460154	Creb1	0.252174	1	Ppfia1	0.936253	0.400875	Ccdc9
685	Smyd3	0.496349	7.63385e-08	Rassf5	0.175647	0.0539504	Ss18	0.288181	0.000114175	Atp5g3	0.0962505	0.381392	Trav8d-1	1.25439	0.011523	Mob1a	0.284694	0.00889319	Pdcd4	0.0664612	0.0505956	Cmc4	0.679446	1	Unc119	0.587155	3.30157e-06	Sp3	0.326325	0.000633244	Actr2	0.611352	5.02845e-23	Ube2n	0.359017	0.000199412	Ap2m1	0.601114	1.98237e-11	Pank2	0.336246	0.463007	Gtf2b	0.180456	1	Ric8b	1.36468	0.403836	Pkig
686	Rab3gap1	0.335154	7.80639e-08	Luzp1	0.47823	0.0543699	Ikbkb	0.306358	0.00011577	Trmt10c	0.312075	0.382161	Hspb11	0.685196	0.0117027	Gm13481	0.895217	0.00909892	Eif1ax	0.565404	0.0509089	Tnfsf13b	0.759748	1	Gcnt2	0.433934	3.45478e-06	Shld1	0.844072	0.000641258	Psmc2	0.697032	5.06897e-23	Fcf1	0.476763	0.000200608	Gpcpd1	0.571958	1.99753e-11	Rassf1	0.286942	0.463007	Cd200r4	0.496307	1	Gmds	1.20688	0.406323	Myg1
687	Rnf14	0.515125	7.84791e-08	Sorl1	0.214402	0.0556514	Usp15	0.269128	0.00011577	Ubp1	0.328262	0.386352	Metrnl	0.616039	0.0122244	Notch2	0.572464	0.00917688	Rrs1	0.892062	0.051548	Gm49313	1.00232	1	Rnf144a	0.7042	3.70765e-06	Rnf2	0.4441	0.000661411	Timm10b	0.658402	5.13105e-23	Fam117b	0.552157	0.000202899	Cops2	0.588433	2.11574e-11	Cemip2	1.39373	0.463441	Prpf6	0.351546	1	Gm43065	3.50722	0.418403	Plaur
688	Lrrc8c	0.446967	8.5466e-08	Yipf4	0.225327	0.0560175	Tap1	0.270382	0.000118628	Rp9	0.182302	0.386894	Dennd4a	0.183688	0.0125821	Snu13	0.190119	0.00918582	BE692007	0.425188	0.0519777	Zfp354c	1.43341	1	Thra	1.63743	3.72593e-06	Mafg	0.89548	0.000668507	Eif3e	0.663468	5.5984e-23	Ppp1r16b	0.347335	0.000203451	Nasp	0.856983	2.11633e-11	Hnrnpa1	0.255979	0.464329	Ddx54	0.340954	1	Slc45a4	1.35246	0.420701	Rangap1
689	Nlrc5	0.359947	8.67438e-08	Homer1	0.45722	0.0562453	Wwox	0.611645	0.00011978	Snapc5	0.281273	0.387278	Cct7	0.150098	0.0128794	Ccr9	0.20507	0.00948881	Rfx3	0.953895	0.0525205	Creb3l1	1.51084	1	Cmc2	0.541778	3.75502e-06	Fip1l1	0.304312	0.000692659	Tbca	0.638478	5.60863e-23	Mapkapk3	0.488952	0.00020517	Mrpl40	0.731639	2.11633e-11	Gm19557	0.692174	0.467022	Nop14	0.501787	1	Gm47283	1.2052	0.423623	Gm7160
690	Mturn	1.03048	9.42919e-08	Mosmo	0.308506	0.0566513	Cggbp1	0.260944	0.000122723	Rbm22	0.242697	0.387471	Usp20	0.910037	0.0129824	Pja1	0.333227	0.00962891	Kcnq1ot1	0.772636	0.0549151	A430073D23Rik	0.74556	1	Plp2	1.31006	3.82774e-06	Thap12	0.725717	0.000712414	Ten1	1.05515	6.86898e-23	Slc30a1	1.36743	0.000209479	Pebp1	0.57841	2.19225e-11	Plaa	0.279533	0.467022	Snrpb	0.13824	1	H2-Q6	0.0502896	0.424084	Mfsd3
691	Selenow	0.167566	9.67052e-08	Pvt1	0.245761	0.0567077	Evi2a	0.435521	0.000122723	Btbd1	0.228281	0.389212	Nsdhl	0.625773	0.013025	Arih1	0.194404	0.00997817	Gnai2	0.0400885	0.0553026	Tedc2	0.741432	1	Gm10501	1.20531	3.86918e-06	Lyst	1.00144	0.000726578	Dtymk	1.02776	6.97164e-23	Fmnl3	0.782906	0.000214646	Naa38	0.712282	2.19225e-11	Txndc17	0.32207	0.467935	Dgcr2	0.599887	1	Abcb7	1.15838	0.424883	Tipin
692	Dnajb6	0.199492	9.99111e-08	Anxa6	0.161454	0.0569226	Il2ra	0.609946	0.000128139	Mllt3	0.163277	0.391894	Gbp9	0.338953	0.013025	1700012B07Rik	1.21993	0.0100365	Fam49b	0.0760659	0.0559841	Gm19391	0.786166	1	Psmc5	0.453079	3.94721e-06	Tnrc6a	0.449133	0.000728277	Fh1	1.09609	7.28114e-23	Gyg	0.663184	0.000217291	Alyref	0.624069	2.21427e-11	Fam49a	0.588619	0.47313	Usp47	0.312509	1	Ankrd13c	0.946098	0.427745	Ccdc106
693	Gpd2	0.934616	1.01875e-07	Smurf2	0.224348	0.0583919	Ccm2	0.289909	0.000130519	Chst11	0.289403	0.391894	Dazap2	0.0960994	0.0133131	Vars	0.519406	0.010353	Gimap8	0.116298	0.0618749	Ctnnbip1	0.471157	1	Rab2a	0.330745	4.15745e-06	Gprin3	2.41156	0.000735394	Plaat3	0.646289	7.35655e-23	Gpr15	3.40887	0.000219288	Bdh1	0.936005	2.28399e-11	Fbl	0.327786	0.474629	Gnl2	0.471227	1	Mga	0.997738	0.436118	Sh3bp4
694	Cox5a	0.202497	1.0355e-07	Baz1a	0.173697	0.0599663	Luzp1	0.688179	0.000138537	Card6	0.26772	0.391894	Klrd1	0.768227	0.0134114	Gphn	0.207933	0.0105521	Clic1	0.0714507	0.062093	Atp2a3	0.178899	1	Snx9	1.36434	5.31122e-06	Zmym5	0.488365	0.000738329	Plekhj1	0.652263	7.39746e-23	Atic	0.78171	0.000223964	Psme2	0.557027	2.43123e-11	Incenp	0.503028	0.475772	AU040320	0.6479	1	Cracr2a	0.998096	0.438685	Ebp
695	Arpc1b	0.178273	1.05668e-07	Ifi209	0.194143	0.0606367	Mosmo	0.507911	0.000140231	Frg1	0.168058	0.392141	Smpd1	0.890074	0.0134832	Ss18	0.255834	0.010764	Sept7	0.0839283	0.0630301	Tgfbr3	0.272167	1	Cmip	0.422635	5.33098e-06	Pdlim1	0.797612	0.00074999	Prdx5	0.663392	8.18277e-23	Atp5g2	0.228468	0.000228165	Man2b1	0.801745	2.43661e-11	Zfp800	0.33635	0.476351	Eif1a	0.367523	1	Cdc27	1.00931	0.43974	Tyrobp
696	Ggnbp2	0.265235	1.08305e-07	Trav14-3	1.78412	0.0621928	Ube2s	0.234995	0.000141657	Prkd3	0.57884	0.39269	Fam234b	0.651932	0.013569	Dock10	0.149681	0.010795	Coro7	0.571987	0.0646062	Ripk4	1.32295	1	Cyba	0.319055	5.51965e-06	Slc41a1	0.678533	0.000758849	Sae1	0.715004	8.57245e-23	Derl1	0.401069	0.000239601	Mrpl12	0.691905	2.47578e-11	Adprh	0.386493	0.480816	Nfkb2	0.246098	1	Qk	0.924171	0.444018	Hs6st1
697	Mia2	0.300045	1.08837e-07	Cpd	0.194894	0.0624805	Atl3	0.323663	0.000142813	Atp5h	0.0776471	0.393557	Ncoa7	0.438048	0.0138345	Il31ra	0.194783	0.0108847	Gimap3	0.0579138	0.0652553	Plekha1	0.300151	1	Zfp36	0.434757	5.71056e-06	Csnk1g3	0.36522	0.000764208	Dhcr7	1.08758	8.69594e-23	Hsph1	0.378189	0.000240071	Actr10	0.565604	2.54001e-11	Reep4	0.517372	0.482531	Sidt2	0.441991	1	Dym	0.958483	0.454325	Mcm2
698	Fam174a	0.469993	1.15453e-07	Sbds	0.195342	0.0625191	Csnk1a1	0.215705	0.000148411	Sp4	0.235117	0.393947	Tnfsf9	1.39749	0.013893	Sorl1	0.335678	0.011099	Rhobtb2	1.09216	0.0663252	1110032A03Rik	0.512642	1	Cdc42	0.214529	5.91467e-06	Sik3	0.318539	0.000765951	Nubp2	1.03043	9.61091e-23	Tpt1	0.099223	0.00027014	Txndc9	0.567419	2.81359e-11	Xpc	0.532855	0.484238	Atp5d	0.129083	1	Htt	1.28269	0.454624	mt-Nd2
699	Lin54	0.478225	1.16704e-07	Ipo7	0.242049	0.0639608	Arid4b	0.25391	0.000151728	Casp3	0.323689	0.395023	Ociad2	1.61688	0.0140361	Zfp672	0.455971	0.0111669	Gnai3	0.318507	0.0674011	As3mt	0.601676	1	Tbcb	0.477094	6.41837e-06	Cct6a	0.332087	0.000781323	Arpc5l	0.699496	9.89848e-23	Tmem179b	0.335188	0.000277166	Cib1	0.606129	2.84293e-11	Med1	0.521037	0.487022	Ikbkb	0.234116	1	Snx29	1.63515	0.454624	Tbcc
700	Dennd4c	0.493163	1.30612e-07	Abhd17b	0.236729	0.0646643	Bach2	0.37932	0.000152235	Paip2	0.0954572	0.395841	BE692007	0.389405	0.0140567	Tmem39a	0.471434	0.0112749	Cox16	0.227384	0.069047	Mlycd	0.437335	1	Glyat	7.25783	6.51702e-06	Anp32a	0.217625	0.000791308	Chaf1a	2.34547	1.01495e-22	Nck2	1.24767	0.000290249	Txndc5	1.123	2.86729e-11	Casp8ap2	0.404946	0.488609	Tuba1b	0.196084	1	Sos1	1.21353	0.460011	Sall2
701	Pik3cb	1.39985	1.30652e-07	Eef1b2	0.119957	0.0646643	Dpm1	0.248874	0.000155077	Dnttip1	0.253235	0.398244	Tmem184c	0.788366	0.0142182	Ppia	0.0979019	0.0114035	Ptbp3	0.0805495	0.0691946	Klrb1a	2.07631	1	Virma	0.402161	6.67093e-06	Huwe1	0.358154	0.000792962	Rbl2	0.620336	1.12382e-22	Cerk	0.868023	0.000321481	Txndc17	0.610957	2.8791e-11	Ilf3	0.448405	0.489791	Ssr3	0.267386	1	Ube3c	1.04268	0.461921	Lancl3
702	Phf20l1	0.240115	1.32013e-07	Rnf19b	0.266749	0.0668439	2023-03-07	0.268101	0.000156577	Oas3	0.985558	0.405643	Tbc1d2b	0.514013	0.0147027	Eif4e	0.276195	0.0119485	Heatr1	0.826684	0.070478	Rimkla	1.28761	1	Snx3	0.334995	6.74743e-06	Ube2n	0.318916	0.000795356	Csrp1	0.824359	1.1354e-22	Atp9b	0.544049	0.000328805	Rnps1	0.588995	3.06488e-11	Dnajb6	0.231246	0.490024	Gramd1b	0.29739	1	Adamts6	1.61702	0.461921	Thoc6
703	Arid4b	0.315431	1.35549e-07	Srpk2	0.181233	0.0669401	Srpk2	0.320925	0.000160831	Zc3h13	0.203679	0.407803	Gm20069	0.346628	0.0148457	Samd4b	0.470185	0.0126019	Cnga1	4.33923	0.0709737	Etfb	0.249974	1	Itga4	0.370455	6.91578e-06	Bmyc	1.1951	0.000801304	Rfc3	1.59208	1.1928e-22	Stn1	0.656476	0.000341325	Hpcal1	0.558689	3.14943e-11	Cbarp	0.57887	0.490845	Cd4	0.125943	1	Pou2f1	1.56925	0.468756	Gpr83
704	Cast	0.334607	1.36571e-07	Gm15441	0.53045	0.0686193	Ppp6r1	0.273175	0.00016102	Gm29243	0.378051	0.408109	Tulp4	0.373606	0.015218	CAAA01147332.1	0.233754	0.0127706	Zfp329	0.841336	0.0711439	Psmc3	0.0615066	1	Rbm33	0.473373	7.06369e-06	Lag3	0.647648	0.00081672	Nde1	0.763234	1.23362e-22	Gm47283	0.692184	0.000342293	Psat1	1.37196	3.14943e-11	Acsf2	0.750057	0.495014	Sumo2	0.101942	1	Reps1	1.09059	0.478113	Larp7
705	Siva1	0.69526	1.37617e-07	Samd8	0.463934	0.0687185	Purb	0.250887	0.000162398	Trav8-1	2.06941	0.415506	Arhgef2	0.397705	0.0154742	Pnpla8	0.364748	0.012931	Atad3a	1.13389	0.0723473	Ccdc30	0.249861	1	Ormdl2	0.823461	7.16484e-06	Gde1	0.826916	0.000841219	Rnps1	0.678821	1.2385e-22	Sri	0.250501	0.000343912	Polr2i	0.72643	3.25192e-11	Pdia6	0.266958	0.497783	Ccdc134	0.534805	1	Atg2b	1.25879	0.484706	Trav4-4-dv10
706	Clk4	0.344498	1.41386e-07	Trip4	0.329585	0.0695607	Slbp	0.253226	0.000164405	Snhg6	0.457298	0.419933	Pik3cb	1.05385	0.0155845	Avl9	0.250715	0.0132277	Micall1	0.983034	0.0728311	Zfp773	0.399912	1	Fbxo11	0.593057	7.59973e-06	Pgk1	0.368033	0.000844167	Copb2	0.706622	1.27439e-22	Ppp1r11	0.343068	0.000346132	Ddx46	0.587719	3.3165e-11	Stxbp5	0.329803	0.497783	Ppp1r10	0.424892	1	Phlpp1	1.61023	0.489073	Chid1
707	Ndfip1	0.170635	1.57732e-07	Prkcb	0.225855	0.0698617	Tapbpl	0.379201	0.000164405	Chmp4b	0.0734976	0.420265	Stim2	0.419598	0.0155981	Il2	1.88172	0.0132618	Pop5	0.309561	0.0733885	Tcrg-C3	2.60599	1	Myd88	0.641677	7.9995e-06	Tm9sf2	0.445552	0.000846671	P4hb	0.648681	1.29842e-22	Sem1	0.234368	0.000364574	Pdia4	0.626933	3.41989e-11	Emc2	0.341148	0.497783	Lnpep	0.154762	1	Havcr2	1.21258	0.490364	Ttc30b
708	Aplp2	0.371247	1.59705e-07	Trim65	0.545306	0.0699761	E030030I06Rik	1.12561	0.000170553	4921524J17Rik	0.192372	0.424687	Gsk3a	0.273483	0.0158034	H3f3a	0.12426	0.0136404	Gtf2i	0.171641	0.0733885	Dennd3	0.622069	1	Slco3a1	0.824515	8.13792e-06	Nipal1	1.53792	0.000847013	Eif1b	0.726339	1.35973e-22	Gpi1	0.261308	0.000365814	Mdh2	0.587543	3.46e-11	9530068E07Rik	0.458466	0.497783	H3f3b	0.132086	1	Fbxw7	1.79056	0.501973	Klhdc1
709	Ubn2	0.510242	1.60992e-07	Cenpv	0.644245	0.0707817	Lrch3	0.39687	0.000172885	Fkbp1a	0.109118	0.425608	Hcls1	0.172515	0.0158826	Aars	0.441976	0.0140552	Gsn	0.83726	0.0734041	Atp5g1	0.058569	1	Mcur1	0.770262	8.17944e-06	Gyg	0.622448	0.000862901	Rex1bd	0.756917	1.36174e-22	Gas2l3	2.64775	0.000384472	Mien1	0.565135	3.51732e-11	Cnot4	0.261927	0.503835	Os9	0.203819	1	Pds5b	0.991907	0.504565	Hist1h4n
710	Dpysl2	0.676807	1.70171e-07	Il1rl2	0.953043	0.0746824	Atp5d	0.207234	0.000188279	Gm35037	1.45471	0.428123	Supt4a	0.110566	0.0158947	Cycs	0.190087	0.0145375	B3galt4	1.81293	0.0749692	Gm1123	1.07799	1	Rnf13	0.625211	8.23011e-06	Sostdc1	7.76406	0.000868122	2023-03-02	0.688114	1.42003e-22	Phactr2	0.644459	0.000385584	Acp1	0.684325	3.64695e-11	Rbbp8	0.365717	0.504942	Exoc2	0.21354	1	Atp8a1	1.02164	0.505461	Eepd1
711	Calcoco1	0.768875	1.72807e-07	Mbp	0.178549	0.0748126	Rab11b	0.248596	0.000204515	Irf7	0.283775	0.428661	Nosip	0.389338	0.0159799	Slc22a15	0.796839	0.0145418	Arhgap4	0.381898	0.0763999	Snrpn	1.07223	1	Fth1	0.186925	8.39119e-06	Cyth1	0.340448	0.000869036	Mgat2	0.710432	1.44721e-22	Ier5	0.314208	0.000392588	Traf3ip3	0.577122	3.68483e-11	Gosr2	0.386132	0.505513	Cela1	0.439397	1	Neurl3	0.308273	0.505546	Akap7
712	Kdm5a	0.36227	1.8194e-07	Snapc1	0.297424	0.0753892	Rb1cc1	0.276379	0.000205348	Atp6v0d1	0.161974	0.432755	Sntb2	0.374599	0.0161249	Sp3	0.232065	0.0151143	Pes1	0.653276	0.0768869	Plod2	0.433783	1	Igf1r	1.58225	9.31975e-06	Atl3	0.407212	0.000876066	Vta1	0.70089	1.52903e-22	Lipa	0.803221	0.000412329	Psmb6	0.593787	3.76939e-11	Impact	0.340964	0.507695	Gabarap	0.124744	1	Pdss2	1.65555	0.510851	Mtrf1
713	Aig1	0.498258	1.8861e-07	Gcnt2	0.196485	0.0756111	Trip12	0.257946	0.000205458	Acin1	0.0898942	0.440701	Prickle1	1.17394	0.0163207	Elavl1	0.193592	0.0151785	Btf3l4	0.865041	0.0774379	Ddc	0.574021	1	Prpf8	0.411109	9.74037e-06	Slc11a2	1.31788	0.000876066	Ndufa6	0.627439	1.70228e-22	Rhoa	0.200599	0.000422784	Surf1	0.653753	3.85132e-11	Tnfsf14	1.01911	0.507695	Dock10	0.107754	1	Zranb1	1.02449	0.512827	Zbtb7b
714	Map1lc3b	0.188267	2.00863e-07	Fam204a	0.246679	0.0759377	Itpr2	0.266317	0.000211736	Vcpip1	0.24952	0.449371	Rtf1	0.233016	0.0163575	Specc1l	0.409723	0.0154289	Tgtp1	1.12361	0.0785975	Acaa1a	0.243555	1	Abhd17b	0.509551	1.09782e-05	Dedd2	0.533937	0.000909958	Ap1s1	1.05798	1.95125e-22	Madd	0.46106	0.000430251	Ddx54	0.58643	3.87273e-11	Meaf6	0.430911	0.510409	Slc39a6	0.41548	1	Nr2c2	1.04627	0.51383	Nop58
715	Zfp292	0.309283	2.2207e-07	Nkain2	0.221737	0.0760479	Gm20275	0.469641	0.000240739	Usf1	0.307495	0.454444	Gpr68	0.325117	0.0164906	Iscu	0.28439	0.0158789	Crim1	0.911799	0.0785975	Gpr45	0.819575	1	Tmed2	0.299375	1.18535e-05	Cisd1	0.662062	0.000915232	Psmd12	0.70289	1.99172e-22	Setbp1	0.99601	0.000435853	Klk8	0.571147	4.0363e-11	Fdft1	0.362264	0.511455	Hmces	0.410315	1	Pdzd8	0.998628	0.516786	Gusb
716	Plaat3	0.266783	2.32253e-07	Dkkl1	1.1267	0.076528	Madd	0.366962	0.000253657	Capza1	0.0763468	0.45653	1700025G04Rik	0.664914	0.0167033	Ier5l	0.229528	0.016025	Slc25a12	0.523904	0.078736	Gm11808	0.0648651	1	Cd86	1.71404	1.18535e-05	Gnpnat1	0.720708	0.000940778	Golim4	0.949589	2.04365e-22	Lcp1	0.148588	0.000443911	Spata13	0.666609	4.10023e-11	Ctbp1	0.231437	0.511455	Atg14	0.479653	1	Pnpla8	0.845167	0.517534	Gm5431
717	Bin1	0.377076	2.36138e-07	Hk2	0.616872	0.0769858	2210408F21Rik	1.25241	0.000253683	Psen2	0.281968	0.464271	Fgfr1op2	0.19341	0.0169468	Rgs10	0.177206	0.0161568	Rgmb	5.24267	0.0810921	Zfp637	0.62684	1	Rhob	0.590548	1.20224e-05	Pglyrp1	1.83424	0.000948124	Eef1akmt1	1.1368	2.21909e-22	Raph1	2.53145	0.000444054	Zfp207	0.594763	4.14722e-11	Suclg1	0.451343	0.51341	Rsbn1l	0.189745	1	Cdk8	0.0464946	0.523136	Ryr3
718	Ube2h	0.243828	2.38307e-07	Trp53inp2	0.531186	0.078296	Ifi208	0.581477	0.000258869	Csk	0.108735	0.472584	Ube2g2	0.408543	0.017155	Ulk1	0.510496	0.0161616	Xpo6	0.540166	0.0811256	Plekhj1	0.120792	1	Elovl5	0.33527	1.24425e-05	Hnrnpf	0.146153	0.000959396	Spcs1	0.657607	2.34137e-22	Glmp	0.387152	0.000444615	Ndufc2	0.606916	4.45989e-11	Nme2	0.243715	0.51341	Dazap1	0.236492	1	Arid4a	0.476726	0.535587	Gca
719	Brd1	0.312182	2.44263e-07	Itpr1	0.159702	0.078296	Vps26b	0.29089	0.000259919	Dnajc5	0.189735	0.472584	Stip1	0.218064	0.0175082	Entpd6	0.452643	0.0162205	Gm11290	0.555739	0.0816504	Lamtor2	0.0948694	1	Rnf166	0.328962	1.24425e-05	Tnfrsf26	2.26084	0.000965285	2310011J03Rik	0.756732	2.52836e-22	Hbs1l	0.416237	0.000445099	Ppp1r14b	0.773019	4.50018e-11	Stn1	0.529268	0.513468	Siva1	0.419986	1	Paxbp1	0.767006	0.53662	Tubb2b
720	Nbr1	0.438262	2.58568e-07	Naa16	0.328917	0.078296	1700016P03Rik	0.806599	0.000264796	Zfp263	0.408273	0.476866	Fam126a	0.56834	0.0179831	Dynlt3	0.549124	0.016353	Uck2	0.834008	0.0828873	Fabp2	1.3566	1	Lgals3	0.54804	1.31805e-05	Virma	0.355997	0.000966408	Tomm5	0.707338	2.73896e-22	Kif13a	2.77437	0.000459349	Cnpy2	1.0931	4.64744e-11	Pcm1	0.331925	0.513468	Sec63	0.340945	1	Celf1	0.708981	0.539139	Ccdc88b
721	Mkln1	0.430269	2.6169e-07	Spag9	0.176619	0.0799304	Stxbp5	0.331153	0.000275205	Tanc2	1.55992	0.477569	Gprasp1	0.534302	0.0181058	Khdrbs1	0.181576	0.0166062	Rarg	1.91788	0.0829851	Plcxd2	0.0349695	1	Chd9	0.385026	1.31818e-05	Ldlrap1	1.15414	0.000980329	Metap2	0.661487	2.76161e-22	Arnt	0.473417	0.000461986	4930523C07Rik	0.567507	4.8768e-11	Cables1	0.371925	0.514745	Ntan1	0.186526	1	Slc9a1	1.32134	0.547533	Gm42067
722	Zup1	0.398143	2.73616e-07	Fam104a	0.196687	0.0799648	Rnf181	0.299306	0.000284908	Gstp1	0.0925073	0.478826	Herc1	0.221422	0.0183871	Chrm4	1.85812	0.0166579	2810001G20Rik	0.992611	0.0842132	Map2k2	0.100276	1	Acot7	0.396469	1.42912e-05	Foxn2	0.466168	0.000985559	Cenpa	1.05179	2.84153e-22	Pcgf5	0.541662	0.00046296	Slfn1	0.68023	4.9737e-11	2810013P06Rik	0.477321	0.52193	Tmem38b	0.704179	1	Psme4	1.10392	0.551416	A830005F24Rik
723	Hacd3	0.351484	3.01265e-07	Sh2d1a	0.152291	0.0808626	Nsd3	0.222145	0.000297149	Gm11707	0.543998	0.481629	Ralgapa2	0.448292	0.0191132	Irak3	1.21085	0.0187685	F2rl1	1.74608	0.0843564	Mrps16	0.153822	1	Sept5	2.10175	1.44279e-05	Nsa2	0.205114	0.00102434	Rack1	0.44458	3.05936e-22	Igf1r	1.44572	0.000469133	Tmem128	0.563197	5.33186e-11	Rbbp6	0.285259	0.523428	Nmi	0.278667	1	Ubxn7	0.892769	0.555186	Pou2af1
724	Serpinb9	0.470409	3.05054e-07	5830411N06Rik	1.88403	0.0824621	Tgtp1	1.24549	0.000297149	Ociad1	0.096307	0.482653	Ccdc82	0.332675	0.019663	Sdc1	1.78171	0.0200263	Ncor2	0.481592	0.0843564	Nt5m	0.476733	1	Nfatc2	0.48237	1.48039e-05	Gspt1	0.38035	0.00104432	Morrbid	0.887006	3.17287e-22	Arl6ip5	0.284587	0.000491326	Polr2j	0.71338	5.38184e-11	Ciapin1	0.278359	0.531308	L3mbtl2	0.645845	1	Plekhm3	1.44703	0.55787	Cox6b1
725	Spsb1	0.636856	3.05056e-07	Mfap1b	0.389988	0.0837687	Slc26a11	0.844801	0.000314188	Kmt5b	0.198663	0.482814	Mlx	0.376323	0.0197943	Nptn	0.258965	0.0204625	Strbp	0.63784	0.0849636	Napsa	1.35623	1	Sdhaf1	0.71161	1.52859e-05	Ncor2	0.545448	0.00109269	Npm3	0.769062	3.26809e-22	Rfk	0.612283	0.000509237	Comt	0.674336	5.62374e-11	Trim12a	0.400093	0.533305	Arid4a	0.210607	1	Wdr26	0.616844	0.579073	Aldh16a1
726	Tma7	0.1774	3.36703e-07	Pde7a	0.14796	0.0853761	Oga	0.247972	0.000325678	Commd7	0.206317	0.483076	Dcaf7	0.276391	0.0201043	Egln3	0.719539	0.0205545	Mettl1	1.75574	0.0855239	Bnip1	0.605208	1	Tnf	0.757965	1.59344e-05	AW011738	0.409765	0.00109774	Ssrp1	0.669484	3.33548e-22	Fus	0.253612	0.000519549	Acsbg1	0.732966	5.63062e-11	Atad2b	0.37395	0.534515	Clec2d	0.230108	1	Ralgps2	0.811912	0.583198	Spred2
727	Fyco1	0.725309	3.40049e-07	Mafg	0.448312	0.0872919	Znrd1	0.272642	0.000331626	Acvr2a	0.282303	0.487247	Dync1h1	0.335482	0.0201911	Skp1a	0.194378	0.0205545	Pycr2	0.54577	0.086986	Bc1	0.588322	1	Itgb3	0.759374	1.61217e-05	Med21	0.502997	0.00110272	Orc6	1.04162	3.37368e-22	Adss	0.395197	0.000523306	Fis1	0.603417	5.64615e-11	Mia3	0.314065	0.534564	Slc38a1	0.199264	1	Gng2	0.363223	0.595801	mt-Co2
728	H2afy	0.191116	3.40773e-07	Oat	0.265145	0.0874088	Srsf5	0.190633	0.000333384	Vav3	0.297803	0.489279	Ahsa2	0.362303	0.020209	Morf4l1	0.15574	0.020607	Lrp6	0.826758	0.0871737	Nrp2	1.21945	1	Sel1l	0.634847	1.65979e-05	Ssbp1	0.60649	0.00110272	Mrps18c	0.684633	3.7224e-22	Rin2	2.75919	0.000561531	Il17ra	0.732131	5.70199e-11	Ilk	0.316178	0.535688	Cdc14a	0.685677	1	Mbtps1	0.82458	0.601434	Zranb3
729	Krcc1	0.421613	3.41211e-07	Gpr174	0.282999	0.0876107	Slc35e2	0.605537	0.000338119	Luzp1	0.489346	0.489619	Srgn	0.170729	0.0207611	St8sia1	0.571708	0.0207497	Ncoa6	0.547412	0.0877144	Traf3ip1	0.563547	1	Mrpl4	0.40747	1.66003e-05	Hspb1	2.81308	0.00112598	Coro1c	0.881939	4.15798e-22	Eif4ebp1	1.54263	0.000571905	Ly9	0.681288	5.8251e-11	Ilf2	0.368188	0.536321	Pvrig	0.426786	1	Hipk2	1.17312	0.603919	Spg20
730	Gng10	0.3737	3.41825e-07	Nfat5	0.249717	0.088702	Ddx46	0.274445	0.000339453	Narf	0.381986	0.491029	Fam214a	0.546195	0.0208314	Abhd17b	0.333546	0.0217285	Card6	0.418021	0.0887428	Tmbim6	-0.154048	1	Hdlbp	0.463762	1.69029e-05	Paxbp1	0.398056	0.00112923	Gmfg	0.630812	4.25446e-22	Pnpla8	0.4574	0.000584005	Ppp2cb	0.619403	5.83012e-11	Ccny	0.322002	0.537544	Id2	0.195763	1	Gimap8	0.248158	0.613821	Mea1
731	Ret	1.65123	3.63035e-07	Magi3	0.853149	0.0901071	Arhgap4	0.355378	0.000347709	Fam32a	0.191358	0.492716	Ccdc134	0.602882	0.0211561	Lcp2	0.139813	0.0219026	Nop58	0.316372	0.0887428	Gpr65	0.169184	1	Tfe3	0.925905	1.77004e-05	Utp4	0.695174	0.00113211	Lman2	0.641253	4.33765e-22	Lrig1	0.889722	0.000605078	Atp5j2	0.512715	6.24194e-11	Dhx15	0.253459	0.540432	Frat2	0.229182	1	Trpm7	0.789892	0.616967	Hist1h2bb
732	Stim2	0.526222	3.72909e-07	Mns1	0.300426	0.0901643	Stam2	0.525817	0.000348764	Riok3	0.145107	0.493809	Nfkbid	0.21654	0.0212736	A930024E05Rik	0.695365	0.0224218	Gm28935	2.38822	0.089425	Spp1	1.26556	1	Egln3	1.20086	1.92216e-05	Cited2	0.329264	0.00114778	Psmd1	0.903768	4.39208e-22	Hspa1b	0.520366	0.000616148	Sirt2	0.601086	6.64828e-11	Ppp2r2c	0.798084	0.54275	Camk2b	0.507406	1	Arrb1	1.50721	0.620442	Hcfc1r1
733	Smc3	0.389039	3.75036e-07	Acadl	0.201462	0.0901835	Morrbid	0.486997	0.000353734	Zrsr2	0.249331	0.494335	Tnf	0.658763	0.0213508	S100a6	0.427036	0.0233203	Slco3a1	0.602002	0.0895899	Trub2	0.462809	1	Csrp1	0.55793	1.94753e-05	Fhit	2.42958	0.0011667	Tacc3	2.6537	4.56801e-22	Btf3	0.188842	0.000636527	Llph	0.555819	6.75511e-11	Elmo2	0.526808	0.54557	Ncl	0.108849	1	Ncald	1.06757	0.627622	Tbca
734	Dram2	0.689024	4.11377e-07	Zfas1	0.205792	0.0906081	Sec23b	0.383938	0.000359132	Csnk2b	0.0879598	0.495007	Zdhhc20	0.21552	0.0214957	Gm19951	0.156629	0.023916	Prrg1	1.73651	0.089632	Gm33699	0.976988	1	Msi2	0.400058	1.9662e-05	Nsun2	0.574229	0.00120762	Exosc8	0.737458	4.76719e-22	Pdia6	0.366569	0.000653679	Madd	0.56736	6.78973e-11	Serf2	0.154819	0.550031	Nsrp1	0.36434	1	Depdc5	1.52342	0.631776	Skp1a
735	Rhoh	0.254085	4.22479e-07	Ncl	0.142661	0.0911843	Usp25	0.248338	0.000361621	Cyld	0.104413	0.496423	Ppp3r1	0.39549	0.0217348	Tmem65	0.61687	0.0241521	Gm26917	0.647446	0.0920477	Rpa2	0.262824	1	Ube2m	0.349626	2.03598e-05	Il1r2	1.59172	0.00121807	Gm4316	3.54266	4.88043e-22	Cybb	2.19379	0.000672147	Lamtor1	0.583636	6.80197e-11	Basp1	2.94565	0.550808	Bcl6	0.300553	1	Scaf8	0.748897	0.636546	Mob3b
736	Mdm4	0.360864	4.23859e-07	Kpna1	0.167434	0.0919299	Dok2	0.302157	0.000380198	Pgs1	0.308196	0.499173	Hprt	0.242768	0.023304	Prex1	0.237471	0.0242958	Prrc2c	0.0642573	0.092177	Ighv8-8	1.46565	1	Il10	1.1124	2.04975e-05	Tmbim4	0.503417	0.00128847	Pdap1	0.713483	5.15807e-22	Msn	0.237752	0.000678292	Fundc2	0.579589	7.54608e-11	Map3k8	0.474718	0.551655	Ankhd1	0.26343	1	Phkb	1.46429	0.641422	Mcm6
737	Cdk13	0.339793	4.39281e-07	Tspyl2	0.35262	0.0927228	Fancc	0.755629	0.000380381	Ppp3cc	0.19229	0.500399	Xrn1	0.324797	0.0233467	Tmem248	0.344696	0.0247249	G3bp2	0.196265	0.0949466	Tspan3	0.178921	1	Sumo1	0.301238	2.06874e-05	Cmah	1.32807	0.00130848	Ubl5	0.554658	5.44953e-22	Foxo1	0.274874	0.000695623	Glo1	0.782609	7.61919e-11	Tma7	0.192353	0.551655	Ndufb1-ps	0.0925417	1	Kcnq1ot1	1.37328	0.642289	Cyp2s1
738	Il2rb	0.256553	4.42966e-07	Sema4b	0.483334	0.0960531	Crtc2	0.371668	0.000394014	Trim11	0.364145	0.502318	Acap1	0.124833	0.023385	Coq8a	0.74371	0.0252546	Bphl	2.18901	0.0983523	Fads1	0.448039	1	BC031181	0.340479	2.07776e-05	Glrx3	0.400726	0.00131544	Topbp1	1.15656	5.59849e-22	Cpox	0.776464	0.000738827	Hist1h1b	2.02017	9.65997e-11	Mrpl58	0.341234	0.555041	Brd1	0.21516	1	Snx25	1.59245	0.642438	H2-Ob
739	Unc5cl	1.06827	4.43248e-07	Med31	0.377769	0.0978725	Gas5	0.176335	0.000400999	1810006J02Rik	1.59416	0.504255	Tnip3	1.04191	0.0234316	Sms	0.294806	0.0271901	Il27ra	0.221895	0.0985313	Gm49032	0.795801	1	Bccip	0.486689	2.07929e-05	H3f3a	0.140447	0.00132093	Cap1	0.617022	5.64329e-22	Rapgef2	0.666563	0.000751623	Psmd2	0.557509	9.67266e-11	Rab10os	0.385393	0.55929	Hook3	0.44218	1	Chm	1.07768	0.642526	Snhg3
740	Rad21	0.336512	4.56922e-07	Gpcpd1	0.169395	0.0986564	Ubc	0.167587	0.000410618	Copb1	0.169981	0.517619	Myh9	0.0894251	0.0237526	Nxf1	0.284636	0.0272361	Tapbp	0.212352	0.0996104	Sap18	-0.0646189	1	Anxa6	0.347116	2.20255e-05	Celf2	0.219324	0.00132608	Msrb1	0.984843	6.51825e-22	Eva1b	0.648722	0.000761283	Izumo1r	0.754913	1.06539e-10	Gtf3c1	0.345419	0.55929	Nmrk1	0.493551	1	Tet3	0.902278	0.644264	Gm26619
741	5830432E09Rik	0.878164	4.63108e-07	Sipa1	0.156404	0.0994073	Lck	0.157409	0.000412582	Senp7	0.241914	0.524595	Trgj4	1.63532	0.0242133	H2-D1	0.0760654	0.0274701	Scmh1	1.27731	0.100898	Gm2629	0.631959	1	Zswim6	0.322386	2.20873e-05	Psmg1	1.09753	0.00133062	Arrb2	0.630884	7.07649e-22	Zcchc18	0.949346	0.000763526	Adap1	1.59125	1.09067e-10	Supt16	0.32805	0.559472	Eif3a	0.150355	1	Mmd	0.503764	0.644537	Cxcl10
742	Vrk2	0.70793	4.79363e-07	Gm48236	0.207028	0.101506	Rab5a	0.257949	0.000415025	L3mbtl3	0.355668	0.530738	Sf3b5	0.180253	0.0243816	Wdfy2	0.821866	0.0274701	Chchd10	0.877698	0.102734	Zfp583	0.840896	1	Serinc3	0.327561	2.2827e-05	Dusp16	1.45275	0.00138071	Pcbd2	0.763115	7.09706e-22	P2rx4	1.09986	0.000798236	Psmd1	0.754487	1.13572e-10	Morf4l1	0.20139	0.562554	Gabbr1	0.47489	1	Ap1g1	0.958557	0.649281	Endod1
743	Tgfbr2	0.234168	4.88076e-07	Heg1	0.265637	0.101908	Ube2l3	0.25911	0.000416233	Trbc2	0.106504	0.532971	Ndufv3	0.161339	0.0244088	Chrne	0.906776	0.0274701	Aldh2	3.02815	0.103462	Ggt7	0.657868	1	Arl5a	0.445483	2.35226e-05	Pebp1	0.350259	0.00138588	Gzmk	0.84283	7.42846e-22	Atp6v0c	0.267773	0.000820372	Vps29	0.581549	1.14151e-10	Hmces	0.430873	0.562664	Lmbrd1	0.297379	1	Tnfaip8	0.43508	0.650391	Upf1
744	E330020D12Rik	0.711085	5.09595e-07	Adcy7	0.220278	0.102129	Ensa	0.361596	0.000467047	Aak1	0.126235	0.536533	Vti1b	0.25492	0.0246718	Map3k8	0.397477	0.0289793	Tgfbr3	0.479093	0.105144	Otulin	0.124527	1	Jak3	0.353101	2.38385e-05	Ptma	0.125813	0.00140016	Ddost	0.663813	7.62047e-22	Zmym5	0.439305	0.000823546	Arl6ip5	0.571269	1.19824e-10	Pithd1	0.449815	0.563159	Glmn	0.676075	1	Gpbp1l1	0.663158	0.652638	Chtf18
745	Lzts1	1.70266	5.14183e-07	Tuba1c	0.210063	0.103082	Pitpnc1	0.216289	0.000468206	Neu1	0.410993	0.536533	Wnk1	0.128795	0.0247462	Map1lc3b	0.149208	0.0299261	Acin1	0.0824556	0.105583	Ggct	0.435131	1	Cand1	0.558314	2.51826e-05	Phf11b	0.813136	0.00141602	Actl6a	0.800849	7.86689e-22	Ubqln1	0.408455	0.000877453	Cnih1	0.871265	1.20783e-10	Atg101	0.405851	0.563159	Rnf19b	0.371486	1	Rock2	0.885997	0.659683	Prdx4
746	Mlec	0.412828	5.38889e-07	Ywhaq	0.251599	0.103416	Gnb2	0.213769	0.000471993	Gm37065	1.68139	0.537373	Aplp1	0.626992	0.0251962	Cdk2ap2	0.157315	0.0304873	St3gal1	0.529657	0.105999	Numbl	0.628026	1	Gm5547	0.708944	2.52735e-05	H2-Ob	3.19967	0.00146554	Cbx3	0.656135	7.97523e-22	Rab2a	0.280161	0.000894179	Mrps16	0.567167	1.21277e-10	Copb1	0.267376	0.56518	Slc16a6	0.262488	1	Rbl2	0.487013	0.663189	Gm1123
747	Hmgcs1	0.431954	5.52143e-07	Cbx7	0.390511	0.103869	Ncf1	0.450237	0.000503458	Oxr1	0.160073	0.538078	Phip	0.246762	0.0261789	Chmp1b	0.422208	0.031222	Tle1	2.48505	0.107408	D8Ertd738e	-0.0980997	1	Agpat5	0.824249	2.57796e-05	Fth1	0.115936	0.00152105	Krtcap2	0.620089	8.23712e-22	Supt3	0.925792	0.000922841	Luc7l3	0.647702	1.22684e-10	Dnajc1	0.263163	0.568795	Wdr33	0.172252	1	Nup153	0.595	0.664879	Gm13708
748	Pum1	0.365031	5.56462e-07	Tspan31	0.422549	0.107254	Nars	0.280007	0.000503709	Imp3	0.217965	0.538092	Usp25	0.208874	0.0266036	Prpf8	0.243165	0.0316615	Rbm45	0.895653	0.107731	A930012O16Rik	1.21952	1	Ddx5	0.148786	2.72339e-05	Zbtb11	0.475944	0.00155075	Ccdc50	0.658059	8.35745e-22	Slfn8	0.983102	0.000993087	Ogfr	0.565985	1.22722e-10	Top2a	0.567616	0.570528	Unc5cl	0.603184	1	Tor1aip1	0.337488	0.665973	Plbd2
749	Intu	1.38721	5.64606e-07	Zc3h11a	0.38827	0.108235	Ppp1r15b	0.302288	0.00050594	Epb41l4aos	0.299256	0.539036	Atp5c1	0.106736	0.0267934	Rab21	0.201587	0.0320726	Casd1	0.93563	0.108266	Trav12-3	0.217386	1	Sar1a	0.424974	2.87872e-05	Ranbp9	0.397342	0.00158887	Ccnh	0.757209	8.87664e-22	Csrp2	1.76083	0.000998637	Fbxl6	0.814288	1.22722e-10	Scml4	0.291285	0.570528	Emc2	0.352812	1	Trappc8	0.919804	0.670623	Cetn4
750	Rev3l	0.430138	5.70625e-07	Fbxw4	0.339699	0.109677	Btbd9	0.302729	0.000510747	Plaa	0.181701	0.539215	Ktn1	0.425411	0.0268486	Sun2	0.191006	0.0321559	Elmo1	0.100623	0.109755	Cep290	0.407246	1	Tomm20	0.329784	2.94776e-05	Bicdl1	1.35668	0.00164654	Sirt2	0.661831	1.04873e-21	Rab5a	0.303549	0.00101542	Anapc13	0.749779	1.24163e-10	Nt5dc3	1.08227	0.574641	Dtl	0.782601	1	Map3k3	1.05056	0.675749	Tle1
751	Kat6a	0.418309	5.80841e-07	Tnfrsf4	0.0921126	0.110141	Slain1	0.300568	0.00053831	S100a13	0.114178	0.539215	Ikbkb	0.247004	0.0273785	Slc25a19	0.443119	0.0326312	Kat2a	0.882225	0.109791	Atp5g3	-0.135222	1	Pofut2	0.516888	3.3274e-05	Stk40	0.581597	0.00172399	Ddb1	0.715622	1.11844e-21	Traf4	0.396903	0.00104065	Polr2d	0.633781	1.25112e-10	Ptprj	0.553342	0.574641	Smarca5	0.144914	1	Sbno1	0.617559	0.676907	5830444B04Rik
752	Rnf144a	0.695401	6.11977e-07	Rlim	0.168691	0.110646	Tjap1	0.610577	0.000538373	Rab11fip4	0.432897	0.546241	Glrx	0.237387	0.0278869	Tbc1d9b	0.381815	0.0326482	Tubb2a	0.818664	0.109963	Stk36	1.58147	1	Ppm1d	0.454481	3.34003e-05	Itgav	0.442139	0.00172669	Memo1	0.957029	1.22264e-21	Gm29114	3.28778	0.00104065	Ndufs4	0.559657	1.25173e-10	Tcf3	0.35851	0.580219	Szrd1	0.333949	1	mt-Nd2	0.105765	0.684534	Cacna1s
753	Bptf	0.350085	6.41967e-07	Gbp3	0.359305	0.110896	Zmiz2	0.552564	0.000548902	Trbc1	0.219506	0.547266	Izumo4	0.675557	0.029286	Rexo2	0.21538	0.0328524	Faah	0.519011	0.110605	Cend1	1.92843	1	Msn	0.264822	3.35711e-05	Dusp10	0.361027	0.00172896	Ctsc	0.576854	1.23336e-21	Usp9x	0.405505	0.00104874	Trbc1	0.747207	1.26726e-10	Atp5o	0.243403	0.585079	Rtn3	0.244225	1	Scai	1.26679	0.684766	Vps13a
754	Lockd	0.862006	6.58116e-07	Uty	0.184967	0.111567	Atf4	0.220782	0.00056978	Ctla2a	0.507881	0.548922	Clspn	0.940994	0.0304254	Tet2	0.323592	0.033407	Gm37065	2.11652	0.110721	1110046J04Rik	1.19779	1	Nptn	0.37219	3.44976e-05	Gm14718	1.99789	0.00176754	Mrps30	0.76791	1.30185e-21	Exosc3	0.388549	0.00111636	Psmg1	1.38159	1.26726e-10	Atp8a2	0.250669	0.586113	Chka	0.631594	1	Rnf111	0.771935	0.685569	Nrgn
755	Arid1a	0.319722	7.31188e-07	Uqcrb	0.14718	0.112184	Cnot2	0.267436	0.000573359	Kremen2	1.37091	0.557185	Aim2	0.28483	0.0309898	Ranbp2	0.222399	0.0335658	Tusc3	0.682047	0.112595	Miga1	0.617898	1	Psmd8	0.342345	3.48168e-05	Dapp1	0.338209	0.00180742	Cuedc2	1.00925	1.37131e-21	Gpbp1	0.295414	0.00114524	Aurkaip1	0.571664	1.35336e-10	Stard3nl	0.322452	0.586113	Rb1	0.183274	1	Chka	1.309	0.693105	P3h1
756	Ptpra	0.444606	7.35884e-07	Rab21	0.151434	0.114284	Mif4gd	0.289675	0.00058645	Slain1	0.178232	0.559942	Cuta	0.239223	0.0317026	Rcl1	0.599341	0.0336487	Xrn2	0.178795	0.11376	St18	0.634883	1	Oser1	0.360742	3.62738e-05	Ttc3	0.395754	0.00181102	Phb2	0.661545	1.39044e-21	Ptpn18	0.238998	0.00117498	Aip	0.563695	1.42592e-10	Sept6	0.22537	0.589122	Pnisr	0.235631	1	H2-Q7	-0.0849684	0.694139	Qsox2
757	Mettl4	0.857845	7.5729e-07	Bex3	0.185267	0.116308	Arpc1a	0.281225	0.000589977	Scaf1	0.288564	0.559942	Impact	0.342286	0.0319856	AI662270	0.277391	0.0339258	Vamp1	0.895101	0.115015	Gm12216	0.24256	1	Snapc1	0.562617	3.68251e-05	Clip1	0.448466	0.00182354	Rnaseh2b	1.77992	1.57332e-21	Elob	0.213711	0.00117498	Slc17a9	1.68337	1.48608e-10	Elk3	0.388055	0.59269	Aak1	0.220186	1	Dmxl1	1.01142	0.70003	Stx2
758	Aup1	0.190831	7.91207e-07	Klf4	0.886102	0.116486	Cltc	0.252592	0.000600637	Emp1	0.535173	0.559957	Ddx5	0.0552451	0.0330294	Homer1	0.552062	0.0345608	Cep68	1.04423	0.115626	Ech1	0.0890688	1	U2af1	0.296696	3.70832e-05	Cul4b	0.707192	0.00184441	Bnip2	0.78602	1.62387e-21	Slu7	0.395799	0.00118329	Mrps24	0.554688	1.68155e-10	Egr2	0.903827	0.594625	Efr3a	0.25764	1	Birc3	0.320571	0.706333	4930532G15Rik
759	Inpp4a	0.626468	7.96209e-07	Phf20l1	0.147291	0.117695	Osbpl8	0.334775	0.000611924	Btbd19	0.340754	0.563178	Atf7ip	0.219134	0.0330294	mt-Atp8	0.184849	0.034594	Atp11c	0.856672	0.116164	Klra5	2.2423	1	Ppp1ca	0.260849	3.70832e-05	Iffo2	0.904699	0.00187392	Yeats4	0.728291	1.64442e-21	Chrne	1.27084	0.00120242	Cox16	0.54204	1.69006e-10	Osbpl3	0.273883	0.595783	Gsk3a	0.26189	1	Sfpq	-0.091833	0.715085	Fkbp2
760	Nrd1	0.34273	7.96921e-07	Tspan3	0.187482	0.118702	Nif3l1	0.561659	0.000612628	Prex1	0.158075	0.564146	Agfg1	0.106488	0.0335035	Raf1	0.235157	0.034727	Gpsm3	0.0778818	0.117031	Denr	0.20376	1	Aff4	0.355603	3.7564e-05	Eif3c	0.257169	0.00188286	Ndufa2	0.612833	1.67443e-21	Tob2	0.341161	0.00121382	Psma7	0.58304	1.69006e-10	Rnf11	0.418701	0.596875	Nono	0.167712	1	Svil	0.701507	0.721557	Vamp3
761	Smpd5	0.944632	8.18952e-07	Yrdc	0.242654	0.120306	Psmb9	0.221228	0.000620193	Zfp280d	0.246461	0.567487	Ahrr	0.7751	0.0337371	Optn	0.735113	0.0352391	Phf21a	0.329787	0.117031	Gm10503	1.15684	1	Creb1	0.369829	3.77945e-05	mt-Nd3	0.405595	0.00191102	Sar1b	0.708473	1.72269e-21	Eif1ax	0.579068	0.00125616	Pnpla2	0.681907	1.7141e-10	Dnajb9	0.300995	0.596875	Serinc1	0.270194	1	Cntrl	0.581486	0.722997	Nubpl
762	Nod1	0.859469	8.84623e-07	Zfp120	0.374206	0.121211	Tomm34	0.26016	0.000622002	Hacd3	0.15068	0.57766	Cfdp1	0.335677	0.0340492	Unc45a	0.321685	0.0355008	Gm11808	0.162721	0.117169	Cdca2	0.676942	1	Vcp	0.318518	3.93818e-05	Cep83	0.868369	0.00201438	Emc10	0.62914	1.83726e-21	2210016F16Rik	0.594644	0.00129405	Unc119	0.740826	1.71636e-10	Epc1	0.245757	0.596875	Nrbp1	0.270379	1	Fgd3	0.981753	0.7305	Bri3bp
763	Rdx	0.344402	8.92192e-07	Jade1	0.326317	0.122142	Prdm2	0.3335	0.000628064	Ctsa	0.132794	0.588347	Unc5cl	0.73816	0.0343652	Faah	0.41526	0.0357888	Hspbap1	1.12772	0.117184	D11Wsu47e	0.569461	1	Thap12	0.756346	4.24615e-05	Plxnc1	2.45376	0.00205646	Asf1a	0.768676	1.88741e-21	Kras	0.286931	0.00132098	Mpc2	0.588036	1.73814e-10	Snx6	0.3209	0.601149	Pias1	0.251681	1	Atp2b1	0.586337	0.732848	Mansc1
764	Tmem106b	0.662652	9.24534e-07	Leng1	0.31327	0.122407	Sod1	0.449834	0.000667416	Lamtor2	0.137859	0.588648	Insig1	0.255963	0.0344126	Cpe	1.43769	0.0376558	Ap1b1	0.497745	0.117226	Amz1	0.987001	1	Baz1a	0.359475	4.41207e-05	Atp5a1	0.213041	0.00209516	Nt5c	0.700958	1.9101e-21	Apobec3	0.340759	0.00135244	Maz	0.600323	1.80582e-10	Hook3	0.394154	0.604507	Rexo4	0.391551	1	Pias1	0.531553	0.742976	Ccdc17
765	Napa	0.318963	9.35479e-07	Nif3l1	0.325197	0.12488	Crot	0.301665	0.000667416	Prdx2	0.137119	0.589085	Tnfsf14	0.961547	0.0346788	Ostf1	0.19542	0.037814	Cldn10	3.38788	0.120507	Trbj2-4	0.62561	1	Gja1	4.12438	4.45198e-05	Carmil2	0.627176	0.00213199	Ppm1b	0.601976	2.00077e-21	Neu3	1.09875	0.0014073	Nutf2	0.681478	1.81005e-10	Rabggtb	0.287595	0.606974	Pip5k1a	0.455115	1	Prpf4b	0.597113	0.751328	Zfp764
766	2810013P06Rik	0.667644	1.0064e-06	Aim2	0.158924	0.126233	Zfp326	0.494054	0.000678627	Ccdc85b	0.395038	0.594467	Immp1l	0.37855	0.0348425	Rab11b	0.184091	0.0378209	Trbv2	1.23686	0.123699	Clgn	1.00627	1	Hexim1	0.611713	4.48718e-05	Nip7	0.647295	0.00214444	Capn1	0.656608	2.13482e-21	Ahsa1	0.333473	0.00141295	Mrpl15	0.6036	1.81005e-10	Gimap4	0.232223	0.606974	Sorl1	0.311511	1	Mbtd1	1.01682	0.752911	Zfp609
767	Sik2	0.564844	1.02532e-06	Gpr18	0.167312	0.129214	Rpa2	0.432702	0.000694215	Ubr2	0.170887	0.598641	Trav7-3	1.64029	0.0351814	Iars2	0.537178	0.0382621	Gm16083	4.51772	0.124449	Plscr4	1.0847	1	Plekhg1	5.47652	4.65473e-05	Kansl1l	0.621066	0.0022537	Gnpda1	0.909522	2.32658e-21	Ddb1	0.471125	0.00143695	Arhgap1	0.738878	1.90652e-10	Nras	0.455871	0.608668	Gm7030	0.251669	1	Kif1b	0.847887	0.761825	Impad1
768	Elk3	0.523568	1.05521e-06	Uchl3	0.215004	0.129296	Cln3	0.610087	0.000697261	Gphn	0.113337	0.601551	Apol10b	0.89902	0.0354109	Pspc1	0.324616	0.0382791	Scaper	0.608498	0.127794	Zfp511	0.286713	1	Sdcbp	0.313708	4.65882e-05	Rbms2	0.95982	0.00226437	Snrpb2	0.71797	2.7909e-21	Il3ra	1.29978	0.00148108	Tpt1	0.206923	1.93199e-10	Eif1a	0.381197	0.608668	Secisbp2l	0.314559	1	Scaf4	1.01508	0.763049	Josd2
769	Cox20	0.276408	1.06457e-06	Atp2a2	0.204264	0.13071	Smarca2	0.285441	0.000712622	Mknk1	0.386521	0.604356	Gm31793	1.58816	0.0354668	Dym	0.330427	0.0386213	Bola2	0.264128	0.131782	Irs2	0.52298	1	Cers2	0.42613	4.69732e-05	Naa20	0.469886	0.00226437	Casp3	0.806962	2.81312e-21	Slc39a4	1.30235	0.00148147	Cnppd1	0.543759	1.99292e-10	Atp1a1	0.359471	0.608668	Lin37	0.456428	1	Tmem87a	1.09421	0.765696	Upb1
770	Tcirg1	0.569398	1.08805e-06	Fam117a	0.393672	0.132435	Plaat3	0.222735	0.000713075	Ak3	0.528424	0.604523	Golm1	0.452482	0.0361236	Med13	0.391006	0.0389305	Orai2	0.545319	0.131804	Gm12227	1.37504	1	Iqgap2	0.532428	4.75599e-05	Camsap2	1.36854	0.00232411	Commd4	0.640018	3.48485e-21	Commd4	0.389129	0.00151963	Psen2	0.751033	2.03378e-10	Hnrnpl	0.207898	0.608802	Ramac	0.194047	1	Bcr	1.46513	0.776774	Rrp1
771	Top1	0.191848	1.28467e-06	Hist3h2ba	0.627287	0.134109	Baz1a	0.258335	0.000722439	Cd48	0.0982145	0.60525	Sept1	0.0936603	0.0367497	Aqp3	1.07582	0.0389923	Clec2i	0.566223	0.1338	Magee1	0.628051	1	Traf4	0.405325	4.8479e-05	Uck2	0.906079	0.00234835	Psat1	1.43703	3.48485e-21	Pomp	0.313241	0.00156999	Dcaf12	0.720782	2.05444e-10	Zc3h14	0.333462	0.609841	Esyt1	0.248456	1	Gm20275	1.04333	0.781873	Commd5
772	Gm14029	0.916388	1.28467e-06	Pag1	0.170574	0.134685	Gm5106	1.1	0.000736858	Tmem245	0.448724	0.606087	Ehd4	0.735401	0.0368719	Tiparp	0.228743	0.0389971	Tanc1	2.46646	0.134405	Atpsckmt	0.422113	1	Gatad2a	0.37377	4.85579e-05	Tra2a	0.285606	0.00238003	Akr1b3	0.651327	3.49427e-21	Vrk1	0.487414	0.00157997	Rap1a	0.560783	2.08812e-10	Wsb1	0.271133	0.609841	Kcnk5	0.482565	1	P2rx7	0.481202	0.785408	2210408I21Rik
773	Gimap3	0.183502	1.3044e-06	Axin2	0.620349	0.135059	Ecm1	1.10413	0.000755436	Adar	0.299283	0.606087	Apbb1	1.47496	0.0369485	Ccr2	0.737105	0.0395303	Washc4	0.417278	0.136698	2600006K01Rik	1.70858	1	Ly6g5b	2.60666	4.86403e-05	Padi4	5.39281	0.00238376	Gm20069	0.676554	3.57046e-21	Fam104a	0.363783	0.00160725	Kpnb1	0.605194	2.10626e-10	R3hdm4	0.268388	0.613071	Sbds	0.239029	1	Ptprj	1.14745	0.79004	Fanci
774	Arhgef2	0.480911	1.30514e-06	Gm40645	1.11508	0.136589	Cyld	0.213401	0.000773832	Kdm1a	0.170251	0.614249	Bag1	0.229754	0.0382147	Scpep1	0.729861	0.0395961	Tle4	0.33175	0.136883	A930016O22Rik	0.997848	1	Rbmx	0.597743	5.12002e-05	Lpcat4	0.758176	0.00239289	Osgin1	0.805424	3.83612e-21	Muc1	2.79122	0.00161781	Mfng	0.626712	2.11156e-10	Rad21	0.258892	0.613071	H2-Q4	0.115716	1	Raf1	0.627391	0.808806	Clspn
775	Actr2	0.177822	1.33303e-06	Hacd3	0.172372	0.137351	Rab35	0.322059	0.00077457	Uvrag	0.240857	0.617884	Elf4	0.273108	0.0390626	Sgip1	1.65821	0.0408427	Ipcef1	0.238985	0.138193	Dock5	0.361929	1	Psip1	0.313492	5.52017e-05	Snx5	0.292242	0.00246328	Pop7	0.882105	3.93623e-21	Leprotl1	0.215126	0.0016184	Atf6	0.701688	2.11901e-10	Stx8	0.349453	0.613071	Rfc2	0.298141	1	Jazf1	1.7378	0.809259	Ttbk1
776	Ttc14	0.41268	1.35074e-06	Mapre2	0.149163	0.137628	Dusp4	0.611032	0.000778886	Esco1	0.166231	0.620068	Prr5	0.642299	0.0396959	Smim10l1	0.435721	0.0418051	Adcy6	7.09997	0.138423	Ezh1	0.196258	1	Vgll4	0.377389	5.6707e-05	Eif2s1	0.332639	0.00251	Unc119b	0.847573	4.94561e-21	Nop53	0.310267	0.00162821	Dhrs7	0.828089	2.13534e-10	Tmem131	0.400389	0.624013	Map3k1	0.27927	1	Trappc9	1.04977	0.81104	Prmt6
777	Ddx3x	0.373072	1.38116e-06	Pik3r5	0.295001	0.138662	Inpp1	0.351099	0.000791989	Agpat3	0.233291	0.623681	Dek	0.159983	0.0397599	Tnfsf14	0.7158	0.0418294	Tnfrsf22	2.32117	0.140112	Lrmda	1.75199	1	Smarca4	0.453468	5.87803e-05	Ezr	0.226807	0.00259349	Ube2n	0.64852	4.95586e-21	Asb2	0.26765	0.00166225	Ywhab	0.564011	2.19812e-10	Sptan1	0.279722	0.624013	Dnajc8	0.160274	1	Exoc6b	1.16938	0.812978	Mcm4
778	Sec62	0.18281	1.40192e-06	Rnf130	0.428472	0.143095	Crebbp	0.252469	0.000809976	Hsbp1	0.18694	0.630872	Trac	0.124116	0.039857	Gapdh	0.160673	0.0425024	Slc35c1	0.832748	0.141902	Ccnq	0.300633	1	Map1lc3b	0.293115	6.10392e-05	Arhgap4	0.430552	0.00262813	Mrps24	0.623703	4.95586e-21	Ranbp9	0.372685	0.00167178	Ncf4	1.66904	2.27393e-10	Sec62	0.215292	0.627263	Prkacb	0.187772	1	Nbas	1.32329	0.813785	Sdccag8
779	Sik3	0.277869	1.45984e-06	Prkce	0.474782	0.145418	Mindy3	0.442315	0.000815008	Rgs19	0.27733	0.637185	Dnajc8	0.158993	0.0399797	Fdx2	0.53128	0.0428721	Lta	1.59466	0.142961	Nek6	0.574329	1	Tube1	3.38474	6.10392e-05	E130308A19Rik	0.918207	0.00267858	Rfc4	1.49651	5.91154e-21	B2m	0.104234	0.0016777	Sf3b4	0.575168	2.30333e-10	Lsm14a	0.277764	0.639421	Nup62	0.579899	1	Etv3	0.491266	0.825067	Cpne2
780	Csnk1a1	0.171134	1.515e-06	AI987944	0.375318	0.147252	Mta3	0.212299	0.000817835	Dlg1	0.256643	0.638069	Pvt1	0.420703	0.0402827	Cisd2	0.20301	0.0430568	Bdh1	0.661238	0.143498	Klhl25	0.358922	1	Ndufc1	0.404479	6.23984e-05	Skp1a	0.290297	0.00271042	Dpysl2	0.848563	6.18841e-21	Zdhhc2	0.589412	0.0018523	Nfkbie	0.56851	2.34724e-10	Hdac11	0.795561	0.639421	Gapdh	0.100241	1	Osbpl9	0.59255	0.826747	Haghl
781	Arf3	0.358208	1.55773e-06	Lncpint	0.121525	0.148368	Ghitm	0.205883	0.000853393	Arl6ip4	0.293604	0.638999	Nde1	0.382317	0.0415086	Amz2	0.386461	0.0433875	Dnajc7	0.200645	0.144922	Ctu1	0.632503	1	Arrb1	1.06528	6.46808e-05	Eif3e	0.229289	0.00279597	Tmem50a	0.632745	6.47949e-21	Mtx2	0.821753	0.00192214	Smap1	0.573629	2.40804e-10	Thoc7	0.274127	0.64273	Yars	0.339235	1	Cers4	0.424015	0.82718	Scoc
782	Skil	0.25122	1.57465e-06	Stap1	0.239292	0.149472	Abcb9	0.701776	0.000860714	Snw1	0.141097	0.643492	Eif4a2	0.172348	0.0418498	Cul2	0.336845	0.0443338	Pebp1	0.234997	0.14551	Aoah	2.30866	1	Fbxl3	0.466373	6.58081e-05	Tnfrsf9	0.447164	0.00281691	Mvd	1.32119	6.7893e-21	Srpr	0.302676	0.00194359	Higd2a	0.561715	2.51798e-10	Eif2s1	0.254964	0.647164	Psmc4	0.285237	1	Dtnb	0.91835	0.832239	Foxn2
783	Mbtps1	0.514325	1.58911e-06	Castor1	0.705933	0.151724	Fbrsl1	0.404012	0.000880725	Vsir	0.163565	0.646819	Crtam	0.93657	0.0430078	Virma	0.223218	0.044807	Xrcc4	0.668841	0.146691	Igha	0.775254	1	Gm36975	1.23767	6.91845e-05	2410006H16Rik	0.180274	0.00286825	Mrpl51	0.997262	6.8874e-21	Slc41a3	1.95534	0.00194892	Unc119b	0.678917	2.5329e-10	Zmiz1	0.351165	0.648125	Pms1	0.794389	1	Gnptab	1.24817	0.834403	Tmed1
784	Zbtb7a	0.407241	1.59581e-06	Cd52	0.127666	0.154171	Vasp	0.211772	0.000885716	Trim12c	0.347784	0.649128	Trbv31	0.631145	0.0435464	Dbf4	0.360752	0.0448943	Srsf9	0.427649	0.14791	Pnpla6	0.567331	1	Cflar	0.397572	7.30802e-05	Agpat5	0.731426	0.00289335	Ndufab1	0.651027	7.0655e-21	Il27ra	0.294012	0.00195085	Tlk1	0.515101	2.55944e-10	Paf1	0.337563	0.648345	Kif5c	0.841667	1	9930111J21Rik2	1.02732	0.836866	Usp11
785	Crebbp	0.332951	1.61097e-06	Dennd1c	0.15473	0.155356	Ripk2	0.40158	0.000893681	Trim30a	0.289026	0.651044	Mdh1	0.137646	0.0442415	Pop4	0.506888	0.0452865	Smad1	1.27982	0.150336	Card6	0.220332	1	Slc7a1	0.653708	7.37228e-05	Ccdc28b	2.49762	0.00297293	Rab37	0.672212	7.75384e-21	Psmd8	0.311229	0.00199753	Rnpep	0.707402	2.56788e-10	Copz1	0.328838	0.648345	Fubp1	0.224169	1	Glp1r	1.1806	0.837803	Sinhcaf
786	Cited4	0.867765	1.62722e-06	Arid4b	0.140519	0.156472	Ranbp2	0.255196	0.000926503	Ccdc59	0.171857	0.657388	Pygb	0.38821	0.0444148	Epb41l4aos	0.363725	0.0454587	Cdk19	0.508023	0.154311	Slc39a13	0.444552	1	Fam117a	0.707246	7.44969e-05	Trim65	0.992057	0.00297305	Hspa14	0.721094	7.90812e-21	Nek7	0.381918	0.00203281	Birc5	2.96344	2.60516e-10	Tsfm	0.764451	0.648725	Magoh	0.207426	1	Dcaf6	1.39834	0.843176	Sept8
787	Arhgap39	0.729564	1.6322e-06	Uba7	0.277438	0.159053	Coq8a	0.85729	0.000937745	Cenpa	0.234492	0.663144	Txnrd1	0.398386	0.0445216	Rgcc	0.601994	0.0459173	Pgs1	0.511821	0.1571	Gm11775	0.798338	1	Elob	0.237131	7.8203e-05	Ppcdc	0.955372	0.00303485	Mta2	0.642955	8.70972e-21	Msl3l2	1.57882	0.00204945	Gnai3	0.511264	2.67449e-10	Ncl	0.199067	0.662238	Stat6	0.304494	1	Sfi1	1.335	0.843176	Mrpl33
788	Kif1b	0.558163	1.70849e-06	Naca	0.139171	0.161479	Orai2	0.467609	0.0009558	Dffb	0.671962	0.667322	Mtfr1l	0.411637	0.0446766	Tfip11	0.352672	0.0466625	Myo10	2.1791	0.158762	Gm35035	0.680036	1	M6pr	0.315098	7.90856e-05	Epc1	0.301246	0.00306479	Snf8	0.661501	8.82882e-21	Acsbg1	0.537916	0.00208284	Psmc4	0.577802	2.69793e-10	Top2b	0.241712	0.662772	Max	0.197166	1	Fbxl20	0.98195	0.843176	Rnf4
789	Dgkd	0.454583	1.7172e-06	Tent5a	0.321393	0.162368	Psen2	0.433494	0.0009558	Mfsd14a	0.203656	0.669195	Ppp1ca	0.0993478	0.0465515	Fbxo34	0.352626	0.0468025	Zscan26	0.594715	0.162593	Chst10	0.453424	1	Arhgef6	0.355156	8.25759e-05	Pak2	0.193585	0.00307727	Ripk3	1.09982	8.97861e-21	Trpm4	1.67186	0.0021009	Map3k14	0.664797	2.72829e-10	Fbxw8	0.577429	0.67004	Rab43	0.315641	1	Cyth3	0.808489	0.847319	Haspin
790	Git2	0.3085	1.75266e-06	Rap2a	0.719134	0.16304	Fam102a	0.306277	0.000957998	Npm1	0.0665219	0.670977	Snrk	0.362534	0.0469665	Dusp8	1.2498	0.0479077	Pkm	0.0545247	0.164744	Pcyt1b	0.919166	1	Txk	0.368034	8.27671e-05	Drap1	0.312758	0.00309922	Ctsa	0.611463	8.98206e-21	Zfp52	0.52496	0.00210942	Adsl	0.710747	2.80888e-10	Ucp2	0.190266	0.671447	Sri	0.0984433	1	Wac	0.241302	0.850641	Oser1
791	Arrdc3	0.63551	1.84397e-06	Vps13a	0.177234	0.165206	Med13	0.426453	0.00101828	Ppp4r3b	0.14997	0.672111	Arap2	0.129752	0.0490696	Slc35e1	0.427018	0.0482245	Atm	0.727362	0.165438	Mxd4	0.121611	1	Vps37a	0.440556	8.31932e-05	Cdca4	0.555637	0.00316916	Chmp5	0.674366	9.39222e-21	Cops2	0.342098	0.00213066	Cst3	0.496599	2.84184e-10	Os9	0.236299	0.675306	Usp10	0.531441	1	Taok3	0.58201	0.851342	Fuom
792	Unc119b	0.627057	1.87193e-06	Ppp3ca	0.17528	0.166728	Thrap3	0.215149	0.00103317	Map11	0.287075	0.675572	Mbnl1	0.0814742	0.0495511	Pdlim1	0.612984	0.0488444	Nup153	0.293175	0.166052	Gm31793	0.596712	1	Slc25a24	0.599535	8.31932e-05	Ubap2l	0.30436	0.00317865	Nubp1	0.765042	9.60517e-21	Wnk1	0.25266	0.00214901	BC004004	0.699599	2.95089e-10	mt-Nd3	0.298457	0.678798	Trip11	0.240037	1	Abi1	0.462143	0.852982	Pcna
793	Maea	0.387526	1.92097e-06	Crim1	0.591267	0.167568	Prex1	0.257265	0.00103882	Calhm2	0.406261	0.676023	B4galnt2	1.55292	0.0495554	Arntl	0.312786	0.0503024	Gm19261	3.74716	0.16667	Ubxn1	0.0250037	1	Cct8	0.323087	8.31932e-05	Pbx3	1.61694	0.00319017	Exosc4	0.840581	1.00995e-20	Trappc4	0.483849	0.00219783	Tgfb1	0.517957	3.0231e-10	Atl2	0.582721	0.680695	Cd82	0.154304	1	Cdyl	1.17861	0.856539	Snx16
794	Tbc1d2b	0.624099	1.93061e-06	Ext1	0.261143	0.167782	Arhgap9	0.236515	0.00112375	Lnpep	0.0877015	0.695445	Ptpn11	0.371618	0.0498055	Fam124b	1.14492	0.0504297	Map4k3	1.77895	0.167095	Klc2	0.511114	1	Tent5c	0.373008	8.41213e-05	Mrpl42	0.475767	0.00321382	Pdrg1	0.685878	1.0156e-20	Dazap2	0.231885	0.00219783	Mrps34	0.616828	3.24432e-10	Kif2a	0.430618	0.683995	Pik3c3	0.35902	1	Snx13	1.26502	0.858635	Set
795	Arih2	0.359179	2.00305e-06	Clic4	0.413121	0.171701	Iigp1	1.14427	0.00112988	Ranbp9	0.212368	0.696247	Borcs8	0.298274	0.0498855	Spryd7	0.518252	0.0514524	Slc44a1	2.93637	0.167503	3110083C13Rik	1.85913	1	Zeb1	0.3181	8.42693e-05	Zmynd8	0.537674	0.00322737	Rtn3	0.617465	1.1104e-20	Cotl1	0.255967	0.00228449	Cry1	0.726702	3.5712e-10	Ppp1r35	0.391256	0.684292	Hint1	0.100067	1	Mau2	0.725212	0.866582	Ppp2r1b
796	Golga4	0.476249	2.03544e-06	Hist1h2bc	1.2739	0.17204	Fam204a	0.325888	0.00114423	Ttc39c	0.2574	0.696875	Trim59	0.413662	0.0498855	Eif3j1	0.22827	0.0516774	Cisd3	0.943581	0.168265	Gm42067	1.06459	1	Mafg	0.877567	8.64849e-05	Nsmce2	0.463287	0.00324216	Cops2	0.615054	1.1104e-20	Casp7	0.831769	0.00231453	Setx	0.573924	3.57712e-10	Gramd1b	0.273463	0.685937	Parp8	0.461841	1	Atp11c	1.44602	0.871368	Zfp316
797	Lrrc8d	0.404413	2.07015e-06	Atp5h	0.140237	0.17204	Myd88	0.443091	0.00116851	Rnf167	0.152839	0.701644	Ralbp1	0.27012	0.0515539	Stard4	0.421828	0.0516774	Ankrd50	1.31067	0.170237	Sh3bp4	1.00231	1	Sf3b6	0.297565	8.9153e-05	Rsph3b	1.68796	0.00324471	Gm19585	0.640263	1.21022e-20	Smim15	0.526328	0.00236964	Cd84	0.55194	3.5851e-10	2023-03-02	0.303008	0.687977	Fam111a	0.440745	1	Lrch3	0.838557	0.871764	Adap1
798	Zfp36l2	0.221392	2.07119e-06	Neu1	0.339935	0.172678	Yipf4	0.286721	0.0012109	Gng12	0.870302	0.702418	Ier5l	0.208718	0.051786	Ltv1	0.424615	0.0521368	Stat6	0.295832	0.17258	Etaa1os	0.713371	1	Med13	0.549033	9.20818e-05	Coro2b	2.23601	0.00326222	Smarcb1	0.740333	1.21022e-20	Tapbp	0.31969	0.00237501	Mast4	1.20166	3.65334e-10	Ahi1	0.439311	0.690017	Gm27162	0.806999	1	Numa1	0.528515	0.872026	I730030J21Rik
799	Trip12	0.298935	2.0932e-06	Unkl	0.386925	0.173007	Mau2	0.312871	0.00121974	Tmub1	0.368723	0.702418	Ablim1	0.119535	0.0527817	Klf4	1.12809	0.0527031	Gart	0.813665	0.174325	Cd80	0.658083	1	Fbxw11	0.442302	9.33675e-05	Rbm42	0.283319	0.00328549	Tpx2	3.31249	1.30639e-20	Ero1l	0.544916	0.00238935	Grpel1	0.557576	3.66116e-10	Pkp4	0.685462	0.692133	Rictor	0.31277	1	C2cd3	0.939384	0.873271	Bhlhe40
800	Gfi1	0.369563	2.2867e-06	Gnas	0.145375	0.179692	Rab11fip4	0.56436	0.00134192	B4galnt4	0.219392	0.70693	1700023H06Rik	1.05726	0.0535784	Eif3g	0.287583	0.053179	Eef2kmt	0.900461	0.175745	Tmem9b	0.169968	1	Tg	1.09997	9.67894e-05	Mrpl38	0.741968	0.00332361	Emc2	0.68414	1.31741e-20	Cd82	0.275814	0.00243641	E2f4	0.53799	3.82219e-10	Pawr	0.770703	0.694973	Ivns1abp	0.247755	1	Map2k5	1.08382	0.874956	Bmyc
801	Gm48719	1.27473	2.28931e-06	Dguok	0.220624	0.18109	Eif4h	0.232053	0.00134363	Gm12185	0.454767	0.714213	Cdc42ep3	0.452835	0.0557808	Adipor2	0.22512	0.0535132	Atrn	0.962579	0.178333	Zfp934	0.503281	1	Tet2	0.485899	9.9119e-05	Snhg15	0.375743	0.00332361	Hmgn5	1.37289	1.35442e-20	Galm	1.5051	0.00250849	Ctsz	0.943524	3.82586e-10	Snw1	0.23428	0.696295	Srsf11	0.113201	1	Specc1l	0.944514	0.878374	A130010J15Rik
802	Zfp874b	0.711729	2.36716e-06	Impdh2	0.208632	0.182327	Tet2	0.350508	0.00135266	Ankrd54	0.410803	0.714213	H2-M3	0.254791	0.0583864	mt-Nd6	0.442443	0.0544362	2610002M06Rik	1.09725	0.185355	Cdk10	0.392543	1	Raly	0.296458	9.95487e-05	Tcea1	0.233189	0.00334914	Copa	0.623547	1.37069e-20	D130040H23Rik	1.34368	0.00251755	Mcm3	1.19864	3.91562e-10	Camk1d	0.241203	0.700874	Gtf2i	0.175857	1	Elf1	-0.0710991	0.881158	Srsf2
803	Hdac4	0.608793	2.40105e-06	Optn	0.486079	0.184355	Naa60	0.298013	0.00135266	Zfp445	0.279591	0.722547	Tmem38b	0.67141	0.0586655	Eya2	0.962268	0.0545574	Eif4a1	0.0255348	0.189847	Ptpn5	1.30073	1	Pdap1	0.424444	0.000105967	Rnf139	0.564044	0.00337112	Hnrnpk	0.510089	1.39108e-20	Rorc	1.03368	0.0025267	Raf1	0.533983	3.98342e-10	Ttc14	0.282674	0.702245	Arih1	0.16821	1	Wapl	0.418208	0.88309	Gm28935
804	Pten	0.294478	2.40796e-06	Ldb1	0.135653	0.184355	Hnrnpll	0.40683	0.00135705	Xrn2	0.119325	0.727111	Sf3b6	0.12823	0.060071	Tmed5	0.181757	0.0556839	Arhgap29	5.25167	0.19237	Sult2b1	0.328887	1	Chmp4b	0.277604	0.000105967	Gnptab	0.806498	0.00349937	Tmed2	0.617136	1.40739e-20	Pdcd10	0.287465	0.00257451	Swi5	0.56662	3.98395e-10	Stk11	0.329704	0.703878	Exoc5	0.289272	1	Ppm1b	0.497828	0.884229	Zfp691
805	Slc36a1	1.11641	2.41442e-06	Znrd1	0.171566	0.185808	Flt3l	0.251427	0.0013764	0610030E20Rik	0.382684	0.736148	Ctsb	0.130245	0.0601771	Nbn	0.763173	0.0558801	Nt5c3	0.622008	0.194996	6720489N17Rik	0.799027	1	Dcaf15	0.453673	0.000107722	Thumpd3	0.563852	0.00350197	Riox2	0.746452	1.4176e-20	Cap1	0.248368	0.00260731	Glrx5	0.609304	4.01649e-10	Elf2	0.245619	0.706647	Gatad2a	0.217538	1	Alcam	1.55131	0.885923	Uqcr11
806	Slc25a24	0.643574	2.41823e-06	Cept1	0.160159	0.18933	Rad23b	0.252963	0.00140015	Cep250	0.311877	0.736148	Zfp706	0.124985	0.0621769	Pou6f1	0.597622	0.056625	Prdx3	0.431785	0.195546	E330020D12Rik	0.274053	1	Celf2	0.266347	0.000107722	Arid1b	0.383846	0.00351812	Commd7	0.619541	1.46164e-20	Pfn1	0.125848	0.00270234	Psmd7	0.570531	4.13192e-10	Ccdc117	0.272888	0.706647	Pttg1ip	0.312705	1	Dock5	1.28685	0.894028	Cetn3
807	Nsmce4a	0.318405	2.41974e-06	Jmjd1c	0.135418	0.189636	Phf21a	0.298818	0.00140806	Fbxw2	0.173373	0.736673	Snhg8	0.160644	0.0624386	Fam76a	0.355909	0.0571788	Prxl2c	0.738851	0.196294	Sh3bgrl3	-0.071116	1	Prdx6	0.262107	0.000110258	Bpnt1	1.04078	0.00354147	Nudt5	1.08123	1.48737e-20	Traf2	0.504411	0.0027068	Gnpda1	0.755379	4.1619e-10	Cdc42se1	0.220227	0.709518	Rnf10	0.226532	1	Znrf3	1.57905	0.897301	Fgfr1op
808	Arl6ip1	0.160643	2.50943e-06	Ggct	0.48514	0.194342	Arhgap10	0.351443	0.0014378	Gm47015	0.254191	0.739424	Usp11	0.90075	0.0629259	Pip5k1a	0.323849	0.0574928	Nab2	0.642358	0.197025	Ppp1ca	-0.104866	1	Mib1	0.694179	0.000110258	Lbh	0.299619	0.00369351	Fmnl1	0.615736	1.58218e-20	Manbal	0.59321	0.0027223	Ddb1	0.56669	4.48215e-10	Phospho2	0.371025	0.709518	Rnf157	0.271437	1	Ddi2	0.863728	0.90888	Pakap-1
809	Ubald2	0.234954	2.52052e-06	Tle4	0.173537	0.196226	Senp2	0.292305	0.00146669	Cmc1	0.224543	0.742573	Srebf1	0.516998	0.0635451	Capg	0.212405	0.0584558	Man2b1	0.501612	0.197449	Rasgef1c	1.8839	1	Dynlt3	0.751359	0.000111298	4933406I18Rik	0.671373	0.0037546	Actn4	0.6168	1.58584e-20	Tm9sf2	0.412714	0.00276714	Pin1	0.581245	4.67905e-10	Eif4b	0.235973	0.710022	Dnajc2	0.258258	1	Zyg11b	1.11135	0.910658	Dnajc4
810	Zcchc7	0.315107	2.59154e-06	Eya2	0.741016	0.197948	Tmem128	0.256364	0.00147419	Fam102a	0.183397	0.747343	Tkt	0.175242	0.0644494	Stat5a	0.314345	0.0608595	Nsd1	0.199228	0.198229	M1ap	1.33573	1	Calm1	0.210441	0.000111298	Crlf2	0.365511	0.00376437	Eif4h	0.632303	1.78393e-20	Tnik	0.302318	0.00280189	Arid5a	0.517471	4.73411e-10	Cep85	0.618375	0.710022	Tgtp2	0.406279	1	Taok1	0.922534	0.912613	Vsig10
811	Cetn2	0.470329	2.59154e-06	Slc26a2	0.396016	0.200606	Dym	0.413094	0.0015443	Hnrnpm	0.0970915	0.748281	Eif1b	0.362424	0.0648973	Crk	0.375734	0.0608595	Nfic	1.19044	0.202839	Rwdd2a	0.675855	1	Strap	0.359012	0.000113943	Reps1	0.572075	0.0037766	Elk3	0.718655	1.85648e-20	Wdr1	0.257589	0.00291182	Polg2	0.656558	4.75423e-10	Ube2d3	0.202545	0.710785	Sap30	0.345767	1	Dhx15	0.418705	0.926029	Hid1
812	Apol10b	1.11284	2.74475e-06	Hist1h4d	0.334812	0.203536	Rest	0.338292	0.00158374	Zfp706	0.0884238	0.750644	Dram2	0.45522	0.0671963	Inf2	1.39163	0.0620956	Pa2g4	0.267392	0.2043	Themis2	0.614294	1	Rnf6	0.534675	0.000116092	Arhgap12	0.87117	0.0038767	Cyb5r4	0.766379	1.9826e-20	Yipf4	0.337617	0.00293636	1500011B03Rik	0.701283	4.76945e-10	Top1	0.21101	0.71302	Ranbp2	0.214319	1	Ece1	1.16386	0.938104	Ciapin1
813	Wwp2	0.445747	2.81317e-06	B4galnt4	0.205625	0.203678	2310033P09Rik	0.357652	0.00158374	Exosc4	0.302512	0.755665	Rc3h2	0.386368	0.0681497	Smox	1.01997	0.0649784	Tsr1	0.706931	0.204476	Cfdp1	0.190092	1	Fmnl1	0.31515	0.000117983	Casc4	1.32267	0.0038902	Cbfb	0.641373	2.01166e-20	Ubxn7	0.45593	0.00295631	Higd1a	0.531794	4.90074e-10	Cops4	0.3177	0.714213	Eif4a3	0.184776	1	Far1	0.739775	0.94003	Phf11a
814	Fam71b	2.02532	2.83325e-06	Phf1	0.172872	0.203786	Tgtp2	0.422094	0.00159197	Zdhhc3	0.275067	0.757845	Kif2a	0.415913	0.0693552	Zrsr2	0.253155	0.0664455	Trmo	1.21663	0.205976	Orai3	0.359519	1	Stk11	0.410752	0.000120687	Tnfrsf18	0.254427	0.00390121	Lypla2	0.618842	2.28159e-20	Ptpn7	0.45658	0.00297047	CAAA01118383.1	0.696931	5.01116e-10	Cox5b	0.170912	0.714213	Cept1	0.247682	1	Afg1l	1.92573	0.94371	Gm16062
815	Zfp945	0.791638	2.89959e-06	Ube2q2	0.298759	0.204411	Zfp429	0.747479	0.00161406	Dym	0.283732	0.760493	Atpif1	0.231102	0.0694149	Csde1	0.203814	0.0688681	Slc25a5	0.0457837	0.206618	Ankrd9	0.488914	1	Rab1a	0.397602	0.00012142	Cd84	0.394772	0.00399183	Acp5	0.622744	2.3468e-20	Vamp5	1.44658	0.00297637	Crcp	0.861926	5.04028e-10	Hlf	0.470488	0.716155	Ccdc50	0.261679	1	AI504432	1.17932	0.94371	Prelid1
816	Ppp1r12a	0.1593	3.01429e-06	Spryd7	0.386076	0.204851	Zfp622	0.270183	0.00162928	Oas1a	0.647044	0.761803	Gm2629	1.43939	0.0697783	Fam216a	0.800724	0.0698594	Pglyrp1	1.35353	0.20799	Htra3	1.82507	1	Mien1	0.354761	0.000124364	Mnat1	0.932893	0.00404569	Rab19	0.667672	2.53409e-20	Erbin	0.286246	0.00303235	Gdi2	0.532749	5.13952e-10	Arf3	0.278422	0.716155	Il21	0.543158	1	Ralgapb	1.00914	0.947821	Abhd14a
817	Morc1	1.35947	3.0719e-06	Ccnb1ip1	0.643146	0.205401	Ube2a	0.250976	0.00163764	Flcn	0.289424	0.775152	Ywhab	0.118494	0.0701749	Hax1	0.48789	0.0703889	Nckap5l	1.46985	0.208188	Nudt19	0.384472	1	Adam17	0.613297	0.000125081	Max	0.291115	0.00405587	Crlf2	0.653478	2.55898e-20	Cln5	0.80613	0.0031042	Plcb4	0.913335	5.37426e-10	Srsf4	0.268349	0.722245	Gng5	0.0660931	1	Atg13	0.954475	0.956003	Colgalt1
818	Tbc1d15	0.339362	3.22114e-06	Dym	0.224651	0.206954	Rundc3b	0.260449	0.00165031	Ube2q1	0.180745	0.775152	Riox2	0.416188	0.0703258	Tubb4b	0.193563	0.0713531	Phb2	0.281004	0.208452	Lzts1	0.453861	1	Pnpla8	0.475126	0.000125306	Rnps1	0.304327	0.00413985	Mrps23	0.693754	2.69181e-20	Krit1	0.437172	0.00313356	Rbms1	0.56473	5.39756e-10	St6galnac3	0.213321	0.728093	Nop10	0.153518	1	Ptger4	0.318775	0.962117	Gba
819	Frg1	0.296196	3.47079e-06	E030030I06Rik	0.588106	0.209238	Gtpbp2	0.370274	0.00165041	Irgm2	0.462705	0.79064	Fyb	0.0780963	0.0704877	Strbp	0.469356	0.0723706	Rbx1	0.102638	0.21042	Ganc	0.534187	1	Yipf4	0.371012	0.000126373	Sltm	0.312654	0.00418365	H2afx	1.19805	2.79461e-20	Zfp622	0.332776	0.00332116	Ubl4a	0.801789	5.40089e-10	Map4	0.308096	0.741713	Nsdhl	0.493917	1	Khnyn	0.711496	0.967664	A630014C17Rik
820	Rab14	0.267733	3.77331e-06	Dgkh	0.809709	0.209609	Zc3h15	0.207846	0.00167502	Mta2	0.152639	0.7937	Usp48	0.266179	0.0714095	Tatdn2	0.293681	0.074573	Aatf	0.556975	0.211345	Ccdc166	0.445193	1	Dtx3	0.424321	0.000126477	Impa2	0.999809	0.00420164	Ier3ip1	0.639949	2.80751e-20	Rrbp1	0.359851	0.0034	Kdelr1	0.53033	5.41668e-10	Wdr1	0.213268	0.745108	Apol10b	0.775944	1	Ttll5	1.61273	0.967664	1600010M07Rik
821	Osgin1	0.527414	3.96928e-06	Ggnbp2	0.132244	0.210706	Ust	1.08831	0.00169755	Rap1b	0.0624563	0.802378	Tmx1	0.366633	0.0741774	Gt(ROSA)26Sor	0.681785	0.0748935	Utp20	1.03793	0.211345	Cxxc5	0.658018	1	Slc29a1	0.6363	0.000129052	Cep120	0.371247	0.00440161	Emc8	0.908437	2.82122e-20	Ormdl2	0.642528	0.00349347	Psmc2	0.576638	5.89672e-10	Zfp410	0.46901	0.746514	Chkb	0.375323	1	Pfkfb3	1.16419	0.986409	9330160F10Rik
822	Son	0.144331	4.13621e-06	Mir142hg	0.135154	0.210965	Ahrr	0.754259	0.00170378	Jmjd7	1.12084	0.802573	Zfp511	0.394303	0.0747001	Uap1	0.528968	0.0760182	Ten1	0.594454	0.212361	Gpr160	0.451165	1	Ctnna1	0.947569	0.000130615	Bcor	0.603378	0.00460303	Polr2i	0.851233	2.89745e-20	Acot11	0.863346	0.00358149	Agpat3	0.569332	5.89693e-10	Pcyt2	0.468932	0.760289	Cpsf7	0.40364	1	Lmnb1	0.175024	0.989527	Polg
823	Smad7	0.278104	4.274e-06	Grap	0.13512	0.214998	Stk11	0.307681	0.00170616	Tcf7	0.0093062	0.802573	Uchl3	0.329282	0.075831	Susd6	0.182894	0.0760982	4930417O13Rik	0.882258	0.21412	Rfx2	0.744577	1	Arpc2	0.228179	0.000131545	Rnf7	0.355358	0.00465032	Smc1a	0.685325	2.94449e-20	Dnajb13	1.7058	0.00374035	Agpat5	0.882048	5.93144e-10	Dhx9	0.229895	0.769864	H2afy	0.12472	1	Dhx36	0.539339	0.990226	Kcnh3
824	Stard3nl	0.398982	4.32941e-06	Trafd1	0.193861	0.215739	Tyk2	0.4932	0.00171701	Wtap	0.168349	0.802696	Lcp1	0.103964	0.075831	Vps37a	0.276824	0.0778168	Zfp280c	0.840059	0.216944	Brd2	-0.0204743	1	Serpine2	3.43324	0.000135541	Snu13	0.235119	0.00469121	Incenp	1.11088	2.9878e-20	Marcks	2.38291	0.00378647	Gtf2a2	0.69401	6.0074e-10	Rtf1	0.242129	0.772391	Picalm	0.226397	1	Pcnx	1.2524	0.990742	Mylpf
825	Zfp800	0.400059	4.54931e-06	Srrd	0.264131	0.217799	Rsrc2	0.211622	0.00174993	Ugcg	0.217801	0.804217	Tapbp	0.19325	0.0761979	AW549877	0.576228	0.0779081	Msrb2	2.34212	0.219406	T2	0.605598	1	Hmgcl	0.577895	0.000139662	Fmnl3	0.712163	0.00469594	Ywhaq	0.754833	3.05827e-20	Ube2z	0.403735	0.00387948	Mrps17	0.771331	6.06031e-10	Gtf2e2	0.599719	0.77392	Zbtb7a	0.265081	1	Cux1	1.11906	0.991165	C230037L18Rik
826	Srrm1	0.181082	4.62813e-06	Smpdl3a	0.139515	0.218623	CAAA01118383.1	0.415727	0.00175533	Serpinb9	0.226313	0.804217	Actr2	0.0949594	0.0763407	Tecpr1	0.26959	0.0779081	Sec61b	0.0602251	0.219495	Myo16	0.658955	1	Ralgps2	0.448454	0.00014385	Klhl2	0.872238	0.00486207	Tspan3	0.609089	3.12614e-20	Inpp5a	1.47252	0.00388131	Gm46620	1.39029	6.2402e-10	Ilkap	0.327923	0.77392	Gtf2f1	0.304697	1	Nek7	0.731153	0.99179	E230001N04Rik
827	Nde1	0.492227	5.02543e-06	Snhg3	0.238838	0.220907	Rab2a	0.201366	0.00176161	Pbxip1	0.288474	0.805324	Tcrg-C1	0.634297	0.0768432	Stat6	0.248859	0.0791175	Zmynd8	0.499766	0.219605	Slc27a1	0.628713	1	Gm12169	5.73608	0.000152645	Ppfibp1	1.54615	0.00493004	Mrpl54	0.660035	3.18803e-20	Gla	0.967313	0.00402064	Nabp2	0.662156	6.2402e-10	Rc3h2	0.3734	0.77392	Cers6	0.245615	1	Elp4	1.3375	0.993619	Lig1
828	Pdxk	0.838016	5.08985e-06	Icosl	2.03864	0.220907	Crlf3	0.200193	0.00188234	Eml4	0.172672	0.805324	Tacc1	0.211051	0.0772964	Cox7c	0.124323	0.079967	Ms4a6c	1.29496	0.221541	Med10	0.0721848	1	Pnrc1	0.189515	0.00016258	Dyrk1a	0.424655	0.00512682	Txndc9	0.677406	3.25551e-20	Slc52a3	1.44021	0.00412727	Zfas1	0.541106	6.28688e-10	Yeats4	0.354187	0.775456	Polr2m	0.220741	1	Kmt2d	1.14911	1	Fam131a
829	Ostm1	0.574982	5.45251e-06	Nudt21	0.152768	0.222027	Satb1	0.223563	0.00192735	Nelfb	0.228847	0.808053	Snap47	0.661465	0.0775496	Tob1	0.29168	0.079987	Ccs	0.543097	0.222149	Rtl8a	0.844866	1	Atic	0.71251	0.000162779	Mapk11	2.50033	0.00525004	Commd10	0.948208	3.29585e-20	Rin3	0.469954	0.00413449	Slfn2	0.541015	6.38241e-10	Atp6v0b	0.248636	0.778679	Trbv24	1.17745	1	Eif2ak3	0.976231	1	Rap2b
830	Izumo4	0.859967	5.66252e-06	Smap2	0.114396	0.223264	Xlr4b	0.467411	0.00197712	Nbeal2	0.444707	0.810162	Esyt2	0.171198	0.0777809	Cdip1	0.462403	0.0802065	Gm19705	2.7425	0.224196	Rpusd2	0.498324	1	Pold4	0.435545	0.000169634	Smad1	1.54089	0.00525422	Dctpp1	1.17196	3.32412e-20	Bcl10	0.286705	0.00414937	Was	0.543462	6.43002e-10	Ndufa11	0.242395	0.779382	Hmgcr	0.285759	1	Pcm1	0.698082	1	Myo10
831	Tra2b	0.164466	6.2316e-06	Herc6	0.271875	0.223877	Mafg	0.676823	0.00201862	Adora2a	0.153451	0.811253	Gprasp2	1.15664	0.0777809	Ensa	0.260229	0.0809092	Ifit1bl1	1.60178	0.224238	Haghl	0.474953	1	Antxr2	0.423592	0.000170824	Ube2f	0.401518	0.00529472	Capns1	0.619879	3.39642e-20	Serpina3g	0.50107	0.00424839	Dusp10	0.603477	6.55577e-10	Atp5a1	0.207367	0.779442	Rasgrp1	0.126285	1	Rasgef1b	1.79033	1	Thnsl1
832	Calm3	0.226919	6.23718e-06	Rgcc	0.433083	0.226642	Mvk	0.783171	0.00206239	Rmnd5b	0.303676	0.816162	Cyld	0.12804	0.0820088	Tnfrsf9	0.273179	0.0820803	Nob1	0.548952	0.230522	Gm20939	0.436192	1	1110008P14Rik	0.356274	0.000179115	Scyl2	0.576197	0.00532152	Arl1	0.696272	3.39981e-20	Sh3gl3	2.25291	0.00433397	Sec61a1	0.543811	6.68217e-10	Cops6	0.265305	0.779442	Rras2	0.331743	1	Tsc22d2	0.752414	1	Cln6
833	Cep120	0.358342	6.33525e-06	Pawr	0.413035	0.226659	Sla	0.19774	0.00207839	Mosmo	0.287941	0.818786	Elmo2	0.481464	0.0826101	Ddx3x	0.21465	0.0827536	Ddx21	0.215163	0.230748	Oaz1	-0.095641	1	Rasl11a	2.1465	0.000184258	Polg	1.07751	0.00558675	Casp7	1.16376	3.53195e-20	Tbrg1	0.302152	0.00435975	Uba2	0.574299	6.90588e-10	Gm44174	1.17339	0.779442	Rhof	0.209859	1	Tab2	0.586716	1	Pnpla3
834	Xbp1	0.286592	6.36654e-06	Nln	0.628385	0.226912	Srrm1	0.194197	0.00208371	Zfp869	0.186146	0.822287	Rac2	0.0795511	0.0846582	Sf3b1	0.115783	0.0858773	Gtpbp4	0.337034	0.231408	Plekhh3	1.88807	1	Marcksl1	1.02048	0.000185146	Tmc6	0.582072	0.00565889	Fhl2	2.01852	3.70763e-20	Cd320	1.59914	0.0043677	Fh1	0.865491	6.91436e-10	Uqcrh	0.17486	0.779442	Rbl2	0.185654	1	Ahctf1	0.93652	1	Mex3d
835	Phf1	0.385579	6.52395e-06	Carhsp1	0.357141	0.229009	Nemp2	0.554039	0.0021784	Pkn2	0.152352	0.82512	Lockd	0.574936	0.0851695	Kctd10	0.436394	0.0861351	Arhgef10	1.58015	0.234231	Bsn	0.937428	1	Flna	0.400056	0.00019207	Lsm2	0.612396	0.00565889	Plekhb2	0.696354	4.30189e-20	Mob1b	0.701726	0.00447785	Pak1ip1	0.512077	6.95172e-10	Actr8	0.455441	0.779442	Hspa13	0.558776	1	Usp32	1.17187	1	Bysl
836	Upf3b	0.62168	6.71542e-06	Inpp1	0.189654	0.229676	Fam234b	0.572918	0.00219471	E030030I06Rik	0.619316	0.826929	Gm11454	0.544408	0.0859389	mt-Co2	0.0568885	0.0866984	Ppp1r18	0.0272864	0.235231	Lekr1	1.1962	1	Nxpe3	0.522374	0.000194183	Otud7b	0.846529	0.00566209	Snrpa1	0.761184	4.54608e-20	Ogfr	0.397665	0.00449474	Mrpl27	1.03126	6.97507e-10	Timm17b	0.325469	0.779442	Cntrl	0.240781	1	Gm15472	1.62279	1	Zfp882
837	Tmx4	0.530745	6.79411e-06	Sat1	0.164731	0.232005	Syf2	0.214882	0.00220224	Msn	0.0454802	0.827202	Spryd3	0.50658	0.0882501	Pofut2	0.290943	0.0872455	Spred2	0.88731	0.236538	Spry2	1.43118	1	Tmbim6	0.23099	0.000194996	Lclat1	1.61443	0.00571811	Gtf2f1	0.655709	5.19977e-20	Map4k2	0.375039	0.00450085	Tsn	0.552683	7.01149e-10	Srek1	0.341265	0.782112	Nif3l1	0.486492	1	Ubn1	0.33437	1	Ogfod3
838	Acot11	0.983396	7.92495e-06	Zfp91	0.15506	0.232265	Fam98b	0.39441	0.00231048	Ppp4r3a	0.153219	0.832267	Wdr6	0.538098	0.0888179	Vcam1	1.3078	0.0873564	Zcchc7	0.198766	0.238213	Tacc2	0.442386	1	Fam167a	6.59647	0.000194996	Neu1	0.678092	0.00588017	Selenow	0.539465	5.43882e-20	Hspa1a	0.43796	0.0045466	Nrm	2.14113	7.29704e-10	Syvn1	0.423843	0.784956	Klf16	0.825747	1	Abhd2	1.15449	1	Mkks
839	Nfrkb	0.505767	8.02395e-06	Dapp1	0.15637	0.234613	Wbp2	0.217725	0.00233091	Sgms1	0.177756	0.837209	Akap9	0.268986	0.0891972	Zfas1	0.245253	0.0879633	Prpf8	0.244399	0.238441	Cenpq	0.268981	1	Gm47283	0.638091	0.000197432	Hnrnpa1	0.193606	0.00595907	Tpgs1	1.03329	5.45453e-20	Zbtb46	3.0268	0.00456921	Cmc1	0.534774	7.3278e-10	Tmed2	0.227799	0.787702	Taf1	0.439043	1	Dicer1	0.980216	1	Hacd2
840	Ifi27	0.256762	8.12883e-06	Gtf2f1	0.179775	0.241085	Kctd10	0.50322	0.00236228	Cd27	0.205198	0.840601	Pygl	1.05735	0.0898985	Btaf1	0.298382	0.0880135	A330040F15Rik	2.05885	0.240675	Klrc1	0.604335	1	Gng2	0.300337	0.000203395	Oxct1	0.556983	0.0060235	Cyb5b	0.745581	5.53826e-20	Prg4	3.95798	0.00461989	Gm20275	0.784322	7.4422e-10	Heca	0.240989	0.788575	Pik3r1	0.138894	1	Ptpn1	0.174172	1	Spred1
841	Sec31a	0.444694	8.17255e-06	Gm16201	0.927917	0.241501	Ifi213	0.650664	0.00242586	Tmc6	0.323165	0.846354	Them6	0.601561	0.0904999	mt-Nd3	0.255229	0.0893062	Arpc5l	0.304527	0.24447	Camk2n1	0.218241	1	Mfsd14a	0.387623	0.000203395	Pnpla8	0.444294	0.00613243	Cops5	0.881066	5.68047e-20	Nfatc1	0.270411	0.00467508	Cetn3	0.683385	7.47478e-10	Fam92a	0.618859	0.797877	Idi1	0.246612	1	Kat2b	1.23072	1	Thop1
842	Gm36329	1.03568	8.51713e-06	Trav14n-3	1.19163	0.24167	Gimap9	0.23509	0.00248356	Nipbl	0.107161	0.849608	Dcbld2	1.35976	0.0954918	Huwe1	0.204307	0.0900535	Atf7ip	0.201389	0.244574	Arl2	0.395128	1	Dennd4c	0.447495	0.000204737	C9orf72	1.50785	0.00614922	Mms22l	1.37363	6.04431e-20	Pvrig	0.554855	0.00467957	Bag6	0.509266	7.58099e-10	Ric8b	0.601369	0.802795	Gosr2	0.342211	1	Pds5a	0.637227	1	Aars2
843	Gas5	0.169075	8.7383e-06	Rab5a	0.142083	0.242676	Rabggtb	0.244803	0.00250878	Chpt1	0.726971	0.849608	Atp5j	0.0834733	0.0962896	Xlr4b	0.384648	0.0911439	Tasor2	0.400467	0.248237	B4galt4	0.36205	1	Snrpf	0.287806	0.000211201	Tgif1	0.253537	0.00636245	Uqcrh	0.499845	6.55756e-20	Dok2	0.347874	0.00472039	Tmem165	0.737405	7.60606e-10	Drap1	0.257845	0.809463	Rbm7	0.190544	1	Trim44	0.873385	1	Cd79b
844	Svil	0.387423	8.79478e-06	Zfand3	0.139781	0.250554	Unc5c	3.45497	0.00252524	Ddx43	0.721296	0.852789	Tceal9	0.333949	0.0971298	Srprb	0.333337	0.0916897	Mrto4	0.674907	0.249223	Sh2d1b1	1.82536	1	Spsb3	0.490107	0.000220949	A930005H10Rik	1.20516	0.00636685	Ebna1bp2	0.713715	6.80201e-20	Dbnl	0.298888	0.00541194	Polr3c	0.603745	7.66948e-10	Fbxl5	0.352355	0.809618	Dnajc13	0.43538	1	Nrf1	0.817264	1	Cab39l
845	Jdp2	0.871233	9.2398e-06	Grcc10	0.12089	0.250655	Nr1d2	0.359617	0.00252524	1110038F14Rik	0.232951	0.857261	Abcf1	0.222998	0.0971828	Derl1	0.209392	0.0920251	Pgpep1l	2.3695	0.249506	Bend7	1.72209	1	Cmtm6	0.54774	0.000221217	Tmem33	0.479847	0.00643827	Commd2	0.777784	6.87031e-20	Sik3	0.282196	0.00550637	Bub3	0.546238	7.81656e-10	Lrrk1	0.890947	0.811887	Taf3	0.350018	1	Zfp654	0.739556	1	D330023K18Rik
846	Csnk1g2	0.283655	9.30156e-06	Inpp5d	0.123672	0.250655	Csde1	0.237035	0.00256183	Ccng2	0.184567	0.858154	Zfp120	0.562968	0.098745	Impdh1	0.472807	0.095003	Arglu1	0.175055	0.25258	Gm15326	0.643387	1	Fes	1.38917	0.000239085	Rhob	0.529152	0.00645553	Clspn	1.86564	7.26659e-20	Zdhhc23	1.39225	0.00576955	Tmem167	0.551605	8.41875e-10	Pa2g4	0.269812	0.811887	Tmem9b	0.191687	1	Wdr44	1.02451	1	Ccdc22
847	Trav4-3	1.33942	9.32242e-06	Cobll1	0.441145	0.261666	Gngt2	0.207264	0.00258711	Slc4a7	0.223212	0.860324	Dhcr24	0.888147	0.0988161	Csnk1e	0.501288	0.0982992	Tmc8	0.52222	0.255561	2810468N07Rik	1.07944	1	mt-Nd2	0.276033	0.000242393	Parp3	0.79091	0.00652651	Rnf166	0.603986	7.31197e-20	Bpnt1	0.975466	0.00590671	Cuta	0.537965	8.47624e-10	Zfp451	0.51349	0.812305	Gbp3	0.405257	1	Epb41l2	1.14947	1	Gm28707
848	5031425E22Rik	0.44886	9.51305e-06	Apbb1ip	0.131243	0.264241	Tnfsf11	0.571943	0.00258711	E2f4	0.152448	0.862997	Ube2v1	0.141029	0.102441	Mif	0.152338	0.0985718	Cd3eap	1.44372	0.258596	Stard3nl	0.185065	1	H3f3b	0.153664	0.000246043	Strbp	0.663243	0.00666779	Rbbp8	0.643018	7.32582e-20	2023-03-05	0.360267	0.00600379	2023-03-02	0.551814	8.49085e-10	Kat6a	0.301703	0.813475	Tmed2	0.123971	1	Akap9	0.643996	1	Bclaf3
849	Ythdc1	0.179944	9.74735e-06	Hspbp1	0.315796	0.264247	Ppp2ca	0.191024	0.00258985	Fam53b	0.314654	0.864389	Trav15-1-dv6-1	1.3854	0.104662	Crybg1	0.347628	0.0990408	Tmcc1	0.502699	0.258596	Cplane2	0.776165	1	Rnft1	0.547746	0.000247994	Erf	0.771106	0.00672011	Vma21	0.809832	7.81271e-20	Isg15	0.279247	0.00601805	Asna1	0.618945	8.53061e-10	Ifitm2	0.951988	0.815398	Rab5a	0.185776	1	Tasor2	0.779546	1	Mybl2
850	Hist1h1c	0.356071	9.74735e-06	Ywhah	0.136791	0.264633	Chmp1a	0.297981	0.00260567	Ndufb9	0.123744	0.866092	Gm45716	0.251777	0.104848	mt-Nd4	0.140922	0.0992366	Dnm2	0.136773	0.26318	Fam173a	0.213044	1	Csde1	0.337458	0.000250245	Otud1	0.939809	0.00675759	Mthfd2	0.617991	7.90951e-20	Eapp	0.333606	0.00603162	Gatad1	0.638175	9.04263e-10	Hnrnpa3	0.176653	0.824418	Rnf5	0.350393	1	Prr5l	0.848933	1	Ndrg2
851	Cerk	0.833518	9.884e-06	Paxbp1	0.151907	0.265897	Zdhhc2	0.452211	0.00264822	Fancf	0.297293	0.876805	Nfe2l2	0.235213	0.106351	Serpinb6b	0.25026	0.0999311	Nsf	0.540242	0.264879	Trdv5	1.7911	1	Tmem14c	0.349386	0.000253884	Ptbp3	0.200294	0.00680857	Sh3bp1	0.630987	7.93123e-20	Gm16286	0.277973	0.00608895	Tbc1d4	0.923569	9.19234e-10	AW011738	0.265077	0.830157	Rbbp5	0.490769	1	Xylt1	1.33768	1	Igsf23
852	Samd9l	0.532144	9.89544e-06	Slc25a3	0.123701	0.272186	Sfr1	0.235916	0.00273494	Supt20	0.171625	0.877189	Six3	1.53375	0.106662	Pitpna	0.160536	0.102955	Nfix	2.32131	0.264879	Igip	1.68979	1	Glul	0.475492	0.000254969	Angptl2	2.81425	0.0068712	Was	0.596242	8.00192e-20	Cyb5a	0.257146	0.00609406	Tbc1d1	0.525988	9.48036e-10	Srebf2	0.208039	0.830157	Cetn2	0.301512	1	Acbd5	0.709416	1	Ghdc
853	Etaa1	0.637658	1.02511e-05	Fmnl3	0.335079	0.275312	Otulin	0.229797	0.00275296	Max	0.120558	0.882237	Selenof	0.114043	0.107233	Smchd1	0.155443	0.103738	Tmc6	0.530203	0.266566	Gm42555	1.57158	1	Nadk	0.51415	0.000256669	Anxa5	0.399909	0.00690345	Cops6	0.620858	8.72154e-20	Cycs	0.260932	0.00626002	Leo1	0.848738	9.56547e-10	Pqbp1	0.45093	0.830157	Las1l	0.393216	1	Taf1	0.872101	1	Cxxc5
854	Prrc2b	0.333064	1.07148e-05	Rrm2b	0.28377	0.278157	Rnf19a	0.22973	0.00279819	Reep4	0.332392	0.884853	Gm48719	0.878225	0.108737	Alyref	0.168235	0.106586	Trmt61a	1.36624	0.26867	Gm2237	0.554181	1	Szrd1	0.39973	0.000259765	Khsrp	0.399175	0.00704565	Psma3	0.595071	8.83525e-20	Cers2	0.373331	0.00652461	Hmgn5	1.16052	1.0017e-09	Gm19585	0.257133	0.830615	Aig1	0.324634	1	Leng8	0.919194	1	AA388235
855	Ogt	0.409388	1.12059e-05	1810013L24Rik	0.208317	0.278511	Dgka	0.193088	0.00280049	Rnasel	0.323699	0.886715	Sdha	0.206348	0.109705	Cltc	0.182373	0.108434	Gm20234	1.3161	0.270004	Ociad2	0.503014	1	Laptm4b	2.48642	0.000260756	Ptpn6	0.363832	0.00706396	Lrrc59	0.817448	9.15976e-20	Podnl1	0.329025	0.00658066	Hist1h2ae	1.7041	1.01282e-09	Trim28	0.321742	0.832116	Acap1	0.0943552	1	Wdr20	0.859691	1	Slc36a3
856	Calhm2	0.788442	1.13587e-05	Polr2a	0.132567	0.282643	Arhgef6	0.246624	0.00280812	Daxx	0.299934	0.890254	Polr2g	0.263008	0.111181	Zdhhc23	1.00584	0.110792	Mink1	0.413177	0.278264	Agtrap	0.33898	1	Apex1	0.894395	0.000270232	4930481A15Rik	1.10874	0.00706396	Rpa2	0.768709	9.64392e-20	Csde1	0.289492	0.00662541	Ranbp1	0.593722	1.0226e-09	Gnptab	0.618106	0.833569	Fkbp3	0.132246	1	Ccser2	0.856352	1	Cit
857	Cblb	0.191199	1.13616e-05	Taf4b	0.477008	0.283333	Tmpo	0.265264	0.00289444	Ythdf3	0.182106	0.897897	Slc12a7	0.520796	0.111396	Nrip1	0.138827	0.110794	Wnt5b	2.96299	0.278705	Tmem37	0.80289	1	Tm2d3	0.833301	0.000274217	Gm42031	1.52407	0.0071276	H2afy	0.593226	1.00943e-19	Osbpl8	0.390662	0.00665213	Sdf2l1	0.696545	1.03084e-09	Cry1	0.437388	0.837082	Csnk1g2	0.174221	1	Prkacb	0.336609	1	Ndufaf1
858	Gatad2b	0.364561	1.16355e-05	Pten	0.135938	0.287461	Pon2	0.267467	0.00289733	Antxr2	0.191721	0.900552	Camk2g	0.411119	0.111511	Sap18	0.129318	0.111954	Fhit	1.50621	0.282093	Znhit6	0.406224	1	Sfr1	0.33141	0.000281563	Usp22	0.615908	0.00721481	Pa2g4	0.689792	1.05056e-19	Szrd1	0.376972	0.00669322	Cks1b	2.17405	1.03809e-09	Pvt1	0.420818	0.838516	Pcif1	0.219669	1	Tex14	1.29006	1	1700021A07Rik
859	Dcun1d4	0.952602	1.16359e-05	Pdcd1lg2	0.348205	0.288387	Jarid2	0.206338	0.00292371	Tes	0.0997122	0.904116	Pglyrp2	0.312412	0.111544	9130401M01Rik	0.51109	0.115878	Extl3	0.870216	0.283302	Gadd45gip1	0.198743	1	Wasl	0.37763	0.000284979	Eif3k	0.181052	0.00721627	Cd3d	0.552513	1.09125e-19	Mast4	0.797667	0.00678754	Commd6	0.561184	1.04674e-09	5830432E09Rik	0.619191	0.839027	Serbp1	0.101353	1	Supt3	1.34401	1	Prkag2
860	Kif2a	0.533054	1.22615e-05	Hist1h4i	0.706729	0.293176	Eif2s2	0.193689	0.00292617	Mrps18c	0.207539	0.908381	Rdm1	0.63024	0.112079	Slc41a1	0.397323	0.115878	Tnik	0.19254	0.287806	Slc25a10	0.558575	1	Actb	0.106232	0.000285903	Tubb2b	3.54805	0.00748036	Cyc1	0.605347	1.12966e-19	Fancc	0.825191	0.0068799	Wtap	0.513538	1.05302e-09	Arntl	0.312163	0.839616	Atp6v0e	0.125349	1	Strn	0.980276	1	Gm37065
861	Puf60	0.198516	1.23555e-05	Mpc2	0.164166	0.293434	Yipf3	0.284644	0.00292617	Vdac2	0.0875874	0.911654	Pip4k2a	0.177226	0.113814	Arl13b	0.555582	0.116031	Pip4k2a	0.157881	0.290828	Polr3gl	0.325898	1	Dusp8	1.67369	0.000288856	Syncrip	0.383023	0.00755005	Phgdh	0.833972	1.14016e-19	Cblb	0.242045	0.00688982	Otub1	0.509155	1.05302e-09	Snrpe	0.24248	0.849308	Gm26740	0.13775	1	Ppp2r2a	0.457825	1	Ctsz
862	Nmrk1	0.623111	1.24213e-05	Fam133b	0.199007	0.297715	Ywhaz	0.149929	0.00293282	Lpp	0.231185	0.911654	Canx	0.133629	0.114534	Stam2	0.352012	0.119472	Stim1	0.250967	0.291317	Med7	0.323023	1	Eif4e	0.337159	0.000290172	Mef2d	0.38818	0.00760366	Brk1	0.620321	1.19185e-19	Ddx24	0.2311	0.00691176	Aco2	0.51597	1.08024e-09	Cipc	0.30628	0.849308	Aplp1	0.549909	1	Klhl3	1.60032	1	Lima1
863	Zfp831	0.626954	1.30579e-05	Ecm1	0.706222	0.298304	Traf6	0.344285	0.00293582	Tox4	0.121045	0.92106	Umad1	0.680354	0.120747	Gm7008	1.04795	0.11966	Trbv13-3	1.1472	0.291317	Gm16283	0.825056	1	Tm9sf2	0.428009	0.000298897	Donson	0.361823	0.00770367	Mdp1	0.622375	1.3305e-19	Bri3	0.378912	0.00707642	Tmem208	0.603719	1.08193e-09	Stk32c	0.583415	0.849477	Tinf2	0.300586	1	Tmem164	1.11245	1	Scrn2
864	Rnf113a2	0.47646	1.39174e-05	Nrbf2	0.211536	0.299017	Vps28	0.192241	0.00293815	Mtch1	0.242129	0.92241	Commd10	0.522974	0.120768	Gtpbp4	0.246327	0.119756	Trim65	0.669677	0.292402	Gm16174	0.814966	1	Krt18	3.07006	0.000305103	Map7	1.7247	0.00779624	H3f3a	0.453405	1.35144e-19	Atf3	1.19382	0.00716366	Trir	0.556888	1.09571e-09	Plekha2	0.318293	0.855938	Hnrnpr	0.243983	1	Slc1a5	0.215172	1	Pigv
865	Spen	0.537867	1.46672e-05	Mppe1	0.181148	0.299669	Chrac1	0.27885	0.0029672	Ahcyl2	0.242353	0.924392	1500004A13Rik	0.65971	0.120925	Gm48099	0.239908	0.12067	Cd1d1	0.77	0.296798	Sema6b	0.766737	1	Ndst1	0.937241	0.000317824	Supt3	0.857447	0.00791155	Set	0.575874	1.36205e-19	Gstp1	0.255314	0.00725479	Blmh	0.598551	1.10763e-09	Prps1	0.52565	0.856061	Usp15	0.197464	1	Fgfr2	0.671311	1	Hdc
866	Gm38979	1.27343	1.53718e-05	Tgif2	0.337768	0.302011	Map3k2	0.263064	0.00299767	Trbj2-1	0.653417	0.924392	Def6	0.166913	0.12458	Cers4	0.169217	0.120767	Slc35a5	0.880306	0.29766	Apobec2	0.455642	1	Ssr3	0.345702	0.000318293	Ruvbl1	0.775118	0.00792041	Cdca3	3.92845	1.38454e-19	Rtf2	0.337111	0.00726516	Hprt	0.539358	1.10783e-09	Krcc1	0.253403	0.856061	Snrpd1	0.197609	1	Ago3	0.929745	1	Lin7c
867	Trip11	0.362946	1.54086e-05	Jpt1	0.133257	0.302864	Stx5a	0.242554	0.00318976	Actg1	0.062616	0.926263	Ftx	0.934638	0.125111	Bsdc1	0.33213	0.120985	Tfap4	1.69966	0.301659	Mrps15	0.220232	1	Tomm6	0.256521	0.000326621	Btbd6	1.36341	0.00792746	Nelfe	1.03334	1.4675e-19	Ccng1	0.310738	0.00728459	Xpnpep1	1.11022	1.12723e-09	Qars	0.345144	0.856061	Tnf	0.474797	1	Madd	0.726568	1	Kif3a
868	Prelid3b	0.393413	1.59312e-05	Vcam1	1.1833	0.303376	AI506816	0.668754	0.00320648	Gata3	0.213029	0.932961	Trp53i13	0.529872	0.127035	Snhg12	0.160487	0.121631	Trbv1	0.824657	0.302519	Pafah1b3	0.433676	1	Crlf2	0.379823	0.000332711	Rtn3	0.33257	0.00798285	Psmc6	0.624395	1.53946e-19	Sec22b	0.437037	0.00746176	Tusc3	0.874405	1.14298e-09	Rab37	0.287548	0.856061	Ppp3r1	0.303586	1	Sipa1l3	1.63407	1	Tmem86a
869	Six3	2.16952	1.66098e-05	Dennd5a	0.213408	0.309765	Cd274	0.336215	0.0032422	Lrba	0.164581	0.935485	Ppwd1	0.5049	0.127312	Ik	0.211036	0.122304	Mboat7	0.613401	0.303236	Gm31749	1.81049	1	Slain2	0.474578	0.000336442	Vps13a	0.399036	0.00798285	Fam92a	1.21109	1.59266e-19	Rnpepl1	0.709004	0.00789875	Eif3d	0.55173	1.17023e-09	Foxp4	0.409186	0.856061	Zranb1	0.401954	1	Phf8	0.733607	1	Gm17055
870	Mir142hg	0.243176	1.67307e-05	Prkx	0.268601	0.310596	Themis	0.196465	0.00336922	Gm48099	0.236037	0.940953	Kif1b	0.382988	0.1274	Tmem154	0.251968	0.1279	Zbtb9	0.853896	0.303588	Kctd9	0.361269	1	Fam98b	0.518945	0.000338951	Rce1	0.554569	0.00815279	Smc3	0.628579	1.65221e-19	Matn2	3.45515	0.00790852	Pycr2	0.697987	1.18047e-09	Cox8a	0.152708	0.856061	Gm38979	0.866577	1	Ldlr	0.934061	1	Tjap1
871	Secisbp2l	0.477707	1.67847e-05	Ksr1	0.333319	0.311856	Itsn2	0.210927	0.00337022	Psmd8	0.122007	0.946295	Emc8	0.530261	0.129388	Zfp326	0.359797	0.12792	Nop2	0.797067	0.305419	Ube2m	0.0535318	1	Ppp1r10	0.464036	0.000338951	Trmt1	0.666562	0.00826127	Kif11	2.57421	1.67693e-19	Raf1	0.300743	0.00795094	Txn2	0.528956	1.19034e-09	Nin	0.32311	0.859933	D1Ertd622e	0.468115	1	Tbc1d1	0.634191	1	Scarb1
872	Gnb4	1.32817	1.74901e-05	Pdcl3	0.220738	0.312981	Cdadc1	0.464681	0.00344486	Pcmtd2	0.303108	0.948788	Gpd2	0.565842	0.129747	Galnt11	0.515173	0.128424	Mrps28	0.498511	0.309357	9130019P16Rik	0.579257	1	Dctn4	0.353201	0.000344251	Ptpn7	0.397632	0.00830876	Mmd	0.538854	1.70597e-19	Tecr	0.286585	0.0080566	Eif3j1	0.539444	1.19454e-09	Lpxn	0.209185	0.862756	Dnajc9	0.266455	1	Bicra	0.857933	1	Gm9887
873	Nub1	0.321742	1.74986e-05	Pqbp1	0.22818	0.313254	Ddx28	0.636118	0.00347274	Slc2a3	0.382213	0.955062	Aacs	0.65473	0.13048	Fbxl3	0.244238	0.128675	Sec24b	0.378535	0.312018	Blcap	0.397077	1	Cobll1	0.948157	0.0003443	Crtc3	0.390392	0.00837233	Ndufa7	0.599455	1.7261e-19	Xbp1	0.293669	0.0080566	Psmd11	0.517241	1.23862e-09	Gnptg	0.321037	0.863101	Sarnp	0.136836	1	Ankfy1	1.02547	1	Mrpl53
874	Fosb	0.495946	1.77897e-05	Calm2	0.121957	0.313427	Rab11fip1	0.290283	0.00350784	Dtx2	0.357351	0.976219	Clk4	0.202605	0.130958	Tmbim4	0.293751	0.128753	Gm16091	2.41128	0.313333	Ttc3	0.175931	1	Anp32a	0.244058	0.000346505	Phlda1	0.454814	0.0085155	Sdhaf2	0.720174	1.79392e-19	Larp1	0.347016	0.00815784	Derl2	0.570217	1.28759e-09	Dctn4	0.271993	0.867453	Slc9a8	0.639691	1	Fancc	1.14574	1	Gm4013
875	Akap11	0.651591	1.83537e-05	Nfkbib	0.137186	0.314424	Socs1	0.404152	0.00355632	Minpp1	0.374076	0.977091	Rras	0.51012	0.131502	Kcnmb4os2	1.83003	0.128784	Dapk1	2.87274	0.318253	Zfp239	0.610417	1	Dock2	0.225985	0.000353046	Map3k1	0.330296	0.00854825	Pigt	0.897597	1.82696e-19	C1qtnf12	2.79944	0.00818437	Nip7	0.831774	1.28759e-09	Fasn	0.652419	0.870277	Dut	0.238553	1	A330023F24Rik	2.07865	1	Fam76a
876	Lbh	0.260169	1.91717e-05	Gimap7	0.158199	0.314696	Tmem30a	0.219016	0.00360952	Zfp740	0.280325	0.979869	Mturn	0.63058	0.132649	Hivep1	0.316862	0.129485	Daxx	0.496304	0.319133	Il7	1.11974	1	Syvn1	0.624032	0.000358607	Nme2	0.188931	0.00859428	Yipf1	0.647845	1.93404e-19	Rab11b	0.273233	0.00858283	Pdia3	0.478084	1.31292e-09	Gtpbp1	0.455644	0.871699	Ktn1	0.336935	1	Atp13a3	0.844756	1	Dnal4
877	Fbxo34	0.538372	1.95031e-05	Insl6	0.304532	0.315692	Crebrf	0.224983	0.003695	P2ry10	0.109647	0.979907	Mtmr1	0.458765	0.134143	Brix1	0.234316	0.129777	Emc6	0.318135	0.324064	Gm11110	0.370499	1	Etfa	0.420455	0.000358607	Tomm20	0.238549	0.00861955	Tomm70a	0.667278	1.97276e-19	Hsbp1	0.334832	0.00868199	Herpud1	0.527839	1.31342e-09	Sfr1	0.252634	0.875907	Tacc2	0.980842	1	E130308A19Rik	1.14374	1	Lpar2
878	Snx10	0.944961	1.98106e-05	Arl8b	0.198497	0.321336	Tnrc6b	0.185957	0.0036957	Rnf7	0.167237	0.979907	Fam71b	1.31165	0.13472	Ttc39c	0.311684	0.130607	Tsnax	0.454252	0.331043	Hs1bp3	0.549912	1	Ywhae	0.302309	0.000358607	Smc1a	0.319768	0.00868494	Snai3	1.09996	2.01951e-19	Tsc22d3	0.267277	0.00871551	Emc7	0.520046	1.34209e-09	Nsa2	0.206699	0.875907	Tnip3	0.923761	1	Zfp773	1.11642	1	Casp9
879	Zcrb1	0.270422	2.00279e-05	Zfp622	0.155958	0.322829	Actg1	0.118924	0.00372156	Grcc10	0.0907228	0.986473	Mat2b	0.132822	0.141094	Wbp11	0.247083	0.130925	Trbv3	0.564631	0.331845	Eif3j2	0.443537	1	Cltc	0.317799	0.000361278	Thrap3	0.237173	0.0088048	Ncaph2	0.780391	2.16216e-19	Irf4	0.339399	0.0087456	Mplkip	0.629575	1.36741e-09	Tbcb	0.295361	0.87923	Themis	0.131784	1	Usp37	0.861043	1	Apobr
880	Slc35d1	0.659752	2.12494e-05	Atp2c1	0.240623	0.323906	Ssr4	0.19981	0.00378496	Ostm1	0.290131	0.989496	Rdh10	1.24294	0.141848	Jund	0.0818834	0.131077	Ccar2	0.770121	0.332378	Susd4	0.733357	1	Derl1	0.337807	0.00036205	Srm	1.07903	0.00883487	Eif3m	0.606757	2.20854e-19	Tusc3	0.602489	0.00878023	Syncrip	0.563443	1.42641e-09	Map2k4	0.31519	0.87923	Cnbd2	0.760634	1	Tut7	0.487671	1	Gm10804
881	Pink1	0.350817	2.1458e-05	Lpin2	0.177631	0.324035	Sys1	0.22502	0.00386612	Aspscr1	0.302255	0.989496	Eif4e3	0.284033	0.14201	Sqle	0.362117	0.132645	Tm2d3	0.653967	0.33396	Adh1	1.32986	1	Arap2	0.293493	0.000365154	Timm8a1	0.95009	0.00889552	Actr10	0.598624	2.2822e-19	Sar1b	0.391035	0.00880943	Tmbim4	0.598008	1.42913e-09	Cul2	0.39212	0.880202	Fbxo34	0.371408	1	Bclaf3	1.03257	1	Mrpl49
882	Morrbid	0.609147	2.14594e-05	Utp11	0.163615	0.324051	Fli1	0.197177	0.00389549	Ndufb5	0.135499	0.990822	Denr	0.273041	0.143303	Selenot	0.203339	0.132972	Nop16	0.784567	0.334019	Pkdcc	0.88252	1	Bsdc1	0.534167	0.000372083	Taf1d	0.283603	0.00914737	Pole4	0.611915	2.30861e-19	Mvb12a	0.439354	0.00887877	Gpsm3	0.552732	1.43852e-09	Tomm20	0.210341	0.881314	Sik2	0.279368	1	Diaph3	1.29828	1	Slc24a5
883	Ep300	0.386565	2.19486e-05	Cd86	0.725714	0.324201	Maf1	0.215313	0.00395362	Ogt	0.193775	0.998749	Grina	0.199377	0.144611	Ankrd6	0.745643	0.134069	Zfp592	0.384524	0.335762	Klrb1	1.72323	1	Cenpa	0.49298	0.000375395	Ranbp10	0.59402	0.00918047	Alad	1.01454	2.35778e-19	Wasf2	0.28222	0.0089657	Spg21	0.573561	1.46363e-09	Tmem135	0.344273	0.881314	Mtif3	0.605838	1	Myo1e	1.41811	1	Ly6c1
884	Snd1	0.418739	2.27824e-05	Abhd8	0.17288	0.324974	Lrba	0.255928	0.0040018	Bdh1	0.387708	0.999739	Irf2bpl	0.204244	0.144923	Usp38	0.17634	0.134069	Trbv15	1.05135	0.337222	9330185C12Rik	1.09475	1	Zfp410	0.607507	0.000408991	Hsbp1	0.321777	0.00918372	Tceal9	0.639661	2.38698e-19	Rer1	0.278039	0.0089768	Cmpk1	0.513419	1.51236e-09	Arhgap39	0.501899	0.881314	Gps2	0.199434	1	Ylpm1	0.819544	1	Dap3
885	Tuba1c	0.400184	2.43009e-05	Dstn	0.488971	0.326265	Sod2	0.283632	0.00410611	Zfp398	0.349496	1	Hnrnpd	0.101804	0.146846	Gem	0.367611	0.134079	Gm44686	0.536162	0.340279	Mettl5	0.465538	1	Tnfaip8l1	0.9527	0.000418124	Stat6	0.341503	0.00939629	Naxe	0.780268	2.38698e-19	Naa10	0.661815	0.00909269	Wdr83os	0.512607	1.60908e-09	Timm23	0.22096	0.881314	Borcs6	0.449173	1	Dis3l2	1.08865	1	Srm
886	Atxn10	0.307716	2.4627e-05	Rinl	0.134819	0.328328	Mfap1b	0.522779	0.00424658	Pgp	0.358233	1	Cited2	0.209413	0.147563	Clcn3	0.368777	0.134079	Eef1akmt4	1.55499	0.345948	Gpsm3	-0.0563111	1	Med15	0.40134	0.000418124	Ift80	1.29683	0.00988662	Cracr2a	0.861381	2.39712e-19	Nfat5	0.435114	0.00909269	Dynlrb1	0.536924	1.6383e-09	Stk39	0.260868	0.881314	Slc25a3	0.127306	1	Agps	0.966891	1	Lonp1
887	Aftph	0.40028	2.46314e-05	Hp1bp3	0.119384	0.336295	Clk3	0.266377	0.00426658	Yipf3	0.188002	1	Akap8l	0.265528	0.148071	Ccm2	0.181489	0.138081	Psmg1	0.879212	0.347366	Gucy1a2	1.56724	1	Cep85l	0.67949	0.000418124	Tmem251	0.518871	0.00989367	Bax	0.611744	2.45904e-19	Sgk1	0.711681	0.00913866	Ndufa13	0.529056	1.6498e-09	Magohb	0.684523	0.881886	Acbd6	0.269538	1	Sidt2	0.901928	1	Tram2
888	Smc6	0.28572	2.46314e-05	Arl4d	1.58072	0.340597	Selenok	0.182921	0.00431654	Tnrc6b	0.0677303	1	Pfn1	0.0924452	0.148819	Hs6st1	0.779854	0.142148	Rmnd1	0.873055	0.347928	Gm27166	0.722273	1	Sptssa	0.331008	0.000431309	Dcun1d5	0.251803	0.00996791	Polr2j	0.768552	2.4629e-19	Mrfap1	0.266699	0.00914256	Mcmbp	0.643536	1.66146e-09	Ramp3	0.172816	0.886119	Cpd	0.209798	1	Sema3c	1.5536	1	Ogfod1
889	Rasgrf1	2.41343	2.71843e-05	Nbn	0.501149	0.34428	Lgals9	0.248273	0.00431908	Gm16033	0.395757	1	Sertad3	0.746556	0.150352	Pfdn2	0.164778	0.147484	Pisd	0.827308	0.3491	4933424G06Rik	0.642208	1	Setd3	0.345924	0.000435206	Matr3	0.324861	0.0101091	Gsr	0.864713	2.48202e-19	Lamtor5	0.383639	0.00914256	Pdcd2	0.513303	1.66146e-09	Parg	0.345313	0.886977	Ddx58	0.252978	1	Avl9	0.513742	1	Arl4d
890	Ptpn11	0.400219	2.74971e-05	Rmdn2	0.593723	0.350976	Kdm5a	0.238148	0.00431908	Adh5	0.203464	1	Gm19585	0.216877	0.150765	Lin54	0.28752	0.147839	Mthfd1	0.993914	0.355662	Tpbgl	0.712058	1	Scrt1	1.25609	0.000446895	Ftsj3	0.744194	0.0102613	Polr1d	0.573585	2.53199e-19	Pld3	0.485022	0.00916357	Cd2bp2	0.551593	1.66889e-09	Erp44	0.294517	0.886977	Creld2	0.42469	1	Ddhd1	1.0393	1	Gm19412
891	Rnf44	0.37818	2.80651e-05	AU020206	0.119321	0.352042	Isca1	0.272797	0.00434621	Smg6	0.126599	1	Plk3	0.179773	0.151952	Ddit3	0.253646	0.150148	Trav14-1	1.89497	0.358264	Mkln1os	1.79509	1	Madd	0.436258	0.000448083	Rasl11a	1.91026	0.0104103	Traf5	0.627439	2.5434e-19	Rab1a	0.340253	0.0091803	Mcts1	0.541963	1.71451e-09	Cenpx	0.295447	0.888172	Nacc1	0.366456	1	Fah	1.42295	1	1700113A16Rik
892	AI413582	0.333181	2.8956e-05	Noct	0.255225	0.357994	Itpkb	0.181188	0.00436888	Srfbp1	0.353446	1	Adcy7	0.339344	0.152377	Lrrn2	2.53091	0.151485	Vmn2r97	1.44495	0.360623	Gstt1	1.66802	1	Zfp362	0.522936	0.000450294	Gm2245	0.726758	0.0106639	2900026A02Rik	1.41392	2.60078e-19	Pde4d	0.264953	0.00918087	Sar1b	0.535975	1.8266e-09	Rab3gap1	0.234983	0.888172	Sgf29	0.472724	1	Gigyf2	0.898399	1	Tnrc18
893	Map4k4	0.274456	3.05665e-05	Pgam1	0.227766	0.36092	Brd4	0.191253	0.00437799	Mprip	0.313689	1	Hint1	0.0896354	0.153717	Mrpl54	0.227448	0.154096	Ust	0.788743	0.36183	Lss	0.407308	1	Dda1	0.352917	0.000461732	Mfhas1	0.839916	0.0108987	Tcf19	2.46143	2.65918e-19	Emc7	0.314138	0.00920996	Tm9sf3	0.527569	1.9723e-09	Gm15638	0.96019	0.8922	Qrich1	0.263241	1	Hivep1	0.850201	1	Ebi3
894	Syf2	0.205221	3.1098e-05	Hgsnat	0.409658	0.36337	Klf13	0.198455	0.00438543	Ifnar1	0.181471	1	Gimap5	0.146279	0.156282	Gab3	0.521202	0.155669	Ubxn11	1.16196	0.363083	Actr8	0.302389	1	Capns1	0.285418	0.00046779	Fam49a	0.594947	0.0110439	Rer1	0.618144	2.75817e-19	Pet100	0.360073	0.00932417	Etfa	0.58641	2.02903e-09	Nudt21	0.247627	0.892339	Mllt10	0.24137	1	Btrc	1.10983	1	Fam102b
895	Ik	0.354905	3.17433e-05	Nop14	0.259329	0.364353	Ddb2	0.444224	0.00449506	Ift20	0.19719	1	Lonp2	0.209651	0.156708	Gm26885	1.06723	0.163734	Ext1	0.389973	0.365199	Uqcrb	-0.00644816	1	Gng5	0.236441	0.000471259	Gmip	0.419456	0.0111036	Lamtor1	0.630876	2.86237e-19	Soat1	0.593492	0.00933902	Ap1g2	0.886619	2.04506e-09	Lgalsl	0.467457	0.895574	Itpr1	0.186888	1	2010016I18Rik	1.15894	1	Tlk1
896	Rnf114	0.248201	3.27863e-05	Tsc22d4	0.130366	0.367201	Azi2	0.251525	0.00463768	Gvin1	0.728218	1	Casp7	0.625851	0.158109	Kdm4d	0.754786	0.167802	Trdv2-2	2.64705	0.36676	Ermn	0.771224	1	Nr1d2	0.456939	0.000473993	Slain2	0.462213	0.0111735	Sri	0.571057	2.96624e-19	Lbh	0.296426	0.00935713	Srf	0.792754	2.09934e-09	Gm8369	0.227009	0.895574	Tbca	0.107011	1	Camkmt	1.06636	1	C130026I21Rik
897	Gng5	0.117564	3.42554e-05	Atp8a1	0.204931	0.36848	Pdcd6ip	0.183698	0.0046836	Bag4	0.427991	1	Cdc20b	1.49299	0.159047	Tbc1d1	0.207305	0.168385	Dcaf6	0.684522	0.367153	S1pr3	1.73496	1	Slc25a4	0.552449	0.000473993	Lman2l	0.78694	0.0113862	Snrnp27	0.6706	3.0067e-19	Eef1g	0.277681	0.00960736	H13	0.504167	2.19226e-09	Snhg15	0.251962	0.895574	Eef1e1	0.442185	1	Gak	0.682922	1	Nlrx1
898	Tbc1d20	0.596806	3.48772e-05	Med11	0.250992	0.373131	Brd2	0.191134	0.00479201	Dok1	0.210033	1	Lss	0.877311	0.159499	B4galnt1	0.147526	0.175737	Vps13c	0.503528	0.369249	Mybpc1	1.07617	1	Fbxo6	0.598476	0.00049578	Pja2	0.667989	0.0114433	Hars	0.75796	3.07423e-19	Srrd	0.442059	0.00969692	Rnf138	0.524116	2.19533e-09	Ubxn1	0.214156	0.896567	Malsu1	0.298551	1	Frs2	0.920942	1	Tmem237
899	Ndufb2	0.34727	3.50759e-05	Pnrc2	0.157729	0.37549	Pou6f1	0.702772	0.00486045	Igf2r	0.164079	1	N4bp3	0.810122	0.159571	Tjap1	0.457491	0.17631	Grk2	0.126032	0.370207	Pold2	0.371721	1	Rab5a	0.30773	0.000507713	Slfn5	1.63688	0.0115013	Hmox2	0.605404	3.11028e-19	Tvp23b	0.473861	0.00969722	Tubb5	0.586291	2.2559e-09	Cdk4	0.300025	0.896567	Nemf	0.276589	1	Bclaf1	0.26142	1	4833417C18Rik
900	Trbv24	1.71468	3.61831e-05	Rnf115	0.168712	0.376878	Zup1	0.241275	0.00490667	Mtmr3	0.189439	1	Gm4258	0.840098	0.161102	Traf3	0.225118	0.177725	Mapk8	0.902857	0.378357	Dele1	0.350089	1	Acat1	0.532767	0.000602628	Med15	0.372454	0.0117896	Sf3a2	0.597682	3.2945e-19	Smad3	0.761779	0.00969944	Tmub1	0.757205	2.29071e-09	Scaf8	0.292599	0.906025	Taf5	0.577646	1	Dapk2	0.295764	1	Zfp54
901	Idnk	0.2992	3.85225e-05	Snx14	0.279418	0.378288	Azin1	0.223748	0.00491535	Tmem63a	0.493802	1	Git2	0.176006	0.161667	Ddx6	0.146405	0.178062	Rap1b	0.0133419	0.380097	Gm11767	0.651978	1	Reep5	0.278637	0.000605729	Tbl1xr1	0.340929	0.0117925	Ppp1r18	0.55899	3.34063e-19	Msrb1	0.542664	0.00970702	Wdyhv1	0.630659	2.4087e-09	Rnft1	0.409869	0.908604	Foxn3	0.123024	1	Gas2	1.34947	1	Laptm4b
902	Dhx40	0.355607	3.90149e-05	Gm20536	0.568931	0.382117	Nsmce1	0.439161	0.0050736	Whamm	0.234977	1	Rexo2	0.184234	0.16331	Tmed2	0.12088	0.185363	AW554918	0.627488	0.380228	AA467197	0.636132	1	Gstp1	0.266208	0.000611711	Lrch3	0.402121	0.0120438	Mbd3	0.616981	3.53345e-19	Dnajb14	0.907311	0.00974585	Slain2	0.637618	2.44876e-09	Numa1	0.278718	0.908757	Rab18	0.229	1	Grk5	1.80058	1	St6galnac6
903	Susd2	0.955497	4.05921e-05	Cdc73	0.178642	0.382342	Phf1	0.270595	0.00520568	Frmd8	0.164737	1	Fbxl14	0.387184	0.164245	Med31	0.49417	0.186989	Pwp2	1.26463	0.380228	Gprasp2	0.368903	1	Isyna1	0.435321	0.000611711	Hsdl1	0.610597	0.012139	Lrmp	0.746448	3.72733e-19	Arl8b	0.414641	0.0097558	Cnot6	0.556287	2.47593e-09	Psmd8	0.218319	0.908757	Noct	0.444947	1	Abcc1	1.25116	1	AC154200.1
904	Tmed5	0.236716	4.06261e-05	Bpnt1	0.43083	0.389413	Sh3glb1	0.182198	0.0052513	Trbv26	0.608577	1	Actr1b	0.329136	0.167981	B9d2	0.400141	0.18724	Nle1	1.02369	0.380601	Klra3	2.10109	1	Uty	0.341661	0.000614035	Btbd9	0.364139	0.012191	Tmem9b	0.576025	3.72733e-19	Psmb3	0.238269	0.00996128	Pik3r5	0.79528	2.53139e-09	Perp	0.961187	0.908757	Nme2	0.109238	1	Fam214a	0.880187	1	Hspb1
905	Arl15	0.272495	4.27586e-05	Mob4	0.131159	0.395116	Dbndd2	0.656052	0.00538477	Rnf213	0.312838	1	Mir142hg	0.153383	0.171153	Iltifb	1.6066	0.187803	Man1a	0.264831	0.380692	Unc119b	0.279394	1	Arl15	0.307621	0.000633504	Ddx27	0.406896	0.0122726	Akirin1	0.647114	3.80287e-19	Dtnb	0.441672	0.00996603	Pef1	0.700431	2.55617e-09	Pabpc4	0.516846	0.910309	Ksr1	0.508922	1	Stau1	0.669645	1	Galt
906	Ank2	2.5673	4.28841e-05	Arid5a	0.124268	0.397518	Sft2d1	0.244653	0.00540184	Dpy19l1	0.587214	1	Tbcb	0.301214	0.172163	Nucks1	0.183865	0.19342	Gm9889	5.78164	0.386518	Atpif1	0.137324	1	Il12rb1	0.402533	0.000633504	Ubald1	0.40947	0.0124659	Grpel1	0.60144	3.92753e-19	Dynlt3	0.567484	0.0100772	Coro1c	0.708618	2.6198e-09	Glrx3	0.24523	0.91339	Tfip11	0.303738	1	Bmp2k	0.734515	1	Armcx6
907	Slc23a2	0.857184	4.28841e-05	Nmt2	0.286166	0.399037	Phf6	0.225705	0.00540184	Jmy	0.131954	1	Gkap1	1.06017	0.17327	Gm27162	0.61425	0.200959	Adsl	0.466279	0.386539	Rpain	0.356562	1	Rwdd1	0.323846	0.000635335	Prdx3	0.407121	0.0126651	Ssbp3	0.641698	4.47197e-19	Mynn	0.495594	0.0101609	Relb	0.48189	2.6201e-09	Cep290	0.578865	0.916364	Myo1g	0.180436	1	Tshz1	0.975268	1	Kif22
908	Btg3	0.241494	4.50349e-05	Dse	1.38025	0.401305	Elavl1	0.194965	0.00541069	Fam160a2	0.371949	1	Tmem181a	0.442609	0.173588	Gm14718	1.22611	0.204602	Msh6	0.857741	0.387689	Zfp90	0.453646	1	Lrrn2	3.5832	0.000643791	Slc25a36	0.539257	0.0127213	Suclg1	0.786177	4.52191e-19	Art2b	0.519532	0.01017	Capn1	0.521788	2.63081e-09	C1qbp	0.346516	0.917725	Calm3	0.138574	1	Stx16	0.867775	1	Wdr83
909	Tmem135	0.500532	4.54862e-05	Mprip	0.275858	0.404102	Wac	0.189011	0.00547791	Ccnh	0.260053	1	Sirt7	0.212605	0.173756	Abhd8	0.234513	0.206519	Pou2f1	0.621574	0.391104	Tmem104	0.379124	1	Bcl7c	0.576189	0.000689112	Tnfrsf13b	0.994992	0.0128839	Klf10	0.989913	4.57162e-19	H13	0.284012	0.0102067	Cycs	0.54312	2.74202e-09	Tnip3	0.904447	0.917725	Map2k2	0.168021	1	Trip11	0.530725	1	Fry
910	Dhx9	0.270925	4.65341e-05	Ccdc88c	0.12015	0.404756	Aak1	0.206243	0.0054991	Sun2	0.110297	1	Gm11775	1.50296	0.173756	Gm20139	0.551437	0.209676	mt-Nd3	0.325036	0.39124	Zfp566	0.527384	1	Ndufv1	0.430686	0.000701273	Sptlc1	0.605955	0.0129783	Tradd	0.780696	4.80225e-19	Dgka	0.231973	0.0103463	Ero1l	0.680116	2.81753e-09	Cd38	0.234499	0.922016	Tmem140	0.420746	1	Pola1	1.23838	1	Chpf2
911	Ppp3ca	0.346144	4.72445e-05	Tmtc4	0.675994	0.406136	Dda1	0.249552	0.00554098	Grk6	0.086684	1	Sfmbt1	0.611308	0.174454	Trp53inp2	0.55167	0.213682	Kansl2	0.436187	0.392004	C230037L18Rik	0.53326	1	Gm11454	0.601146	0.00072811	Tlk1	0.290041	0.0130059	Hat1	0.714003	4.85849e-19	Mthfs	0.413083	0.0103463	Ifngr1	0.544201	2.96174e-09	Hnrnpf	0.15449	0.92436	Padi2	0.359622	1	Herc2	0.569073	1	Armc1
912	Zmynd11	0.340234	4.89871e-05	Mitd1	0.205984	0.407311	Tspan31	0.563452	0.00561436	Nop53	0.0841481	1	Sem1	0.0729961	0.175335	Rabac1	0.144053	0.21608	Ccdc22	0.803902	0.393571	Pik3r6	2.5533	1	Ranbp1	0.344208	0.000773214	Cycs	0.2426	0.0131033	Pola1	1.51855	5.12938e-19	Stk40	0.521506	0.010614	Chd7	0.623987	3.03819e-09	Setd3	0.257413	0.925694	Gimap3	0.127025	1	4930444A19Rik	1.21476	1	Brip1
913	Ide	0.485179	4.90118e-05	Tk2	0.260459	0.41069	Parp10	0.464769	0.00576481	Rab35	0.180322	1	Prmt2	0.567426	0.176265	Zfpm1	0.551729	0.216363	Sdhaf1	0.499467	0.396137	Med30	0.158989	1	Tuba1a	0.299049	0.00078623	Washc4	0.47045	0.0131479	mt-Atp6	0.356769	5.49826e-19	Fam210b	0.883011	0.010614	Copz1	0.489211	3.04473e-09	Ik	0.289954	0.926201	Reep5	0.145764	1	Itpk1	0.527918	1	Rbm12b1
914	Perp	1.27156	4.92698e-05	Cks2	0.293232	0.412209	Gm12216	0.357684	0.00577029	Pik3ip1	0.359793	1	Bnip1	1.07228	0.176265	2023-03-05	0.214909	0.217796	Thra	0.971921	0.396542	Mmp17	0.820308	1	Dnajc10	0.76471	0.000824957	Bysl	1.11481	0.0131929	Cdc5l	0.574241	5.67599e-19	Ppp4r2	0.268124	0.0106395	Vrk1	0.548561	3.12333e-09	C2cd3	0.411439	0.933889	Bax	0.139569	1	Bcl2	0.833825	1	Jchain
915	Zfp52	0.571936	5.28855e-05	Idnk	0.140595	0.425038	Ncoa2	0.232631	0.00580845	Lsm1	0.252915	1	Clstn1	0.643678	0.178432	Pmepa1	0.184361	0.21866	Pygo2	0.710789	0.396768	Usp20	0.38355	1	Dpm2	0.489666	0.000824957	Snrpf	0.213193	0.0132056	Cdk2ap1	0.691109	5.94725e-19	Prr7	0.358899	0.0106427	Sept9	0.530736	3.1313e-09	Ralgapa2	0.322073	0.935349	Usp37	0.392105	1	Setd7	1.01413	1	Rnf145
916	Tmem256	0.333977	5.32048e-05	Vav3	0.192278	0.42777	Cebpg	0.340745	0.00581519	A430088P11Rik	1.14566	1	Sdhaf4	0.62094	0.179275	mt-Co3	0.0681478	0.222504	Trmt1	0.612771	0.398665	Tpd52l1	0.793556	1	Gnai2	0.200728	0.000845914	Zfyve28	2.02306	0.0132584	Cd6	0.585152	6.20058e-19	Myo3b	1.54525	0.0108916	Cct8	0.546888	3.1313e-09	Dtnbp1	0.315704	0.937497	Eml2	0.628164	1	Tgfbr1	1.14248	1	Gm17509
917	Wdr41	1.1791	5.49323e-05	Ensa	0.17454	0.428626	Gm42418	0.166751	0.00587524	Twf2	0.106278	1	Tmem167	0.138914	0.180692	Ankrd13c	0.279148	0.223279	Tmod3	0.24633	0.401235	Spats2	0.530511	1	4833439L19Rik	0.550232	0.000878635	Fnip1	0.49355	0.013674	Cat	0.763201	6.36574e-19	Sigirr	0.486088	0.0109325	Immt	0.605205	3.13926e-09	Golga4	0.291551	0.937497	Stk10	0.120538	1	Nsd2	0.811516	1	Mrpl37
918	Tent5c	0.295185	5.49323e-05	Tmem131l	0.231169	0.431441	Ube2j1	0.202847	0.00602043	Desi2	0.231544	1	Atp8a1	0.423346	0.183097	Phc2	0.220313	0.22345	Pias2	0.540323	0.405719	Tmem59l	2.55709	1	Gm527	1.66084	0.000931533	Decr1	1.21842	0.0136969	Ift27	1.01994	6.95177e-19	Clp1	0.482449	0.0109325	Pnp	0.608143	3.19051e-09	Ptpa	0.31424	0.937497	Dusp6	0.275898	1	Tmcc1	0.844461	1	Hdhd2
919	Ipcef1	0.282298	5.51607e-05	Bloc1s4	0.205687	0.432138	Trim24	0.470838	0.00620028	Fli1	0.0820963	1	Gng3	1.39512	0.184174	CAAA01118383.1	0.311333	0.223729	Ldb1	0.104461	0.406458	B930059L03Rik	0.860126	1	Timm13	0.312186	0.000931533	Orai1	0.220106	0.0139558	Ormdl1	0.773454	7.14855e-19	Xiap	0.451659	0.0110127	Vma21	0.705993	3.37112e-09	Bptf	0.244039	0.937497	Usp3	0.18599	1	Erc1	1.1849	1	Alpk2
920	Fbxl20	0.600413	5.72365e-05	Sbno1	0.15653	0.432461	Pkn1	0.221616	0.00625507	Asb13	0.422744	1	Zcrb1	0.173228	0.185762	Sptan1	0.193833	0.224858	Gm13842	4.21488	0.407375	Zfp551	0.805595	1	Hnrnpa1	0.244176	0.000938412	Cox16	0.274703	0.0140547	Tsn	0.629188	8.29693e-19	Ppdpf	0.341191	0.011328	Sgta	0.609298	3.50688e-09	Arrb2	0.20144	0.937497	Taf7	0.257345	1	Nlrc3	0.901829	1	Ssx2ip
921	Celf2	0.148444	5.76828e-05	Usp24	0.179811	0.432867	Stk26	0.266069	0.0064357	Mettl7a1	0.627182	1	Gm11808	0.140124	0.187485	Rai1	0.34055	0.22814	Utp15	0.660651	0.407747	Serpind1	1.78769	1	Dph3	0.389979	0.000942239	Fhdc1	5.70159	0.0142415	Trabd	0.633673	8.80902e-19	Csf1	3.90314	0.011328	Rae1	0.566018	3.50688e-09	Anxa11	0.24023	0.937497	Syt11	0.516539	1	Gigyf1	1.68939	1	Sfxn1
922	Lpxn	0.182578	6.2843e-05	Spint2	0.211694	0.435328	Clk1	0.197181	0.00644984	Zfp68	0.244179	1	H2-K1	0.0687408	0.188588	Ltb4r1	1.23245	0.23112	Cpsf3	0.416873	0.417676	Spata2l	0.470014	1	Snx25	1.09849	0.000947446	Nme1	0.306013	0.0143866	Cnih1	0.850601	9.02157e-19	Sbno2	0.64974	0.0113859	Eed	0.500772	3.52725e-09	Chsy1	0.373318	0.937497	Dennd1c	0.233329	1	Pik3r1	0.0562974	1	Ccdc84
923	Apol9b	0.975486	6.42561e-05	Rnf213	0.208498	0.436101	Elmsan1	0.222529	0.00649003	Lgals8	0.364268	1	1810009A15Rik	0.536208	0.191507	Yars	0.267397	0.232894	Dgcr8	0.937147	0.417695	Sept5	0.430884	1	Chrac1	0.33736	0.000950309	Gm42722	1.57408	0.0144009	E2f1	2.67702	9.02157e-19	Mcu	0.926462	0.0114948	Twistnb	0.526308	3.96552e-09	Dpm3	0.239592	0.937497	Fancm	0.594187	1	Mark3	0.770666	1	Srp54a
924	2410006H16Rik	0.159822	6.51116e-05	Tmem97	0.488386	0.440435	Tmbim6	0.17036	0.00651766	Syne2	0.468579	1	Mvd	0.677751	0.193184	Paip2b	0.398199	0.234364	Dusp11	0.0984566	0.417954	Myl1	1.20257	1	Tomm22	0.278104	0.000955798	Gpr83	3.50211	0.0145855	Tmed3	0.999766	9.02632e-19	Txnip	0.218433	0.0116939	Mrps18c	0.508675	4.2051e-09	Fmnl3	0.539481	0.939987	U2af2	0.191984	1	Parp14	0.694071	1	Cdca3
925	Kdm4a	0.580194	6.89354e-05	Rnf157	0.126905	0.440968	Snx18	0.21221	0.00660931	Paxx	0.270257	1	Uckl1	0.403691	0.195316	Atg16l2	0.349315	0.236157	Itih5	1.97599	0.420218	Ankrd24	1.12944	1	Cyfip1	0.686305	0.000977517	Pou2f1	0.762059	0.0147388	Cyp51	0.585045	9.1806e-19	Actr3	0.180026	0.0117338	Mki67	1.32753	4.25217e-09	Ppp2r2d	0.308647	0.941292	Pak2	0.0827705	1	Serinc5	1.33919	1	Zfp319
926	Cdc5l	0.348247	6.92791e-05	Slc28a2	0.17079	0.443652	Exoc3	0.238215	0.00668255	Znrf2	0.135402	1	Zfp827	0.667959	0.195316	Ptpn22	0.142246	0.237921	Chtf8	0.356544	0.424283	Gm40437	0.982699	1	Zfand3	0.31433	0.000988142	Cotl1	0.197101	0.0149584	Uqcc2	0.646086	9.40994e-19	Slamf6	0.52147	0.0117905	Ddx47	0.514308	4.28593e-09	Dennd3	1.5082	0.941904	Tax1bp1	0.125258	1	Etnk1	0.594944	1	Vps37c
927	Hsp90b1	0.15392	7.40031e-05	Eloa	0.185915	0.446798	Cpd	0.219117	0.00668258	Mvb12a	0.232368	1	Trmt112	0.108211	0.199404	Sept11	0.300508	0.241944	Prdx4	2.41918	0.428733	4930563N14Rik	2.66465	1	Agpat4	0.750369	0.0010308	Pgam5	0.509823	0.0149976	Lsm2	0.877148	9.89686e-19	Acot9	0.841756	0.0120899	Snapc5	0.577056	4.32907e-09	Nutf2	0.296058	0.944236	Fdft1	0.28621	1	Gpr132	-0.0193022	1	Asns
928	Bbx	0.432058	7.40857e-05	Rhoc	0.666646	0.448764	Rcc1l	0.966608	0.00669752	Rabif	0.302811	1	Cox4i1	0.0474003	0.201818	Stx5a	0.189721	0.247143	Cux1	0.508031	0.434874	Trim14	0.210285	1	mt-Nd3	0.395539	0.00103404	Aff1	0.330675	0.0159437	Rad50	0.781702	1.05282e-18	Spag9	0.299803	0.0122695	Sri	0.525676	4.44556e-09	Blm	0.591823	0.946529	Adrm1	0.227926	1	Ctif	1.81651	1	Emc4
929	Ppp6r1	0.263562	7.57594e-05	Golm1	0.213092	0.450052	Csnk2b	0.187551	0.00684235	Smim20	0.246026	1	Rras2	0.324735	0.20191	AI854703	0.992877	0.248346	Zfp260	0.487084	0.435285	Mturn	0.34679	1	Idh3a	0.325681	0.00104248	Gm20275	0.540096	0.0161689	Arl6ip4	0.693777	1.10727e-18	Mdm2	0.328489	0.0125201	Aldoa	0.457738	4.48191e-09	Bcl2l13	0.486906	0.946529	Smg7	0.313964	1	Cwc27	1.05622	1	Slamf6
930	Exoc4	0.324547	7.83106e-05	Fam78a	0.169201	0.455631	Hspbp1	0.506765	0.00692838	Fbxo32	0.251941	1	Cep250	0.373183	0.204825	Clip1	0.224219	0.248348	Akr1c13	1.91648	0.436745	Tdp1	0.482829	1	Spn	0.361091	0.00106578	Wwox	0.586169	0.0162262	Cct4	0.599766	1.14002e-18	Zfp703	0.800468	0.0125563	Tram1	0.512974	4.64125e-09	Sec31a	0.31254	0.952226	Cdca4	0.364725	1	Vti1a	0.811568	1	Cdc45
931	Gm7030	0.297446	8.03451e-05	Map2k3	0.252173	0.457633	Ube2z	0.3278	0.00692838	Gadd45a	0.404108	1	Ppm1b	0.180927	0.20524	Capza2	0.14448	0.248803	Gprc5b	6.23502	0.439085	Selenbp1	1.06714	1	Bag6	0.344958	0.00106951	Slc44a2	0.338126	0.0163311	Ctbp1	0.59177	1.1687e-18	Unc13d	0.473022	0.012669	Mrps30	0.568367	4.69775e-09	Hdgfl3	0.786735	0.954064	Gm15638	0.818756	1	Impact	0.610635	1	Hibch
932	Sept6	0.184359	8.20163e-05	Slc2a3	0.326106	0.464607	Hic1	0.205527	0.00694279	Rnf2	0.190835	1	Polr2l	0.352205	0.207363	Btg1	0.101022	0.249837	Pum3	0.497703	0.440063	Bet1	0.313074	1	Ndufv3	0.271904	0.00109005	Pip4k2a	0.26614	0.0165312	Bin2	0.600667	1.1928e-18	Mfsd1	0.591121	0.0126796	Gsr	0.733173	4.7414e-09	Rwdd1	0.24388	0.955808	Ttc14	0.212479	1	Il1rap	1.81185	1	Pfkm
933	Mmgt2	0.666847	8.30422e-05	Ltv1	0.25245	0.465103	Acadl	0.227493	0.00699167	Lrrc8d	0.183014	1	Higd2a	0.223654	0.207695	Ube2z	0.252565	0.250008	Map7	1.18186	0.446851	Gm9888	0.662112	1	Nsf	0.543439	0.0011038	Jun	0.218743	0.0167409	Sfr1	0.583808	1.20056e-18	Cmas	0.289951	0.012922	Spsb3	0.584059	4.76842e-09	Glg1	0.260405	0.958758	Tprgl	0.138715	1	Cd96	0.278266	1	Pmvk
934	Cyfip2	0.212859	8.37334e-05	Fam53c	0.200892	0.470806	Map11	0.357496	0.00701426	Asb8	0.342703	1	Cmc2	0.30941	0.207779	Tnf	0.281806	0.250213	Fbxo17	3.15895	0.453651	1810024B03Rik	0.381345	1	Cuta	0.303237	0.00111481	Slc26a2	0.711279	0.0169691	Cenpx	0.645493	1.22611e-18	Arhgef12	0.682494	0.012922	B9d2	0.811902	4.7802e-09	Rab3ip	0.407698	0.959396	Camk2n1	0.413914	1	Ankrd28	1.03708	1	Kctd6
935	Arhgef3	0.207118	8.37353e-05	Smyd3	0.151732	0.471301	Ninj1	0.525443	0.00711336	Trim25	0.372775	1	Cdk6	0.332303	0.208745	Cnot6	0.251137	0.254118	Rgs14	0.328098	0.458643	Gm28905	0.797539	1	Gm17173	1.80604	0.00114865	Tsg101	0.418598	0.0175736	Hypk	0.645666	1.29945e-18	Klhdc2	0.499887	0.013012	Uqcc2	0.535498	4.81598e-09	Bax	0.200376	0.959396	Tent2	0.267186	1	Kdm2a	0.561895	1	Cmtr1
936	Asb3	0.444492	8.40391e-05	Qsox1	0.239703	0.47312	Kctd12	0.497358	0.00728181	Alcam	0.486189	1	Nck1	0.256275	0.211704	Rad18	0.461428	0.254422	Atf7	0.526613	0.458702	Camkmt	0.324186	1	Btg3	0.303027	0.00115474	Mcur1	0.583606	0.0176638	Flii	0.581006	1.30024e-18	Tmed10	0.269857	0.0131918	Prkcsh	0.527406	4.91469e-09	Eif5b	0.253097	0.959568	Nufip1	0.506023	1	Ypel2	1.50166	1	Ampd2
937	Ptbp3	0.145866	8.40391e-05	Gyg	0.283827	0.473787	Oip5os1	0.265001	0.00768954	9930111J21Rik2	0.331361	1	Hira	0.517734	0.214778	Atg2a	0.206162	0.258777	Kat2b	0.589314	0.459056	Cd200	0.363855	1	Slc25a19	0.499398	0.00116809	Eif3f	0.138659	0.0176951	Kpnb1	0.680544	1.3072e-18	Myo1d	3.10745	0.0133187	Mpnd	1.04587	4.92094e-09	Snrpd1	0.23299	0.960049	Ube2m	0.138098	1	Sh3rf1	1.28848	1	AW209491
938	Atxn7l1	0.372196	8.56123e-05	Otulinl	0.121516	0.480066	Rlim	0.23567	0.0078868	Pygo2	0.464344	1	Ddit4	0.276994	0.214834	Mrps5	0.241814	0.258965	mt-Nd6	0.484071	0.459301	Trp53rka	0.323727	1	Bclaf3	0.744449	0.00119254	Atp13a3	0.445272	0.0177306	Pdzd11	0.924896	1.36689e-18	Zbtb10	2.2881	0.013675	Atp6v1d	0.509279	5.00948e-09	Polb	0.385596	0.960049	Ralgapa2	0.346013	1	Anks1	1.24863	1	Ccl27a
939	Atpif1	0.282442	8.56247e-05	Mrpl16	0.345164	0.481025	Fam49a	0.482644	0.00790529	2510002D24Rik	0.295819	1	1110008P14Rik	0.225359	0.217109	Cebpg	0.242891	0.261298	Espn	1.73368	0.460201	Zfp820	0.882458	1	Aftph	0.387287	0.00121261	Pgap1	0.84438	0.017768	Glipr1	0.623814	1.39164e-18	Stap1	0.500689	0.0138034	Ssu72	0.491769	5.06985e-09	Rabep1	0.335182	0.960049	Tent4a	0.78273	1	Srek1	0.718544	1	Ggcx
940	Xkr6	0.597208	8.98852e-05	Acyp1	0.421601	0.482533	Aggf1	0.291045	0.00811678	Trnt1	0.231888	1	Gm49890	1.2299	0.218203	Peg13	0.469347	0.262955	Bmyc	0.804139	0.461005	Dclk2	0.495961	1	Ccdc9	0.507459	0.00123848	Supt16	0.348149	0.0178155	Chaf1b	1.73916	1.54579e-18	Sra1	0.291622	0.0138331	Plekha2	0.535987	5.16934e-09	Sik2	0.345531	0.960049	Atpif1	0.178338	1	Wipi2	0.857912	1	Slc25a14
941	Rundc3b	0.304295	9.13007e-05	Siah1a	0.21943	0.483576	Ogfr	0.288014	0.00822174	Selenot	0.131956	1	Igflr1	0.37574	0.220337	Zap70	0.095282	0.265899	Gm11579	2.87016	0.465587	Puf60	-0.0118792	1	Tmed10	0.293698	0.00123863	Mrps28	0.527321	0.0178521	Surf1	0.677763	1.54626e-18	Lsm14a	0.280681	0.014207	Senp6	0.503444	5.25313e-09	Hvcn1	0.274514	0.960049	Sec24d	0.532968	1	Ppp1r12b	1.3545	1	Glce
[truncated: 29,058 more rows]
[truncated: 2 more columns]
