# Supplementary material for: Downregulation of chemokine receptor 9 facilitates CD4+CD8αα+ intraepithelial lymphocyte development
Source: Nat Commun. 2023 Aug 24;14:5152. doi: 10.1038/s41467-023-40950-2 (PMC10449822; doi:10.1038/s41467-023-40950-2)
Supplement: Supplementary file 5 — Supplementary Data 2 [file 41467_2023_40950_MOESM5_ESM.xlsx]

## Sheet: Sheet1
	Runx3	0	1	2	3	4	7	10	13	14
	0	1	0.001	0.001	0.001	ns	0.001	0.001	0.001	ns
	1	0.001	1	ns	0.00907358	0.001	0.001	0.00444042	0.001	0.001
	2	0.001	ns	1	0.001	0.001	0.001	ns	0.001	0.001
	3	0.001	0.00907358	0.001	1	0.001	0.001	0.001	ns	0.00313854
	4	ns	0.001	0.001	0.001	1	0.001	0.001	0.001	ns
	7	0.001	0.001	0.001	0.001	0.001	1	0.001	0.001	0.001
	10	0.001	0.00444042	ns	0.001	0.001	0.001	1	0.001	0.001
	13	0.001	0.001	0.001	ns	0.001	0.001	0.001	1	ns
	14	ns	0.001	0.001	0.00313854	ns	0.001	0.001	ns	1
	Tbx21	0	1	2	3	4	7	10	13	14
	0	1	0.001	0.001	ns	ns	0.001	0.001	ns	ns
	1	0.001	1	0.0125622	ns	0.0129185	0.001	0.001	ns	ns
	2	0.001	0.0125622	1	0.001	0.001	0.001	0.001	0.0178259	0.001
	3	ns	ns	0.001	1	ns	0.001	0.001	ns	ns
	4	ns	0.0129185	0.001	ns	1	0.001	0.001	ns	ns
	7	0.001	0.001	0.001	0.001	0.001	1	0.001	0.001	0.0238991
	10	0.001	0.001	0.001	0.001	0.001	0.001	1	0.001	0.001
	13	ns	ns	0.0178259	ns	ns	0.001	0.001	1	ns
	14	0.9	ns	0.001	ns	ns	0.0238991	0.001	ns	1
	Cbfb	0	1	2	3	4	7	10	13	14
	0	1	0.001	0.001	0.0496404	ns	0.001	0.001	0.001	ns
	1	0.001	1	ns	0.001	0.001	0.001	0.001	ns	0.001
	2	0.001	ns	1	0.001	0.001	0.001	0.001	ns	0.001
	3	0.0496404	0.001	0.001	1	ns	0.001	0.001	ns	ns
	4	ns	0.001	0.001	ns	1	0.001	0.001	0.001	ns
	7	0.001	0.001	0.001	0.001	0.001	1	0.001	0.001	0.001
	10	0.001	0.001	0.001	0.001	0.001	0.001	1	0.001	0.001
	13	0.001	ns	ns	ns	0.001	0.001	0.001	1	0.001
	14	ns	0.001	0.001	ns	ns	0.001	0.001	0.001	1
	Zbtb7b	0	1	2	3	4	7	10	13	14
	0	1	ns	ns	ns	ns	ns	0.0175573	ns	ns
	1	ns	1	ns	ns	ns	ns	0.001	ns	ns
	2	ns	ns	1	ns	ns	ns	0.001	ns	ns
	3	ns	ns	ns	1	ns	ns	0.001	ns	ns
	4	ns	ns	ns	ns	1	ns	ns	ns	ns
	7	ns	ns	ns	ns	ns	1	0.0332162	ns	ns
	10	0.0175573	0.001	0.001	0.001	ns	0.0332162	1	ns	ns
	13	ns	ns	ns	ns	ns	ns	ns	1	ns
	14	ns	ns	ns	ns	ns	ns	ns	ns	1
	CD8a	0	1	2	3	4	7	10	13	14
	0	1	0.001	0.001	0.001	ns	ns	0.001	0.001	0.001
	1	0.001	1	0.001	ns	0.001	0.001	0.001	0.001	0.001
	2	0.001	0.001	1	ns	0.001	0.001	0.001	0.001	0.001
	3	0.001	ns	ns	1	0.001	0.001	0.001	0.001	0.001
	4	ns	0.001	0.001	0.001	1	0.0208428	0.001	0.001	0.00662481
	7	ns	0.001	0.001	0.001	0.0208428	1	0.001	0.001	0.001
	10	0.001	0.001	0.001	0.001	0.001	0.001	1	ns	ns
	13	0.001	0.001	0.001	0.001	0.001	0.001	ns	1	ns
	14	0.001	0.001	0.001	0.001	0.00662481	0.001	ns	ns	1
