# Supplementary material for: Downregulation of chemokine receptor 9 facilitates CD4+CD8αα+ intraepithelial lymphocyte development
Source: Nat Commun. 2023 Aug 24;14:5152. doi: 10.1038/s41467-023-40950-2 (PMC10449822; doi:10.1038/s41467-023-40950-2)
Supplement: Supplementary file 6 — Supplementary Data 3 [file 41467_2023_40950_MOESM6_ESM.xlsx]

## Sheet: Supplementary table 1
	Supplementary table 3. List of antibodies used in this study
		antibody	Clonality	clone number	conjugate	dilution	vendor	catalog number	use
	CD4	anti-CD4 antibody	monoclonal	RM4-5	APC	1/200	Biolegend	100516	FACS
	CD4	anti-CD4 antibody	monoclonal	RM4-5	BV421	1/200	Biolegend	100544	FACS
	CD8a	anti-CD8a antibody	monoclonal	53-6.7	BV510	1/200	BD Biosciences	560776	FACS
	CD8a	anti-CD8a antibody	monoclonal	53-6.7	PE-Cy7	1/200	BD Biosciences	552877	FACS
	CD8b	anti-CD8b antibody	monoclonal	eBioH35-17.2	FITC	1/200	Thermo Fisher Scientific	11-0083-85	FACS
	CD8b	anti-CD8b antibody	monoclonal	eBioH35-17.2	APC	1/200	Thermo Fisher Scientific	17-0083-81	FACS
	CD44	anti-CD44 antibody	monoclonal	IM7	APC	1/200	Biolegend	103012	FACS
	CD45	anti-CD45 antibody	monoclonal	30-F11	BV510	1/200	Biolegend	103138	FACS
	CD45.1	anti-CD45.1 antibody	monoclonal	A20	FITC	1/200	BD Biosciences	553775	FACS
	CD45.2	anti-CD45.2 antibody	monoclonal	104	BV510	1/200	Biolegend	109838	FACS
	CD45.2	anti-CD45.2 antibody	monoclonal	104	PE-Cy7	1/200	Biolegend	109830	FACS
	CD62L	anti-CD62L antibody	monoclonal	MEL-14	PerCP-Cy5.5	1/200	Biolegend	104432	FACS
	TCRb	anti-TCRb chain antibody	monoclonal	H57-597	APC-Cy7	1/200	Biolegend	109220	FACS
	TCRb	anti-TCRb chain antibody	monoclonal	H57-597	PE-Cy7	1/200	Biolegend	109222	FACS
	TCRgd	anti-TCRgd chain antibody	monoclonal	GL3	PerCP-Cy5.5	1/200	Biolegend	118117	FACS
	a4b7	anti-a4b7 antibody	monoclonal	DATK32	PE	1/100	BD Biosciences	553811	FACS
	CCR9	anti-CCR9 antibod	monoclonal	CW-1.2	BV421	1/100	BD Biosciences	565412	FACS
	Foxp3	anti-Foxp3 antibody	monoclonal	FJK-16s	PE	1/200	Thermo Fisher Scientific	12-5773-82	FACS
	Foxp3	anti-Foxp3 antibody	monoclonal	FJK-16s	PerCP-Cy5.5	1/200	Thermo Fisher Scientific	45-5773-82	FACS
	Ki67	anti-Ki67 antibody	monoclonal	16A8	PE	1/100	Biolegend	652403	FACS
	IL17A	anti-IL17A antibody	monoclonal	eBio17B7	PE	1/100	Thermo Fisher Scientific	12-7117-81	FACS
	IFNg	anti-IFNg antibody	monoclonal	XMG1.2	PE-Cy7	1/100	BD Biosciences	557649	FACS
	Mouse BD Fc Block	anti-CD16/CD32 antibody	monoclonal	2.4G2		1/100	BD Biosciences	553141	FACS
		Foxp3/transcription factor staining buffer set					eBioscience	00-5523-00	FACS
		Fixable Viability Dye eFluor 780				1/1000	Thermo Fisher Scientific	65-0865-14	FACS
		7-AAD Viability Staining Solution				1/100	BD Biosciences	51-68981E	FACS
	CD3e	anti-CD3e antibody	monoclonal	145-2C11		1ug/ml	Biolegend	100359	in vitro
	CD28	anti-CD28 antibody	monoclonal	37.51		1ug/ml	Biolegend	102116	in vitro
