# Supplementary material for: Downregulation of chemokine receptor 9 facilitates CD4+CD8αα+ intraepithelial lymphocyte development
Source: Nat Commun. 2023 Aug 24;14:5152. doi: 10.1038/s41467-023-40950-2 (PMC10449822; doi:10.1038/s41467-023-40950-2)
Supplement: Supplementary file 8 — Source Data [file 41467_2023_40950_MOESM8_ESM.xlsx]

## Sheet: Fig.1
Figure 1b	(n=4)
IELs
jejunum	CD4+CD8αα+	223	342	187	228
	CD4+CD8αα-	789	879	952	893
	Tregs	1031	1672	1837	1787
	FMO	20.8	21.6	26.4	20.9
ileum	CD4+CD8αα+	279	183	248	153
	CD4+CD8αα-	744	788	656	798
	Tregs	1415	1027	1652	1226
	FMO	28.1	30.2	26.2	26.1
	(n=5)
LPLs		LPLs
jejunum	CD4+CD8αα+	295	302	154	264	270
	CD4+CD8αα-	457	395	331	450	354
	Tregs	673	683	574	757	628
	FMO	20.6	19.6	16.6	17.3	20.3
ileum	CD4+CD8αα+	258	290	386	346	270
	CD4+CD8αα-	374	488	558	436	527
	Tregs	619	642	814	844	970
	FMO	18.9	22.8	20	22	26.4
Figure 1d	(n=4)
ThpoklowRunx3hi	870	847	779	649
ThpokhiRunx3hi	1378	1323	1682	1614
ThpokhiRunx3low	1929	1975	1903	1813
FMO	121	123	110	112
Figure 1e
	Zbtb7b			Runx3			Tbx21			Ccr9
ThpoklowRunx3hi	21.621	22.103	22.465	742.459	1034.23	987.284	302.459	343.634	410.379	863.205	859.947	787.243
ThpokhiRunx3hi	55.333	58.921	70.176	598.968	610.163	678.104	210.268	208.303	230.128	1387.42	1264.05	1040.33
ThpokhiRunx3low	94.603	91.21	108.334	523.265	611.493	732.498	191.166	226.53	228.327	1483.54	1734.63	1700.2

## Sheet: Fig.2
	Figure 2b	(Ccr9+/+ Young n=8, Ccr9-/- Young n=8, Ccr9+/+ Adult n=9, Ccr9-/- Adult n=9)
	frequency	CD8αα+
	Ccr9+/+ Young	4.61	1.32	1.45	2.32	4.32	3.22	3.76	2.78
	Ccr9-/- Young	63.2	56	55.4	54.6	55.8	40.6	67.9	53.9
	Ccr9+/+ Adult	49.7	33.9	31.8	22.9	25.2	22.6	33.6	32.2	29.8
	Ccr9-/- Adult	73.8	80.8	72.5	80.1	79.6	62.1	63.6	74.4	73.8
	frequency	CD8αα-
	Ccr9+/+ Young	89.6	93.8	94.3	88.8	90.2	90	87.9	92.3
	Ccr9-/- Young	28.9	42.1	41.8	57.8	38.2	38.8	29.3	42.7
	Ccr9+/+ Adult	43.1	62.6	65.8	67.8	68.9	71.2	72.8	70.1	62.8
	Ccr9-/- Adult	26.9	18.3	26.1	18.9	18.2	36.1	34.3	23.8	24.7
	frequency	Foxp3+
	Ccr9+/+ Young	5.66	2.12	3.97	7.99	5.11	6.02	7.32	4.22
	Ccr9-/- Young	1.51	1.59	2.16	2.31	2.07	2.11	1.68	1.71
	Ccr9+/+ Adult	2.02	5.42	6.26	3.11	3.56	5.27	5.5	5.68	5.76
	Ccr9-/- Adult	0.65	0.85	1.08	0.77	1.68	1.76	1.41	1.03	1.21
	Figure 2c	(Ccr9+/+ Young n=8, Ccr9-/- Young n=8, Ccr9+/+ Adult n=9, Ccr9-/- Adult n=9)
	cell number (×10^4)	CD8αα+
	Ccr9+/+ Young	0.619	0.258	0.449	0.518	0.492	0.944	0.998	0.431
	Ccr9-/- Young	52.154	39.228	40.843	25.443	35.969	34.284	42.143	34.192
	Ccr9+/+ Adult	52.111	38.345	54.106	26.573	25.277	16.852	33.938	34.002	31.293
	Ccr9-/- Adult	82.445	138.274	80.863	129.579	78.463	63.578	56.619	75.384	72.563
	cell number (×10^4)	CD8αα-
	Ccr9+/+ Young	12.03	18.333	29.2	19.826	10.272	26.385	23.33	18.309
	Ccr9-/- Young	23.848	26.491	24.816	26.934	24.623	23.764	18.185	27.087
	Ccr9+/+ Adult	42.19	60.808	91.263	78.674	59.11	53.091	37.532	29.402	61.946
	Ccr9-/- Adult	30.051	31.317	29.11	30.574	17.94	36.959	30.535	24.114	24.285
	cell number (×10^4)	Foxp3+
	Ccr9+/+ Young	0.761	1.872	1.23	1.786	0.583	1.766	1.943	0.655
	Ccr9-/- Young	1.246	1.113	1.592	1.076	1.334	1.781	1.042	1.084
	Ccr9+/+ Adult	2.117	4.13	7.682	3.608	2.57	3.929	5.555	2.997	2.048
	Ccr9-/- Adult	0.726	1.454	1.204	1.245	1.656	1.801	1.255	1.043	1.189
	Figure 2f
		CD8αα+
	Ccr9+/+	17.8	22.1	10.6
	Ccr9-/-	33.1	31.9	29.4
	Figure 2h	(n=6)
	CD45.1+(Ccr9+/+)	58.8	45.8	62.1	70.6	42	47
	CD45.2+(Ccr9-/-)	39.8	35.6	36.8	20.7	50.9	37.6
	Figure 2j	(n=6)
		CD8αα+						Foxp3+
	CD45.1+(Ccr9+/+)	1.22	0.9	1.59	1.87	1.83	1.07	4.99	5.3	5.8	2.31	7.03	5.42
	CD45.2+(Ccr9-/-)	3.65	4.49	7.12	2.98	3.18	2.92	1.31	0.98	0.76	4.02	0.6	0.56
	Figure 2m	(n=4)
	CD45.1+(Ccr9+/+)	21.2	18.9	16.6	13.8
	CD45.2+(Ccr9-/-)	34.3	35.1	23.4	22.8
	Figure 2o	(Rosa26lsl-ccr9-GFP n=4, CD4Ccr9Tg n=6)
		CD8αα+						Foxp3+
	Rosa26lsl-ccr9-GFP	64.6	40.3	54.7	36.7			6.02	3.96	2.88	3.21
	CD4Ccr9Tg	40.7	60.2	40.7	21.6	47.4	40.5	4.63	5.02	8.78	3.01	3.7	3.89

## Sheet: Fig.3
Figure 3c	(Ccr9+/+ IELs n=3, Ccr9+/+ LPLs n=3, Ccr9+/+ MLN n=1, Ccr9+/+ spleen n=1, Ccr9-/- IELs n=3, Ccr9-/- LPLs n=3, Ccr9-/- MLN n=1, Ccr9-/- spleen n=1)
cluster 0			cluster 1			cluster 2			cluster 3			cluster 4			cluster 5			cluster 6			cluster 7			cluster 8			cluster 9			cluster 10			cluster 11			cluster 12			cluster 13			cluster 14			cluster 15			cluster 16
gene	0_logfoldchanges	0_pvals_adj	gene	1_logfoldchanges	1_pvals_adj	gene	2_logfoldchanges	2_pvals_adj	gene	3_logfoldchanges	3_pvals_adj	gene	4_logfoldchanges	4_pvals_adj	gene	5_logfoldchanges	5_pvals_adj	gene	6_logfoldchanges	6_pvals_adj	gene	7_logfoldchanges	7_pvals_adj	gene	8_logfoldchanges	8_pvals_adj	gene	9_logfoldchanges	9_pvals_adj	gene	10_logfoldchanges	10_pvals_adj	gene	11_logfoldchanges	11_pvals_adj	gene	12_logfoldchanges	12_pvals_adj	gene	13_logfoldchanges	13_pvals_adj	gene	14_logfoldchanges	14_pvals_adj	gene	15_logfoldchanges	15_pvals_adj	gene	16_logfoldchanges
Gzma	4.33507	0	Hspa1b	4.8221	0	Il12rb2	3.08014	0	Zfp36l2	1.22202	8.94136e-200	Ccl5	3.9125	0	Ramp3	3.38101	0	Tmsb10	2.39206	0	Ccl5	4.0608	0	Il17a	8.51064	0	Izumo1r	4.53472	0	Actb	1.23878	0	Tnfrsf4	4.77087	0	Tmsb10	1.69491	1.74594e-200	Cd160	2.292	4.59777e-112	Gzma	3.62822	2.99799e-106	Lncpint	3.13581	1.98661e-131	Cdk8	2.2713
Ccl5	4.33568	0	Hspa1a	4.8973	0	Pim1	2.2115	0	Epsti1	1.39772	2.44359e-191	Cd7	2.85843	0	Bhlhe40	2.15526	0	Lef1	5.20853	0	Gzma	3.91692	0	Ctla4	2.54469	0	Tcf7	3.24318	0	Pfn1	0.996547	0	Foxp3	6.82347	0	Lgals1	2.65443	1.22558e-180	Cd7	2.33291	4.13891e-91	Gadd45b	2.08397	1.42625e-100	Dock2	2.39574	2.06869e-120	Eef1b2	1.06205
Cd8a	3.47883	0	Hspa8	1.57942	0	Lilr4b	2.46814	0	Gimap4	0.979591	1.20631e-176	Hspa1b	3.54579	0	Odc1	2.42527	5.88638e-306	Klf2	4.81242	0	Nkg7	1.95413	0	Capg	3.54405	0	Hif1a	2.24853	6.48323e-276	Tmsb4x	0.989178	0	Capg	3.8101	0	Actg1	1.07112	1.69339e-168	Nr4a2	2.12111	3.24551e-90	Gzmb	2.91276	7.51191e-86	Mbnl1	1.81772	1.47301e-112	Ptma	0.782197
Cd7	3.00258	0	Hsp90aa1	2.41651	0	Bhlhe40	2.25898	0	Hcst	1.09039	1.36507e-176	Ccl4	3.51845	0	Emb	1.63265	1.15176e-296	Gm2682	5.36484	0	Cd7	2.64947	8.62954e-306	Bhlhe40	2.54804	0	Tmsb10	1.53156	7.33131e-270	Crip1	2.11283	9.98121e-295	Tnfrsf18	3.09659	0	S100a6	4.27431	5.04288e-163	Nr4a3	1.66437	7.12869e-70	Ccl4	3.0415	1.06548e-82	Akap13	1.96435	7.52748e-110	mt-Atp6	0.791882
Nr4a2	2.69882	0	Dnajb1	3.10285	0	Mxd1	2.35507	0	Fau	0.344986	9.08787e-166	Gzma	3.64265	0	Vps37b	1.58859	8.6693e-287	Tcf7	3.41937	0	Cd8a	2.66179	3.05787e-251	Tmem176b	4.19842	9.83269e-301	Rgs10	2.3263	2.21512e-249	Cfl1	1.15986	1.04466e-289	Tnfrsf9	4.47883	0	Coro1a	1.20652	1.92164e-160	Elmsan1	1.55633	1.16624e-45	Tnfaip3	1.14322	1.08488e-68	Prkch	2.02124	6.49467e-107	Gm42418	1.56333
Itgae	2.41421	0	Hsph1	2.84058	0	Lilrb4a	2.49801	0	Gimap3	0.759122	1.27469e-138	Itgae	2.17907	0	Ifrd1	1.65001	2.84997e-270	Ccr7	5.48463	0	Ccl4	2.87015	8.64143e-250	Gpx1	2.34346	6.89033e-278	Tbc1d4	3.56108	9.30529e-204	Actg1	1.00837	2.09065e-273	Ctla4	2.20446	1.65902e-281	Tagln2	2.24384	1.18743e-151	Tcf7	1.56514	1.16624e-45	Ccl5	3.20699	2.07931e-65	Atxn1	2.69463	1.65675e-106	Crip1	2.12473
Nkg7	2.09855	0	Hsp90ab1	1.4066	0	Nfkbia	2.2699	0	Klf3	1.70889	2.10887e-118	Cd8a	2.79821	0	Junb	1.08571	1.39233e-262	Ms4a4b	2.84466	0	Gzmb	2.68792	3.08116e-238	Rorc	4.64285	1.11112e-271	Aff3	3.96355	2.41344e-194	Lgals1	2.39	2.0628e-268	Itgav	3.3838	1.59134e-267	S100a10	1.70109	6.33515e-140	Fos	1.25711	5.57524e-45	Il21r	1.35959	1.32394e-55	Stat4	2.09194	8.4129e-105	Eef1a1	0.435879
Gzmb	3.13527	0	Hspe1	2.37269	0	Bcl2a1b	1.7228	0	Ms4a4b	1.23098	6.89379e-114	Nkg7	1.90561	0	Icos	1.7181	7.6211e-262	Arhgap15	2.21043	0	Cd3g	0.982651	7.57187e-221	Il23r	4.20207	1.10082e-262	Cd83	4.43963	2.66623e-193	Coro1a	1.18888	1.92963e-259	Ly6e	1.84335	1.92901e-264	Actb	0.846441	7.26008e-129	5430416N02Rik	1.35898	2.79639e-43	Srgn	0.871146	1.0054e-54	Runx1	2.17725	1.62154e-93	Gphn	1.75008
Ccl4	3.12623	0	Hspd1	2.18068	0	Nfkbiz	2.32328	0	Gzmk	1.82108	1.58506e-111	Jun	2.06124	0	Gpr132	1.32805	1.12601e-230	Ripor2	2.76464	0	Cd3e	0.821685	1.17451e-183	Smco4	2.87583	1.63752e-262	Dennd2d	2.29775	1.10937e-189	Cd7	2.60928	1.44997e-249	Ikzf2	2.9983	3.58222e-263	Cfl1	0.997143	2.48599e-128	Braf	1.56103	4.77974e-42	Nkg7	1.60505	6.49551e-54	Dock10	1.91772	1.05875e-92	mt-Cytb	0.815234
Prkch	1.3831	0	Dnaja1	1.70715	0	Ccr5	2.43127	0	Ccr9	1.15143	2.67915e-105	Hsp90aa1	1.76604	0	Hspa5	1.09408	1.72065e-228	S1pr1	5.01172	0	Itgae	1.70683	1.24795e-178	Smap2	2.03959	4.29153e-254	Sh2d1a	2.25457	4.15987e-181	Vim	1.93366	1.01812e-237	Hopx	2.68423	1.29387e-237	Ifi27l2a	2.18628	4.32939e-125	Ctsw	1.24947	3.06773e-40	Nr4a1	1.55849	7.6949e-52	Dennd4a	2.04837	1.37761e-92	Vim	1.82804
Trgv2	2.53984	0	Ubb	0.837514	0	Gadd45b	1.72744	0	Gimap7	0.793477	5.2828e-96	Cd3g	1.05765	0	Rora	1.37018	4.62515e-222	Dgka	2.54487	0	Trgv2	2.02914	3.39716e-171	Pim1	1.98539	2.40014e-253	Slamf6	3.26503	1.50502e-160	Cnn2	1.30053	1.45607e-197	Tigit	2.39419	1.47249e-237	Arhgdib	1.18455	1.42838e-113	Ier5l	1.46391	3.7979e-40	Bcl2a1b	1.40334	6.09977e-51	St6galnac3	2.90182	3.27959e-82	Tmsb10	1.12114
Dennd4a	1.54652	0	Jun	1.92861	0	Traf1	1.66741	1.25889e-277	Sh2d2a	0.792609	2.32324e-89	Hspa1a	3.09207	0	Orai1	1.56914	2.76242e-218	Limd2	1.53616	0	Itm2b	0.658109	2.8193e-134	Hif1a	1.96798	5.13408e-240	Eea1	2.2995	6.59443e-150	Gzma	2.95698	7.79358e-197	Pim1	2.0669	3.10057e-229	Crip1	1.735	3.56868e-104	Dennd4a	1.04135	1.27401e-39	Nfkbia	1.70205	2.54492e-49	Ankrd44	2.14712	6.93067e-79	Lgals1	2.36962
Figure 3e	(Ccr9+/+ IELs n=3, Ccr9+/+ LPLs n=3, Ccr9+/+ MLN n=1, Ccr9+/+ spleen n=1, Ccr9-/- IELs n=3, Ccr9-/- LPLs n=3, Ccr9-/- MLN n=1, Ccr9-/- spleen n=1)
ID	Cluster	proportion
Ccr9-/-_IELs	0	0.752886
Ccr9-/-_Spleen	0	0
Ccr9-/-_MLN	0	0.000312012
Ccr9+/+_IELs	0	0.219033
Ccr9+/+_Spleen	0	0
Ccr9-/-_LPLs	0	0.024649
Ccr9+/+_MLN	0	0
Ccr9+/+_LPL	0	0.00312012
Ccr9+/+_LPL	1	0.283855
Ccr9+/+_IELs	1	0.388369
Ccr9-/-_MLN	1	0
Ccr9+/+_Spleen	1	0.000406669
Ccr9-/-_Spleen	1	0
Ccr9-/-_IELs	1	0.130541
Ccr9+/+_MLN	1	0
Ccr9-/-_LPLs	1	0.196828
Ccr9-/-_MLN	2	0.000444247
Ccr9-/-_IELs	2	0.156375
Ccr9-/-_LPLs	2	0.129276
Ccr9+/+_IELs	2	0.49578
Ccr9+/+_Spleen	2	0.000444247
Ccr9+/+_MLN	2	0.000444247
Ccr9+/+_LPL	2	0.217237
Ccr9-/-_Spleen	2	0
Ccr9+/+_LPL	3	0.163774
Ccr9+/+_IELs	3	0.641745
Ccr9-/-_LPLs	3	0.0502893
Ccr9-/-_Spleen	3	0.00222519
Ccr9+/+_Spleen	3	0.00890076
Ccr9-/-_MLN	3	0
Ccr9+/+_MLN	3	0.000445038
Ccr9-/-_IELs	3	0.132621
Ccr9+/+_MLN	4	0
Ccr9-/-_MLN	4	0
Ccr9+/+_LPL	4	0.0140973
Ccr9-/-_LPLs	4	0.0595725
Ccr9-/-_IELs	4	0.773079
Ccr9-/-_Spleen	4	0
Ccr9+/+_IELs	4	0.153251
Ccr9+/+_Spleen	4	0
Ccr9+/+_MLN	5	0.000525486
Ccr9-/-_Spleen	5	0
Ccr9+/+_Spleen	5	0.000525486
Ccr9-/-_LPLs	5	0.212296
Ccr9+/+_LPL	5	0.295323
Ccr9+/+_IELs	5	0.380452
Ccr9-/-_IELs	5	0.110878
Ccr9-/-_MLN	5	0
Ccr9-/-_IELs	6	0.0615293
Ccr9+/+_MLN	6	0.23178
Ccr9+/+_Spleen	6	0.222222
Ccr9-/-_LPLs	6	0.083632
Ccr9-/-_MLN	6	0.18399
Ccr9-/-_Spleen	6	0.114098
Ccr9+/+_LPL	6	0.0495818
Ccr9+/+_IELs	6	0.0531661
Ccr9-/-_Spleen	7	0
Ccr9-/-_LPLs	7	0.0116129
Ccr9+/+_LPL	7	0.00258065
Ccr9+/+_Spleen	7	0
Ccr9+/+_MLN	7	0
Ccr9+/+_IELs	7	0.21871
Ccr9-/-_IELs	7	0.767097
Ccr9-/-_MLN	7	0
Ccr9-/-_Spleen	8	0
Ccr9+/+_Spleen	8	0
Ccr9+/+_MLN	8	0.001514
Ccr9-/-_MLN	8	0
Ccr9-/-_IELs	8	0.102195
Ccr9+/+_LPL	8	0.259652
Ccr9-/-_LPLs	8	0.357305
Ccr9+/+_IELs	8	0.279334
Ccr9-/-_Spleen	9	0.011811
Ccr9-/-_MLN	9	0.0181102
Ccr9-/-_IELs	9	0.0850394
Ccr9+/+_LPL	9	0.230709
Ccr9+/+_Spleen	9	0.0283465
Ccr9+/+_MLN	9	0.0275591
Ccr9+/+_IELs	9	0.210236
Ccr9-/-_LPLs	9	0.388189
Ccr9+/+_MLN	10	0
Ccr9-/-_MLN	10	0
Ccr9+/+_LPL	10	0.0315024
Ccr9-/-_Spleen	10	0
Ccr9-/-_LPLs	10	0.0161551
Ccr9-/-_IELs	10	0.530695
Ccr9+/+_Spleen	10	0
Ccr9+/+_IELs	10	0.421648
Ccr9+/+_Spleen	11	0
Ccr9-/-_Spleen	11	0.000919963
Ccr9+/+_LPL	11	0.356026
Ccr9+/+_IELs	11	0.183993
Ccr9-/-_MLN	11	0.000919963
Ccr9-/-_LPLs	11	0.373505
Ccr9+/+_MLN	11	0.00551978
Ccr9-/-_IELs	11	0.0791168
Ccr9+/+_IELs	12	0.505479
Ccr9-/-_LPLs	12	0.0835616
Ccr9-/-_IELs	12	0.121918
Ccr9-/-_Spleen	12	0.00410959
Ccr9-/-_MLN	12	0
Ccr9+/+_Spleen	12	0.0287671
Ccr9+/+_MLN	12	0.0164384
Ccr9+/+_LPL	12	0.239726
Ccr9-/-_Spleen	13	0
Ccr9-/-_IELs	13	0.581851
Ccr9+/+_Spleen	13	0
Ccr9+/+_LPL	13	0.0320285
Ccr9+/+_IELs	13	0.314947
Ccr9+/+_MLN	13	0
Ccr9-/-_MLN	13	0
Ccr9-/-_LPLs	13	0.0711744
Ccr9+/+_Spleen	14	0.00227273
Ccr9+/+_LPL	14	0.0181818
Ccr9+/+_IELs	14	0.322727
Ccr9+/+_MLN	14	0
Ccr9-/-_IELs	14	0.6
Ccr9-/-_Spleen	14	0.00227273
Ccr9-/-_MLN	14	0.00454545
Ccr9-/-_LPLs	14	0.05
Ccr9-/-_IELs	15	0.517241
Ccr9+/+_IELs	15	0.304598
Ccr9+/+_LPL	15	0.106322
Ccr9-/-_LPLs	15	0.066092
Ccr9+/+_MLN	15	0.00287356
Ccr9+/+_Spleen	15	0
Ccr9-/-_MLN	15	0.00287356
Ccr9-/-_Spleen	15	0
Ccr9+/+_IELs	16	0.521739
Ccr9+/+_LPL	16	0.0434783
Ccr9+/+_MLN	16	0.0434783
Ccr9-/-_Spleen	16	0
Ccr9+/+_Spleen	16	0
Ccr9-/-_MLN	16	0.0434783
Ccr9-/-_LPLs	16	0.304348
Ccr9-/-_IELs	16	0.0434783
[truncated: 1 more columns]

## Sheet: Fig.4
Figure 4b (Ccr9+/+ IELs n=3, Ccr9-/- IELs n=3)												Figure 4c (Ccr9+/+ IELs n=3, Ccr9-/- IELs n=3)
	cluster	Runx3			cluster	Tbx21			cluster	Cbfb			cluster	strain	Runx3		cluster	strain	Runx3			cluster	strain	Tbx21		cluster	strain	Tbx21			cluster	strain	Cbfb		cluster	strain	Cbfb
AAACCTGAGGGATGGG	0	0.87671		AAAGTAGAGGTGATTA	0	1.93076		AAACCTGTCATCATTC	0	1.9181		AAACCTGAGGGATGGG	0	Ccr9+/+	0.87671	AAACCTGCATTCCTCG	0	Ccr9-/-	0.815128		AAAGTAGAGGTGATTA	0	Ccr9+/+	1.93076	AAACCTGGTTGCGCAC	0	Ccr9-/-	1.45775		AAACCTGTCATCATTC	0	Ccr9+/+	1.9181	AAAGATGAGCAGATCG	0	Ccr9-/-	2.55489
AAACCTGTCATCATTC	0	0.277135		AAATGCCCAGCGTAAG	0	2.39378		AAAGTAGAGGTGATTA	0	1.67678		AAACCTGTCATCATTC	0	Ccr9+/+	0.277135	AAACCTGGTTGCGCAC	0	Ccr9-/-	0.889579		AAATGCCCAGCGTAAG	0	Ccr9+/+	2.39378	AAACCTGTCCAAAGTC	0	Ccr9-/-	1.08367		AAAGTAGAGGTGATTA	0	Ccr9+/+	1.67678	AAAGCAACAGCCTTGG	0	Ccr9-/-	1.64483
AAACGGGCATGGTAGG	0	0.188776		AACGTTGGTAGCCTCG	0	0.988739		AACCATGAGAGACGAA	0	1.58545		AAACGGGCATGGTAGG	0	Ccr9+/+	0.188776	AAACCTGTCCAAAGTC	0	Ccr9-/-	1.57094		AACGTTGGTAGCCTCG	0	Ccr9+/+	0.988739	AAAGATGAGCAGATCG	0	Ccr9-/-	1.212		AACCATGAGAGACGAA	0	Ccr9+/+	1.58545	AAAGCAATCGTTTATC	0	Ccr9-/-	2.21299
AAAGTAGAGGTGATTA	0	1.99889		AACTCAGCACCAGCAC	0	1.35054		AACTCAGCACCAGCAC	0	1.06544		AAAGTAGAGGTGATTA	0	Ccr9+/+	1.99889	AAACGGGCACCGTTGG	0	Ccr9-/-	1.38355		AACTCAGCACCAGCAC	0	Ccr9+/+	1.35054	AAAGCAACAGCCTTGG	0	Ccr9-/-	1.18656		AACTCAGCACCAGCAC	0	Ccr9+/+	1.06544	AAAGTAGAGTACGTAA	0	Ccr9-/-	2.00112
AAAGTAGTCTAACTCT	0	0.994354		AACTCCCTCTTATCTG	0	1.06019		AAGGCAGCAATACGCT	0	2.82429		AAAGTAGTCTAACTCT	0	Ccr9+/+	0.994354	AAACGGGGTGATAAGT	0	Ccr9-/-	2.53691		AACTCCCTCTTATCTG	0	Ccr9+/+	1.06019	AAAGCAATCACAAACC	0	Ccr9-/-	2.12127		AAGGCAGCAATACGCT	0	Ccr9+/+	2.82429	AAATGCCCACGCTTTC	0	Ccr9-/-	2.24121
AAATGCCCAGCGTAAG	0	0.680663		AAGCCGCGTCTCCACT	0	2.2371		AAGGTTCTCTCCGGTT	0	1.82413		AAATGCCCAGCGTAAG	0	Ccr9+/+	0.680663	AAACGGGTCTGGCGAC	0	Ccr9-/-	2.39636		AAGCCGCGTCTCCACT	0	Ccr9+/+	2.2371	AAAGCAATCGTTTATC	0	Ccr9-/-	1.65071		AAGGTTCTCTCCGGTT	0	Ccr9+/+	1.82413	AAATGCCTCTGCTTGC	0	Ccr9-/-	1.62501
AACCATGAGAGACGAA	0	1.62823		AAGGTTCTCTCCGGTT	0	1.75217		ACACTGATCCTAGTGA	0	2.20318		AACCATGAGAGACGAA	0	Ccr9+/+	1.62823	AAAGATGGTCTCCATC	0	Ccr9-/-	0.977859		AAGGTTCTCTCCGGTT	0	Ccr9+/+	1.75217	AAAGCAATCTCTGCTG	0	Ccr9-/-	1.19365		ACACTGATCCTAGTGA	0	Ccr9+/+	2.20318	AACCGCGGTCCGAAGA	0	Ccr9-/-	1.74097
AACCATGCAGTCCTTC	0	0.279946		ACACCAATCTGCTTGC	0	1.7163		ACAGCTATCCACGAAT	0	1.54608		AACCATGCAGTCCTTC	0	Ccr9+/+	0.279946	AAAGATGTCTTATCTG	0	Ccr9-/-	1.5006		ACACCAATCTGCTTGC	0	Ccr9+/+	1.7163	AACCGCGGTCCGAAGA	0	Ccr9-/-	2.44589		ACAGCTATCCACGAAT	0	Ccr9+/+	1.54608	AACGTTGCATTGCGGC	0	Ccr9-/-	1.94134
AACGTTGGTAGCCTCG	0	0.476307		ACACTGACAGGTTTCA	0	1.43225		ACCCACTCATTAGGCT	0	1.09046		AACGTTGGTAGCCTCG	0	Ccr9+/+	0.476307	AAAGCAACACCATGTA	0	Ccr9-/-	0.887615		ACACTGACAGGTTTCA	0	Ccr9+/+	1.43225	AACGTTGCATTAGCCA	0	Ccr9-/-	1.01664		ACCCACTCATTAGGCT	0	Ccr9+/+	1.09046	AACTCCCTCCTCTAGC	0	Ccr9-/-	2.07071
AACTCAGCACCAGCAC	0	0.795109		ACACTGATCCTAGTGA	0	0.960692		ACGAGGATCGTTTAGG	0	2.39876		AACTCAGCACCAGCAC	0	Ccr9+/+	0.795109	AAAGCAATCACAAACC	0	Ccr9-/-	1.08545		ACACTGATCCTAGTGA	0	Ccr9+/+	0.960692	AACTCTTCAGACGTAG	0	Ccr9-/-	1.36562		ACGAGGATCGTTTAGG	0	Ccr9+/+	2.39876	AACTTTCAGCGCTTAT	0	Ccr9-/-	2.49165
AACTCAGTCGCAAGCC	0	1.90945		ACAGCCGTCGGATGGA	0	1.42492		ACGATACAGAGTTGGC	0	1.43246		AACTCAGTCGCAAGCC	0	Ccr9+/+	1.90945	AAAGCAATCTCTGCTG	0	Ccr9-/-	2.40052		ACAGCCGTCGGATGGA	0	Ccr9+/+	1.42492	AACTGGTGTGCGATAG	0	Ccr9-/-	1.37326		ACGATACAGAGTTGGC	0	Ccr9+/+	1.43246	AAGCCGCCACAGGAGT	0	Ccr9-/-	1.70563
AACTCCCTCTTATCTG	0	1.54606		ACAGCTATCCACGAAT	0	1.10588		ACGCAGCAGAGTAATC	0	1.87585		AACTCCCTCTTATCTG	0	Ccr9+/+	1.54606	AAAGCAATCTGCAGTA	0	Ccr9-/-	0.674491		ACAGCTATCCACGAAT	0	Ccr9+/+	1.10588	AACTTTCAGCGCTTAT	0	Ccr9-/-	1.16629		ACGCAGCAGAGTAATC	0	Ccr9+/+	1.87585	AAGCCGCCATGGTCTA	0	Ccr9-/-	1.63119
AAGGCAGCAAAGCGGT	0	0.295663		ACCTTTAGTCGAGTTT	0	0.816895		ACGCCGACATCAGTCA	0	1.3429		AAGGCAGCAAAGCGGT	0	Ccr9+/+	0.295663	AAATGCCCACGCTTTC	0	Ccr9-/-	1.07991		ACCTTTAGTCGAGTTT	0	Ccr9+/+	0.816895	AAGCCGCCACAGGAGT	0	Ccr9-/-	1.23622		ACGCCGACATCAGTCA	0	Ccr9+/+	1.3429	AAGGCAGCAATGGATA	0	Ccr9-/-	1.76823
AAGGCAGCAATACGCT	0	0.500893		ACGAGCCTCAACGGCC	0	1.95634		ACGGCCAGTGCTTCTC	0	1.50932		AAGGCAGCAATACGCT	0	Ccr9+/+	0.500893	AACACGTAGACAGGCT	0	Ccr9-/-	1.55666		ACGAGCCTCAACGGCC	0	Ccr9+/+	1.95634	AAGCCGCCATGGTCTA	0	Ccr9-/-	1.17541		ACGGCCAGTGCTTCTC	0	Ccr9+/+	1.50932	AAGGCAGGTAGAAAGG	0	Ccr9-/-	1.30057
AAGGCAGCACTAAGTC	0	0.953112		ACGAGGACAGTCGTGC	0	2.28799		ACGGGCTAGATGTGTA	0	1.16527		AAGGCAGCACTAAGTC	0	Ccr9+/+	0.953112	AACACGTTCCAAACAC	0	Ccr9-/-	0.817267		ACGAGGACAGTCGTGC	0	Ccr9+/+	2.28799	AAGGCAGAGCCGATTT	0	Ccr9-/-	1.19139		ACGGGCTAGATGTGTA	0	Ccr9+/+	1.16527	AAGGTTCAGCAGACTG	0	Ccr9-/-	1.61735
ACACTGACAGGTTTCA	0	1.93063		ACGAGGATCGTTTAGG	0	2.83956		ACTATCTTCACGATGT	0	1.23533		ACACTGACAGGTTTCA	0	Ccr9+/+	1.93063	AACACGTTCCGCATCT	0	Ccr9-/-	1.50555		ACGAGGATCGTTTAGG	0	Ccr9+/+	2.83956	AAGGCAGGTAGAAAGG	0	Ccr9-/-	0.905315		ACTATCTTCACGATGT	0	Ccr9+/+	1.23533	AATCCAGCAGCTGTAT	0	Ccr9-/-	1.82508
ACACTGATCCTAGTGA	0	1.05254		ACGATACAGAGTTGGC	0	1.70327		ACTGATGGTCAATGTC	0	0.853852		ACACTGATCCTAGTGA	0	Ccr9+/+	1.05254	AACCGCGGTCCGAAGA	0	Ccr9-/-	1.76028		ACGATACAGAGTTGGC	0	Ccr9+/+	1.70327	AAGTCTGCAAAGGTGC	0	Ccr9-/-	3.06272		ACTGATGGTCAATGTC	0	Ccr9+/+	0.853852	ACACCAACATCTCCCA	0	Ccr9-/-	0.992919
ACAGCCGTCGGATGGA	0	1.51512		ACGATGTAGGATTCGG	0	0.98677		ACTTACTAGACTGTAA	0	1.57226		ACAGCCGTCGGATGGA	0	Ccr9+/+	1.51512	AACGTTGCATTAGCCA	0	Ccr9-/-	0.500893		ACGATGTAGGATTCGG	0	Ccr9+/+	0.98677	AAGTCTGGTCAATACC	0	Ccr9-/-	1.15728		ACTTACTAGACTGTAA	0	Ccr9+/+	1.57226	ACACCGGTCCTATTCA	0	Ccr9-/-	2.55718
ACAGCTATCCACGAAT	0	0.579526		ACGCAGCAGAGTAATC	0	1.79747		AGAATAGCATAGTAAG	0	1.85136		ACAGCTATCCACGAAT	0	Ccr9+/+	0.579526	AACTCAGAGGTGCTAG	0	Ccr9-/-	2.11984		ACGCAGCAGAGTAATC	0	Ccr9+/+	1.79747	AAGTCTGGTGTATGGG	0	Ccr9-/-	1.3765		AGAATAGCATAGTAAG	0	Ccr9+/+	1.85136	ACACTGAAGATGGGTC	0	Ccr9-/-	1.14839
ACCAGTATCGAATCCA	0	0.599163		ACGGGTCCAAGTACCT	0	3.35842		AGATTGCTCGCGTAGC	0	1.27495		ACCAGTATCGAATCCA	0	Ccr9+/+	0.599163	AACTCAGCAACACCTA	0	Ccr9-/-	1.3531		ACGGGTCCAAGTACCT	0	Ccr9+/+	3.35842	AATCCAGAGGCATTGG	0	Ccr9-/-	1.36843		AGATTGCTCGCGTAGC	0	Ccr9+/+	1.27495	ACATGGTAGCTGATAA	0	Ccr9-/-	0.670733
ACCCACTCAATAGAGT	0	0.64107		ACTGCTCGTCGATTGT	0	1.22301		AGCAGCCTCACAGTAC	0	1.37039		ACCCACTCAATAGAGT	0	Ccr9+/+	0.64107	AACTCCCTCCTCTAGC	0	Ccr9-/-	0.957182		ACTGCTCGTCGATTGT	0	Ccr9+/+	1.22301	AATCCAGAGTCATCCA	0	Ccr9-/-	1.32652		AGCAGCCTCACAGTAC	0	Ccr9+/+	1.37039	ACATGGTCACAGGAGT	0	Ccr9-/-	1.37388
ACCCACTCATTAGGCT	0	0.251553		ACTGTCCCACCGAATT	0	1.12638		AGCCTAATCTCTTATG	0	1.76422		ACCCACTCATTAGGCT	0	Ccr9+/+	0.251553	AACTCTTAGTGTCTCA	0	Ccr9-/-	1.35449		ACTGTCCCACCGAATT	0	Ccr9+/+	1.12638	AATCCAGCAGCTGTAT	0	Ccr9-/-	1.33381		AGCCTAATCTCTTATG	0	Ccr9+/+	1.76422	ACCCACTCAAATACAG	0	Ccr9-/-	2.861
ACGAGCCTCAACGGCC	0	1.05634		ACTTACTAGTGATCGG	0	0.629502		AGCTCTCCATCTCCCA	0	1.66108		ACGAGCCTCAACGGCC	0	Ccr9+/+	1.05634	AACTCTTGTCATATCG	0	Ccr9-/-	0.900672		ACTTACTAGTGATCGG	0	Ccr9+/+	0.629502	AATCCAGGTCATATCG	0	Ccr9-/-	1.42449		AGCTCTCCATCTCCCA	0	Ccr9+/+	1.66108	ACCGTAACACGCATCG	0	Ccr9-/-	2.89622
ACGAGGATCGTTTAGG	0	1.19332		ACTTTCATCTTGAGAC	0	1.8223		AGTGTCAAGATAGCAT	0	1.43465		ACGAGGATCGTTTAGG	0	Ccr9+/+	1.19332	AACTGGTCATTGGGCC	0	Ccr9-/-	2.09659		ACTTTCATCTTGAGAC	0	Ccr9+/+	1.8223	AATCCAGGTGTAACGG	0	Ccr9-/-	1.03244		AGTGTCAAGATAGCAT	0	Ccr9+/+	1.43465	ACCTTTAAGGCCCGTT	0	Ccr9-/-	1.65709
ACGATACAGAGTTGGC	0	0.49774		AGAATAGCACCAGATT	0	0.70463		AGTGTCATCCTTGCCA	0	2.02429		ACGATACAGAGTTGGC	0	Ccr9+/+	0.49774	AACTGGTGTGCGATAG	0	Ccr9-/-	0.815128		AGAATAGCACCAGATT	0	Ccr9+/+	0.70463	ACACCAACATCTCCCA	0	Ccr9-/-	0.653987		AGTGTCATCCTTGCCA	0	Ccr9+/+	2.02429	ACCTTTACACACGCTG	0	Ccr9-/-	2.56776
ACGATGTAGGATTCGG	0	1.4676		AGAGCTTGTAGTAGTA	0	1.65572		ATCCACCCAGCTATTG	0	1.40178		ACGATGTAGGATTCGG	0	Ccr9+/+	1.4676	AACTTTCAGCGCTTAT	0	Ccr9-/-	0.632755		AGAGCTTGTAGTAGTA	0	Ccr9+/+	1.65572	ACACCGGCACGGTAGA	0	Ccr9-/-	1.55096		ATCCACCCAGCTATTG	0	Ccr9+/+	1.40178	ACGAGCCAGATGCCAG	0	Ccr9-/-	1.89587
ACGCCGACATCAGTCA	0	0.433271		AGCAGCCTCACAGTAC	0	0.962354		ATCGAGTCACGGTAAG	0	0.315241		ACGCCGACATCAGTCA	0	Ccr9+/+	0.433271	AACTTTCTCCCAAGTA	0	Ccr9-/-	1.28361		AGCAGCCTCACAGTAC	0	Ccr9+/+	0.962354	ACACCGGTCAGATAAG	0	Ccr9-/-	2.18927		ATCGAGTCACGGTAAG	0	Ccr9+/+	0.315241	ACGAGGACAAGGTTTC	0	Ccr9-/-	1.80638
ACGGCCAAGAGCCCAA	0	0.583356		AGCTCTCCATCTCCCA	0	1.91629		ATGCGATTCCGGGTGT	0	1.18811		ACGGCCAAGAGCCCAA	0	Ccr9+/+	0.583356	AAGCCGCCATGGTCTA	0	Ccr9-/-	1.26929		AGCTCTCCATCTCCCA	0	Ccr9+/+	1.91629	ACACTGAAGATGGGTC	0	Ccr9-/-	0.780996		ATGCGATTCCGGGTGT	0	Ccr9+/+	1.18811	ACGAGGAGTTACTGAC	0	Ccr9-/-	1.72506
ACGGCCATCAGTTCGA	0	1.6564		AGCTTGATCCTTTCTC	0	1.04752		ATTGGACGTATAATGG	0	1.34827		ACGGCCATCAGTTCGA	0	Ccr9+/+	1.6564	AAGGAGCTCTAGAGTC	0	Ccr9-/-	1.49363		AGCTTGATCCTTTCTC	0	Ccr9+/+	1.04752	ACAGCCGAGCCCGAAA	0	Ccr9-/-	2.18556		ATTGGACGTATAATGG	0	Ccr9+/+	1.34827	ACGATACTCAGCCTAA	0	Ccr9-/-	1.61468
ACGGGCTAGATGTGTA	0	1.25739		AGGGTGACAATGACCT	0	2.16105		ATTGGTGCAGTCGTGC	0	3.54369		ACGGGCTAGATGTGTA	0	Ccr9+/+	1.25739	AAGGCAGCAATGGATA	0	Ccr9-/-	1.38032		AGGGTGACAATGACCT	0	Ccr9+/+	2.16105	ACAGCCGCACGGCCAT	0	Ccr9-/-	1.16473		ATTGGTGCAGTCGTGC	0	Ccr9+/+	3.54369	ACGCCAGAGAGTACCG	0	Ccr9-/-	2.72517
ACTATCTTCACGATGT	0	0.940608		AGTAGTCAGATGGGTC	0	0.949869		ATTTCTGGTCCCGACA	0	1.591		ACTATCTTCACGATGT	0	Ccr9+/+	0.940608	AAGGCAGGTAGAAAGG	0	Ccr9-/-	1.66352		AGTAGTCAGATGGGTC	0	Ccr9+/+	0.949869	ACATCAGAGTCCAGGA	0	Ccr9-/-	1.38506		ATTTCTGGTCCCGACA	0	Ccr9+/+	1.591	ACGCCAGAGTTAAGTG	0	Ccr9-/-	1.14262
ACTGATGGTCAATGTC	0	0.0812319		AGTCTTTGTGTAAGTA	0	0.962354		CACACCTAGTGTGGCA	0	1.34234		ACTGATGGTCAATGTC	0	Ccr9+/+	0.0812319	AAGTCTGCAAAGGTGC	0	Ccr9-/-	0.734325		AGTCTTTGTGTAAGTA	0	Ccr9+/+	0.962354	ACATGGTAGCTGATAA	0	Ccr9-/-	0.951271		CACACCTAGTGTGGCA	0	Ccr9+/+	1.34234	ACGGCCATCATAGCAC	0	Ccr9-/-	1.88732
ACTGTCCCACCGAATT	0	2.32674		AGTGTCAAGATAGCAT	0	1.70533		CACAGGCTCAGAAATG	0	0.606676		ACTGTCCCACCGAATT	0	Ccr9+/+	2.32674	AAGTCTGCAGTACACT	0	Ccr9-/-	1.87256		AGTGTCAAGATAGCAT	0	Ccr9+/+	1.70533	ACATGGTCACAGGAGT	0	Ccr9-/-	1.64794		CACAGGCTCAGAAATG	0	Ccr9+/+	0.606676	ACGGCCATCCGCGTTT	0	Ccr9-/-	1.61582
ACTTACTAGACTGTAA	0	1.22116		AGTTGGTAGACTTTCG	0	1.54502		CACATAGGTTACCGAT	0	1.751		ACTTACTAGACTGTAA	0	Ccr9+/+	1.22116	AAGTCTGGTCAATACC	0	Ccr9-/-	0.624813		AGTTGGTAGACTTTCG	0	Ccr9+/+	1.54502	ACCAGTAGTCTCCACT	0	Ccr9-/-	1.09526		CACATAGGTTACCGAT	0	Ccr9+/+	1.751	ACGGGCTTCTCGGACG	0	Ccr9-/-	1.61887
ACTTACTAGTGATCGG	0	0.70576		ATAACGCCACGTCAGC	0	1.44183		CACCAGGGTTGTGGCC	0	1.9477		ACTTACTAGTGATCGG	0	Ccr9+/+	0.70576	AATCCAGAGGCATTGG	0	Ccr9-/-	1.866		ATAACGCCACGTCAGC	0	Ccr9+/+	1.44183	ACCCACTAGATGCCAG	0	Ccr9-/-	1.97573		CACCAGGGTTGTGGCC	0	Ccr9+/+	1.9477	ACTATCTTCGCTGATA	0	Ccr9-/-	1.72378
AGAATAGCACCAGATT	0	0.785986		ATAACGCTCACAATGC	0	0.979673		CACCTTGTCTCAACTT	0	0.729956		AGAATAGCACCAGATT	0	Ccr9+/+	0.785986	AATCCAGCAGCTGTAT	0	Ccr9-/-	0.780362		ATAACGCTCACAATGC	0	Ccr9+/+	0.979673	ACCCACTCAAATACAG	0	Ccr9-/-	2.18009		CACCTTGTCTCAACTT	0	Ccr9+/+	0.729956	ACTGAACAGAGACTTA	0	Ccr9-/-	1.69647
AGAATAGCATAGTAAG	0	1.44708		ATAAGAGGTCACTGGC	0	2.06956		CACCTTGTCTCTGCTG	0	1.45811		AGAATAGCATAGTAAG	0	Ccr9+/+	1.44708	AATCCAGGTCAAAGCG	0	Ccr9-/-	0.688681		ATAAGAGGTCACTGGC	0	Ccr9+/+	2.06956	ACCCACTGTCTGATTG	0	Ccr9-/-	3.17771		CACCTTGTCTCTGCTG	0	Ccr9+/+	1.45811	ACTGAGTTCCTAGTGA	0	Ccr9-/-	1.49215
AGAATAGTCAAACCGT	0	0.416067		ATCATCTGTCGCTTCT	0	1.30577		CACTCCAGTAGCAAAT	0	1.61012		AGAATAGTCAAACCGT	0	Ccr9+/+	0.416067	AATCCAGGTCATATCG	0	Ccr9-/-	0.860264		ATCATCTGTCGCTTCT	0	Ccr9+/+	1.30577	ACCGTAAAGGTTCCTA	0	Ccr9-/-	1.42449		CACTCCAGTAGCAAAT	0	Ccr9+/+	1.61012	ACTGCTCAGTCAATAG	0	Ccr9-/-	1.62713
AGATTGCTCGCGTAGC	0	0.974119		ATCCACCCAGCTATTG	0	0.988		CAGAATCCATATGCTG	0	1.49382		AGATTGCTCGCGTAGC	0	Ccr9+/+	0.974119	AATCCAGGTGTAACGG	0	Ccr9-/-	2.222		ATCCACCCAGCTATTG	0	Ccr9+/+	0.988	ACGAGCCAGATGCCAG	0	Ccr9-/-	1.39164		CAGAATCCATATGCTG	0	Ccr9+/+	1.49382	ACTTACTAGCGTAGTG	0	Ccr9-/-	3.08807
AGCAGCCTCACAGTAC	0	1.05424		ATCCGAACAGGGTTAG	0	0.672439		CAGCATACAAATACAG	0	1.35682		AGCAGCCTCACAGTAC	0	Ccr9+/+	1.05424	AATCGGTAGGGCTTCC	0	Ccr9-/-	1.20376		ATCCGAACAGGGTTAG	0	Ccr9+/+	0.672439	ACGAGCCGTGTGCGTC	0	Ccr9-/-	1.47716		CAGCATACAAATACAG	0	Ccr9+/+	1.35682	ACTTGTTCATGAAGTA	0	Ccr9-/-	2.03117
AGCCTAATCTCTTATG	0	1.10264		ATCCGAAGTCACCCAG	0	1.07005		CAGCTAACATTCACTT	0	1.01663		AGCCTAATCTCTTATG	0	Ccr9+/+	1.10264	ACACCAACATCTCCCA	0	Ccr9-/-	1.37201		ATCCGAAGTCACCCAG	0	Ccr9+/+	1.07005	ACGAGGACAAGGTTTC	0	Ccr9-/-	1.31854		CAGCTAACATTCACTT	0	Ccr9+/+	1.01663	ACTTGTTGTAAGGATT	0	Ccr9-/-	1.54643
AGCTCTCAGATCACGG	0	1.31398		ATCGAGTCACGGTAAG	0	0.100366		CATATGGAGTGTACCT	0	1.06404		AGCTCTCAGATCACGG	0	Ccr9+/+	1.31398	ACACTGAAGATGGGTC	0	Ccr9-/-	0.866532		ATCGAGTCACGGTAAG	0	Ccr9+/+	0.100366	ACGATACTCAGCCTAA	0	Ccr9-/-	1.16193		CATATGGAGTGTACCT	0	Ccr9+/+	1.06404	AGAATAGAGGAGCGAG	0	Ccr9-/-	2.48129
AGCTCTCCATCTCCCA	0	0.662307		ATGCGATCATTCTTAC	0	1.23657		CATCAGACACACATGT	0	1.96539		AGCTCTCCATCTCCCA	0	Ccr9+/+	0.662307	ACACTGATCCGTACAA	0	Ccr9-/-	1.99107		ATGCGATCATTCTTAC	0	Ccr9+/+	1.23657	ACGATGTCAAGGACTG	0	Ccr9-/-	1.37812		CATCAGACACACATGT	0	Ccr9+/+	1.96539	AGAATAGCATTATCTC	0	Ccr9-/-	1.61697
AGCTTGAGTGGTACAG	0	1.84925		ATGTGTGCACAACTGT	0	0.717498		CATCGAAGTTCGAATC	0	2.04332		AGCTTGAGTGGTACAG	0	Ccr9+/+	1.84925	ACACTGATCTTCAACT	0	Ccr9-/-	0.646951		ATGTGTGCACAACTGT	0	Ccr9+/+	0.717498	ACGCAGCCATTGGTAC	0	Ccr9-/-	1.37934		CATCGAAGTTCGAATC	0	Ccr9+/+	2.04332	AGAATAGGTAGCTTGT	0	Ccr9-/-	1.12147
AGCTTGATCCTTTCTC	0	1.53259		ATTCTACTCCTAGGGC	0	1.8233		CATTATCGTCTAAACC	0	1.59509		AGCTTGATCCTTTCTC	0	Ccr9+/+	1.53259	ACAGCCGCACGGCCAT	0	Ccr9-/-	0.631379		ATTCTACTCCTAGGGC	0	Ccr9+/+	1.8233	ACGCAGCTCAGGTTCA	0	Ccr9-/-	1.85181		CATTATCGTCTAAACC	0	Ccr9+/+	1.59509	AGAGCGACAGCCTATA	0	Ccr9-/-	2.35016
AGTAGTCAGATGGGTC	0	0.442055		ATTGGACGTATAATGG	0	0.944287		CCCAGTTAGTCAAGCG	0	1.22866		AGTAGTCAGATGGGTC	0	Ccr9+/+	0.442055	ACAGCTAAGTTAGGTA	0	Ccr9-/-	0.982283		ATTGGACGTATAATGG	0	Ccr9+/+	0.944287	ACGCCGATCCGGGTGT	0	Ccr9-/-	1.03586		CCCAGTTAGTCAAGCG	0	Ccr9+/+	1.22866	AGAGCTTCACTCTGTC	0	Ccr9-/-	1.28726
AGTCTTTGTGTAAGTA	0	1.44128		ATTGGTGCAGTCGTGC	0	1.51877		CGACTTCCAGCTTCGG	0	1.30164		AGTCTTTGTGTAAGTA	0	Ccr9+/+	1.44128	ACATCAGAGTCCAGGA	0	Ccr9-/-	1.47623		ATTGGTGCAGTCGTGC	0	Ccr9+/+	1.51877	ACGGCCAAGAACAACT	0	Ccr9-/-	1.22739		CGACTTCCAGCTTCGG	0	Ccr9+/+	1.30164	AGATTGCAGATGTCGG	0	Ccr9-/-	2.27517
AGTGTCAAGATAGCAT	0	1.49772		ATTTCTGGTCCCGACA	0	1.14258		CGATGTAAGGCATGGT	0	0.997199		AGTGTCAAGATAGCAT	0	Ccr9+/+	1.49772	ACATCAGGTAACGTTC	0	Ccr9-/-	1.60174		ATTTCTGGTCCCGACA	0	Ccr9+/+	1.14258	ACGGGCTAGCATCATC	0	Ccr9-/-	2.45944		CGATGTAAGGCATGGT	0	Ccr9+/+	0.997199	AGATTGCTCTGTCTAT	0	Ccr9-/-	1.60521
ATAACGCTCACAATGC	0	1.07192		CAAGTTGTCCCTAACC	0	1.30876		CGATTGACATTACCTT	0	1.80269		ATAACGCTCACAATGC	0	Ccr9+/+	1.07192	ACATGGTCACAGGAGT	0	Ccr9-/-	0.455575		CAAGTTGTCCCTAACC	0	Ccr9+/+	1.30876	ACGGGTCTCGTAGGAG	0	Ccr9-/-	2.45839		CGATTGACATTACCTT	0	Ccr9+/+	1.80269	AGCATACAGCTGGAAC	0	Ccr9-/-	0.671966
ATAAGAGGTCACTGGC	0	0.782742		CAAGTTGTCTTGTATC	0	2.1082		CGATTGATCACGCATA	0	1.52406		ATAAGAGGTCACTGGC	0	Ccr9+/+	0.782742	ACCAGTACACCAGTTA	0	Ccr9-/-	1.25397		CAAGTTGTCTTGTATC	0	Ccr9+/+	2.1082	ACGTCAATCATCGGAT	0	Ccr9-/-	2.89488		CGATTGATCACGCATA	0	Ccr9+/+	1.52406	AGCGGTCAGGCACATG	0	Ccr9-/-	2.0794
ATAAGAGGTCTGCCAG	0	1.72028		CACAAACGTCGCGAAA	0	1.14137		CGCGTTTAGGTGCACA	0	1.20037		ATAAGAGGTCTGCCAG	0	Ccr9+/+	1.72028	ACCCACTAGATGCCAG	0	Ccr9-/-	0.708826		CACAAACGTCGCGAAA	0	Ccr9+/+	1.14137	ACTATCTTCGCTGATA	0	Ccr9-/-	1.97397		CGCGTTTAGGTGCACA	0	Ccr9+/+	1.20037	AGCGGTCTCACAGGCC	0	Ccr9-/-	2.13494
ATCCACCCAGCTATTG	0	1.08041		CACAAACTCTCGCATC	0	0.972165		CGTAGGCCAGTCGTGC	0	1.26409		ATCCACCCAGCTATTG	0	Ccr9+/+	1.08041	ACCCACTGTCTGATTG	0	Ccr9-/-	0.660584		CACAAACTCTCGCATC	0	Ccr9+/+	0.972165	ACTGAACGTTCGTCTC	0	Ccr9-/-	1.26368		CGTAGGCCAGTCGTGC	0	Ccr9+/+	1.26409	AGCTTGAGTCCGTCAG	0	Ccr9-/-	2.69498
ATCCGAACAGGGTTAG	0	0.197598		CACACCTAGTGTGGCA	0	2.3795		CGTCCATAGTGGCACA	0	1.40269		ATCCGAACAGGGTTAG	0	Ccr9+/+	0.197598	ACCTTTAAGGCCCGTT	0	Ccr9-/-	1.29037		CACACCTAGTGTGGCA	0	Ccr9+/+	2.3795	ACTGAACTCCCTTGCA	0	Ccr9-/-	1.69536		CGTCCATAGTGGCACA	0	Ccr9+/+	1.40269	AGGCCACAGTCACGCC	0	Ccr9-/-	1.5792
ATCGAGTCACGGTAAG	0	0.402668		CACACCTCATGTTGAC	0	1.10762		CGTTCTGCACCGAATT	0	1.16073		ATCGAGTCACGGTAAG	0	Ccr9+/+	0.402668	ACCTTTACACACGCTG	0	Ccr9-/-	1.71506		CACACCTCATGTTGAC	0	Ccr9+/+	1.10762	ACTGCTCAGTCAATAG	0	Ccr9-/-	0.566688		CGTTCTGCACCGAATT	0	Ccr9+/+	1.16073	AGGCCACTCTGCGGCA	0	Ccr9-/-	1.46747
ATCTACTTCCCTTGCA	0	0.867869		CACAGGCTCAGAAATG	0	0.33845		CGTTCTGCAGTATAAG	0	1.57372		ATCTACTTCCCTTGCA	0	Ccr9+/+	0.867869	ACGAGCCAGATGCCAG	0	Ccr9-/-	0.831325		CACAGGCTCAGAAATG	0	Ccr9+/+	0.33845	ACTGTCCTCCAGAAGG	0	Ccr9-/-	1.08959		CGTTCTGCAGTATAAG	0	Ccr9+/+	1.57372	AGGGAGTAGTGTCCAT	0	Ccr9-/-	1.86745
ATGCGATCATTCTTAC	0	0.694679		CACAGGCTCAGTTAGC	0	0.759352		CTCTAATAGAAACGCC	0	1.93844		ATGCGATCATTCTTAC	0	Ccr9+/+	0.694679	ACGAGCCGTGTGCGTC	0	Ccr9-/-	1.56591		CACAGGCTCAGTTAGC	0	Ccr9+/+	0.759352	ACTGTCCTCGAATGCT	0	Ccr9-/-	1.47716		CTCTAATAGAAACGCC	0	Ccr9+/+	1.93844	AGGGAGTCAACTTGAC	0	Ccr9-/-	1.71192
ATGGGAGTCTACCAGA	0	1.23791		CACATAGGTTACCGAT	0	1.27329		CTCTACGCAGCTATTG	0	1.23533		ATGGGAGTCTACCAGA	0	Ccr9+/+	1.23791	ACGAGGACATGCCTTC	0	Ccr9-/-	1.57035		CACATAGGTTACCGAT	0	Ccr9+/+	1.27329	ACTTACTAGCTATGCT	0	Ccr9-/-	1.11023		CTCTACGCAGCTATTG	0	Ccr9+/+	1.23533	AGGGAGTCAGACGTAG	0	Ccr9-/-	1.8499
ATGTGTGCACAACTGT	0	0.237302		CACCAGGGTTGTGGCC	0	1.43398		CTGAAACCAGGGTATG	0	0.45014		ATGTGTGCACAACTGT	0	Ccr9+/+	0.237302	ACGAGGAGTTACTGAC	0	Ccr9-/-	1.34548		CACCAGGGTTGTGGCC	0	Ccr9+/+	1.43398	ACTTACTGTTTAGGAA	0	Ccr9-/-	1.83035		CTGAAACCAGGGTATG	0	Ccr9+/+	0.45014	AGGGAGTGTGATAAGT	0	Ccr9-/-	1.17511
ATTCTACAGCCGTCGT	0	1.48347		CACCTTGTCTCTGCTG	0	1.7274		CTGATCCGTTTAGGAA	0	2.23461		ATTCTACAGCCGTCGT	0	Ccr9+/+	1.48347	ACGATACCAGGTGCCT	0	Ccr9-/-	1.70194		CACCTTGTCTCTGCTG	0	Ccr9+/+	1.7274	ACTTACTTCATTCACT	0	Ccr9-/-	2.37156		CTGATCCGTTTAGGAA	0	Ccr9+/+	2.23461	AGGGAGTTCTGTTGAG	0	Ccr9-/-	2.3334
ATTCTACTCCTAGGGC	0	0.590048		CACTCCAAGATGCGAC	0	1.27079		CTGCCTATCCGAACGC	0	2.53778		ATTCTACTCCTAGGGC	0	Ccr9+/+	0.590048	ACGATACTCACTGGGC	0	Ccr9-/-	1.10436		CACTCCAAGATGCGAC	0	Ccr9+/+	1.27079	ACTTACTTCTGTGCAA	0	Ccr9-/-	1.4868		CTGCCTATCCGAACGC	0	Ccr9+/+	2.53778	AGGGTGATCATCGCTC	0	Ccr9-/-	2.01746
ATTGGACAGCTAGTGG	0	1.24401		CAGAGAGCATTGAGCT	0	2.91229		CTTAACTAGATCCCAT	0	1.59323		ATTGGACAGCTAGTGG	0	Ccr9+/+	1.24401	ACGATACTCAGCCTAA	0	Ccr9-/-	0.628909		CAGAGAGCATTGAGCT	0	Ccr9+/+	2.91229	ACTTGTTGTAAGGATT	0	Ccr9-/-	1.10617		CTTAACTAGATCCCAT	0	Ccr9+/+	1.59323	AGTGAGGAGCTAGTTC	0	Ccr9-/-	1.90808
CAACTAGCATCACGTA	0	1.07916		CAGAGAGGTGCGCTTG	0	0.978214		CTTACCGAGATAGTCA	0	1.12405		CAACTAGCATCACGTA	0	Ccr9+/+	1.07916	ACGATGTAGGCTCTTA	0	Ccr9-/-	0.625357		CAGAGAGGTGCGCTTG	0	Ccr9+/+	0.978214	ACTTTCACACTATCTT	0	Ccr9-/-	1.21565		CTTACCGAGATAGTCA	0	Ccr9+/+	1.12405	AGTGAGGCACATCCGG	0	Ccr9-/-	2.49687
CAAGAAAAGTGGACGT	0	1.21197		CAGATCAAGACTTTCG	0	2.16786		CTTACCGTCGGAATCT	0	1.16096		CAAGAAAAGTGGACGT	0	Ccr9+/+	1.21197	ACGATGTGTACTTGAC	0	Ccr9-/-	1.75518		CAGATCAAGACTTTCG	0	Ccr9+/+	2.16786	ACTTTCAGTGGCAAAC	0	Ccr9-/-	1.92989		CTTACCGTCGGAATCT	0	Ccr9+/+	1.16096	AGTGGGAAGTACTTGC	0	Ccr9-/-	2.27805
CAAGTTGTCCCTAACC	0	0.758292		CAGCATACAAATACAG	0	0.951271		CTTCTCTAGTGCGTGA	0	2.62994		CAAGTTGTCCCTAACC	0	Ccr9+/+	0.758292	ACGCAGCAGAGCCCAA	0	Ccr9-/-	0.578254		CAGCATACAAATACAG	0	Ccr9+/+	0.951271	AGAATAGAGGAGCGAG	0	Ccr9-/-	1.15882		CTTCTCTAGTGCGTGA	0	Ccr9+/+	2.62994	AGTGTCATCTCTGCTG	0	Ccr9-/-	1.86255
CAAGTTGTCTTGTATC	0	0.81335		CAGCTAACATTCACTT	0	0.673357		CTTCTCTGTTGCGTTA	0	1.6833		CAAGTTGTCTTGTATC	0	Ccr9+/+	0.81335	ACGCAGCCATTGGTAC	0	Ccr9-/-	1.47064		CAGCTAACATTCACTT	0	Ccr9+/+	0.673357	AGAATAGAGGAGTAGA	0	Ccr9-/-	0.735702		CTTCTCTGTTGCGTTA	0	Ccr9+/+	1.6833	ATAAGAGAGCTGGAAC	0	Ccr9-/-	1.27599
CACAAACGTCGCGAAA	0	0.610799		CATATGGAGTGTACCT	0	1.76948		GAATGAATCTCTGCTG	0	1.38417		CACAAACGTCGCGAAA	0	Ccr9+/+	0.610799	ACGCAGCTCAGGTTCA	0	Ccr9-/-	0.612133		CATATGGAGTGTACCT	0	Ccr9+/+	1.76948	AGAATAGCATTATCTC	0	Ccr9-/-	2.32662		GAATGAATCTCTGCTG	0	Ccr9+/+	1.38417	ATCATCTAGTTGAGTA	0	Ccr9-/-	1.6105
CACAAACTCTCGCATC	0	1.96534		CATATGGGTTGCCTCT	0	1.83779		GACCAATAGTACACCT	0	0.817998		CACAAACTCTCGCATC	0	Ccr9+/+	1.96534	ACGCCAGAGTTAAGTG	0	Ccr9-/-	0.289101		CATATGGGTTGCCTCT	0	Ccr9+/+	1.83779	AGAGCGAAGGCTAGGT	0	Ccr9-/-	2.23999		GACCAATAGTACACCT	0	Ccr9+/+	0.817998	ATCATCTCATCAGTCA	0	Ccr9-/-	1.76024
CACACCTAGTGTGGCA	0	0.432865		CATCAGACACACATGT	0	2.19364		GACTAACAGGAATCGC	0	1.43465		CACACCTAGTGTGGCA	0	Ccr9+/+	0.432865	ACGCCAGTCTCTGCTG	0	Ccr9-/-	0.556012		CATCAGACACACATGT	0	Ccr9+/+	2.19364	AGAGCGAAGTAGTGCG	0	Ccr9-/-	1.58591		GACTAACAGGAATCGC	0	Ccr9+/+	1.43465	ATCATGGAGTATTGGA	0	Ccr9-/-	2.67763
CACAGGCCACCCATTC	0	0.680368		CATGGCGAGTAGTGCG	0	0.97072		GACTGCGAGCACACAG	0	1.4216		CACAGGCCACCCATTC	0	Ccr9+/+	0.680368	ACGCCGACACCGTTGG	0	Ccr9-/-	0.746856		CATGGCGAGTAGTGCG	0	Ccr9+/+	0.97072	AGAGCTTTCGAGGTAG	0	Ccr9-/-	2.3036		GACTGCGAGCACACAG	0	Ccr9+/+	1.4216	ATCATGGGTACTCTCC	0	Ccr9-/-	1.80731
CACAGGCTCAGAAATG	0	0.97368		CATGGCGTCGCCAGCA	0	2.88391		GCAAACTGTAAGTGGC	0	0.697287		CACAGGCTCAGAAATG	0	Ccr9+/+	0.97368	ACGCCGATCCGGGTGT	0	Ccr9-/-	1.12904		CATGGCGTCGCCAGCA	0	Ccr9+/+	2.88391	AGATCTGTCCGCAGTG	0	Ccr9-/-	1.39869		GCAAACTGTAAGTGGC	0	Ccr9+/+	0.697287	ATCATGGTCGGCATCG	0	Ccr9-/-	2.67814
CACAGGCTCAGTTAGC	0	0.843802		CCAGCGACAGGCTGAA	0	0.637816		GCAATCATCCGTACAA	0	1.55782		CACAGGCTCAGTTAGC	0	Ccr9+/+	0.843802	ACGGAGAAGATGCCTT	0	Ccr9-/-	1.53202		CCAGCGACAGGCTGAA	0	Ccr9+/+	0.637816	AGATTGCAGATGTCGG	0	Ccr9-/-	1.01153		GCAATCATCCGTACAA	0	Ccr9+/+	1.55782	ATCCACCGTCTCTTTA	0	Ccr9-/-	1.20681
CACAGTAGTTTACTCT	0	1.29232		CCCTCCTCATGTAAGA	0	0.810202		GCATACAAGTCGAGTG	0	2.70738		CACAGTAGTTTACTCT	0	Ccr9+/+	1.29232	ACGGAGACAGGTGGAT	0	Ccr9-/-	1.47144		CCCTCCTCATGTAAGA	0	Ccr9+/+	0.810202	AGATTGCGTGTCAATC	0	Ccr9-/-	1.35924		GCATACAAGTCGAGTG	0	Ccr9+/+	2.70738	ATCCGAAGTAGCGTGA	0	Ccr9-/-	1.71234
CACCTTGTCTCAACTT	0	0.842939		CCGTACTTCGGCTTGG	0	3.00284		GCATGTATCACGCATA	0	2.07221		CACCTTGTCTCAACTT	0	Ccr9+/+	0.842939	ACGGCCAAGAACAACT	0	Ccr9-/-	1.32099		CCGTACTTCGGCTTGG	0	Ccr9+/+	3.00284	AGCCTAACACGCGAAA	0	Ccr9-/-	1.39123		GCATGTATCACGCATA	0	Ccr9+/+	2.07221	ATCCGAATCCTTAATC	0	Ccr9-/-	1.52786
CACCTTGTCTCTGCTG	0	0.516203		CCGTTCACATACTACG	0	1.58385		GGAGCAACAAACCTAC	0	2.32474		CACCTTGTCTCTGCTG	0	Ccr9+/+	0.516203	ACGGCCAAGATACACA	0	Ccr9-/-	0.715464		CCGTTCACATACTACG	0	Ccr9+/+	1.58385	AGCGTATAGCGGCTTC	0	Ccr9-/-	1.86324		GGAGCAACAAACCTAC	0	Ccr9+/+	2.32474	ATCGAGTCACTCAGGC	0	Ccr9-/-	2.19212
CAGAATCCATATGCTG	0	1.15669		CCTAAAGAGTGAACGC	0	2.42012		GGGAATGGTTCACCTC	0	1.79946		CAGAATCCATATGCTG	0	Ccr9+/+	1.15669	ACGGCCATCATAGCAC	0	Ccr9-/-	0.825164		CCTAAAGAGTGAACGC	0	Ccr9+/+	2.42012	AGCGTATCAGGCAGTA	0	Ccr9-/-	1.77222		GGGAATGGTTCACCTC	0	Ccr9+/+	1.79946	ATCGAGTCAGACAAGC	0	Ccr9-/-	1.81475
CAGCTAACATTCACTT	0	0.198408		CCTCAGTAGTCCGTAT	0	1.67395		GGGAGATAGCCCAATT	0	1.81429		CAGCTAACATTCACTT	0	Ccr9+/+	0.198408	ACGGCCATCCGCGTTT	0	Ccr9-/-	0.629732		CCTCAGTAGTCCGTAT	0	Ccr9+/+	1.67395	AGCTCCTCAAGGACTG	0	Ccr9-/-	0.534561		GGGAGATAGCCCAATT	0	Ccr9+/+	1.81429	ATCTGCCCAATTGCTG	0	Ccr9-/-	2.15733
CAGTCCTAGAATTGTG	0	1.02936		CCTCAGTAGTCCTCCT	0	2.86486		GGGATGACACGGCCAT	0	1.47366		CAGTCCTAGAATTGTG	0	Ccr9+/+	1.02936	ACGGGTCTCGTAGGAG	0	Ccr9-/-	1.77129		CCTCAGTAGTCCTCCT	0	Ccr9+/+	2.86486	AGCTCCTTCCAGATCA	0	Ccr9-/-	1.65126		GGGATGACACGGCCAT	0	Ccr9+/+	1.47366	ATCTGCCTCACTATTC	0	Ccr9-/-	1.54891
CATATGGAGTGTACCT	0	0.232537		CCTCTGAAGAGCAATT	0	2.02451		GGGATGAGTATATCCG	0	1.48816		CATATGGAGTGTACCT	0	Ccr9+/+	0.232537	ACTATCTGTCTTGATG	0	Ccr9-/-	0.720445		CCTCTGAAGAGCAATT	0	Ccr9+/+	2.02451	AGCTCTCCAGGACCCT	0	Ccr9-/-	1.22167		GGGATGAGTATATCCG	0	Ccr9+/+	1.48816	ATGAGGGCAACACGCC	0	Ccr9-/-	1.79671
CATATGGTCACCGTAA	0	0.95998		CCTTCGAAGCGTCTAT	0	1.09015		GGTATTGCACGGATAG	0	1.78395		CATATGGTCACCGTAA	0	Ccr9+/+	0.95998	ACTATCTTCGCTGATA	0	Ccr9-/-	2.46273		CCTTCGAAGCGTCTAT	0	Ccr9+/+	1.09015	AGCTTGAGTCCGTCAG	0	Ccr9-/-	2.04447		GGTATTGCACGGATAG	0	Ccr9+/+	1.78395	ATGCGATAGTGTGAAT	0	Ccr9-/-	1.5514
CATCCACGTAACGTTC	0	1.03337		CCTTCGAAGGCAAAGA	0	1.38629		GGTGAAGTCGTACCGG	0	2.56499		CATCCACGTAACGTTC	0	Ccr9+/+	1.03337	ACTGAACGTTCGTCTC	0	Ccr9-/-	0.718573		CCTTCGAAGGCAAAGA	0	Ccr9+/+	1.38629	AGGCCACCAAAGCAAT	0	Ccr9-/-	1.26616		GGTGAAGTCGTACCGG	0	Ccr9+/+	2.56499	ATGCGATGTACAAGTA	0	Ccr9-/-	1.27028
CATGGCGAGTAGTGCG	0	0.460429		CGAATGTAGTGTCCCG	0	1.24516		GTAGGCCAGTCCAGGA	0	1.86598		CATGGCGAGTAGTGCG	0	Ccr9+/+	0.460429	ACTGAACTCCCTTGCA	0	Ccr9-/-	0.491701		CGAATGTAGTGTCCCG	0	Ccr9+/+	1.24516	AGGCCACGTGTGACGA	0	Ccr9-/-	1.05721		GTAGGCCAGTCCAGGA	0	Ccr9+/+	1.86598	ATGGGAGTCCTTCAAT	0	Ccr9-/-	1.94082
CATGGCGTCGCCAGCA	0	0.455995		CGACTTCCAGCTTCGG	0	2.33721		GTATCTTTCACAAACC	0	1.10024		CATGGCGTCGCCAGCA	0	Ccr9+/+	0.455995	ACTGAGTTCCTAGTGA	0	Ccr9-/-	0.540709		CGACTTCCAGCTTCGG	0	Ccr9+/+	2.33721	AGGCCACTCTGCGGCA	0	Ccr9-/-	1.04167		GTATCTTTCACAAACC	0	Ccr9+/+	1.10024	ATGTGTGCATCGATTG	0	Ccr9-/-	1.37301
CCAGCGACAGGCTGAA	0	0.714689		CGATTGACATTACCTT	0	1.31551		GTATTCTGTCAGCTAT	0	1.26281		CCAGCGACAGGCTGAA	0	Ccr9+/+	0.714689	ACTGCTCAGTCAATAG	0	Ccr9-/-	0.104415		CGATTGACATTACCTT	0	Ccr9+/+	1.31551	AGGCCGTTCATTGCGA	0	Ccr9-/-	1.24481		GTATTCTGTCAGCTAT	0	Ccr9+/+	1.26281	ATTACTCCAAGTTCTG	0	Ccr9-/-	1.93608
CCCAGTTAGTCAAGCG	0	0.934953		CGATTGAGTCATCGGC	0	1.50076		GTCAAGTCATTCTTAC	0	2.0618		CCCAGTTAGTCAAGCG	0	Ccr9+/+	0.934953	ACTGCTCCATGCCTAA	0	Ccr9-/-	0.654586		CGATTGAGTCATCGGC	0	Ccr9+/+	1.50076	AGGGAGTTCTGTTGAG	0	Ccr9-/-	1.05289		GTCAAGTCATTCTTAC	0	Ccr9+/+	2.0618	ATTCTACTCCAAGTAC	0	Ccr9-/-	1.7475
CCGTTCACATACTACG	0	1.00069		CGCGTTTAGGTGCACA	0	0.823462		GTCACGGTCTGCAAGT	0	1.67435		CCGTTCACATACTACG	0	Ccr9+/+	1.00069	ACTGTCCTCCAGAAGG	0	Ccr9-/-	1.1833		CGCGTTTAGGTGCACA	0	Ccr9+/+	0.823462	AGGGATGCAAGTTAAG	0	Ccr9-/-	0.875938		GTCACGGTCTGCAAGT	0	Ccr9+/+	1.67435	ATTGGACTCAGTCAGT	0	Ccr9-/-	1.87982
CCTAAAGAGTGAACGC	0	1.33656		CGGACGTAGGCTCAGA	0	2.42093		GTCATTTGTGTGGTTT	0	1.31472		CCTAAAGAGTGAACGC	0	Ccr9+/+	1.33656	ACTGTCCTCGAATGCT	0	Ccr9-/-	1.97582		CGGACGTAGGCTCAGA	0	Ccr9+/+	2.42093	AGGGTGAAGTGGGTTG	0	Ccr9-/-	1.43703		GTCATTTGTGTGGTTT	0	Ccr9+/+	1.31472	ATTGGTGCATCATCCC	0	Ccr9-/-	2.01179
CCTACCATCAATAAGG	0	0.728614		CGGTTAACAGATCTGT	0	2.63181		GTCATTTTCACCTTAT	0	1.52302		CCTACCATCAATAAGG	0	Ccr9+/+	0.728614	ACTTACTAGCTATGCT	0	Ccr9-/-	1.20406		CGGTTAACAGATCTGT	0	Ccr9+/+	2.63181	AGGGTGACAATCTGCA	0	Ccr9-/-	2.31999		GTCATTTTCACCTTAT	0	Ccr9+/+	1.52302	CAACCAACATTTGCCC	0	Ccr9-/-	2.05914
CCTAGCTCAGATAATG	0	1.08394		CGTAGGCCAGTCGTGC	0	1.5433		GTCCTCACATGATCCA	0	2.57565		CCTAGCTCAGATAATG	0	Ccr9+/+	1.08394	ACTTACTTCATTCACT	0	Ccr9-/-	1.29556		CGTAGGCCAGTCGTGC	0	Ccr9+/+	1.5433	AGGGTGATCATCGCTC	0	Ccr9-/-	1.49097		GTCCTCACATGATCCA	0	Ccr9+/+	2.57565	CAACCTCAGCAGACTG	0	Ccr9-/-	1.64759
CCTCAGTAGTCCGTAT	0	1.08008		CGTCAGGAGACCTTTG	0	1.95232		GTCTTCGTCGACGGAA	0	0.895023		CCTCAGTAGTCCGTAT	0	Ccr9+/+	1.08008	ACTTACTTCTGTGCAA	0	Ccr9-/-	0.915176		CGTCAGGAGACCTTTG	0	Ccr9+/+	1.95232	AGGTCATAGTTGTAGA	0	Ccr9-/-	0.950102		GTCTTCGTCGACGGAA	0	Ccr9+/+	0.895023	CAACCTCTCAACACCA	0	Ccr9-/-	1.86672
CCTCAGTAGTCCTCCT	0	0.783083		CGTCCATTCCGTTGCT	0	1.00722		GTGCAGCAGAGGGCTT	0	1.45011		CCTCAGTAGTCCTCCT	0	Ccr9+/+	0.783083	ACTTGTTCATGAAGTA	0	Ccr9-/-	1.59014		CGTCCATTCCGTTGCT	0	Ccr9+/+	1.00722	AGGTCATTCGTATCAG	0	Ccr9-/-	1.26687		GTGCAGCAGAGGGCTT	0	Ccr9+/+	1.45011	CAACTAGAGGTGATAT	0	Ccr9-/-	1.96323
CCTCTGAAGAGCAATT	0	0.410568		CGTCTACCAAGAGTCG	0	1.35054		GTGCATAAGCGTAGTG	0	1.90808		CCTCTGAAGAGCAATT	0	Ccr9+/+	0.410568	ACTTGTTCATTAACCG	0	Ccr9-/-	0.824083		CGTCTACCAAGAGTCG	0	Ccr9+/+	1.35054	AGGTCCGCAAATTGCC	0	Ccr9-/-	0.911918		GTGCATAAGCGTAGTG	0	Ccr9+/+	1.90808	CAAGGCCGTATTCTCT	0	Ccr9-/-	1.83694
CCTTCGAAGGCAAAGA	0	0.826609		CGTTAGACAAGTTAAG	0	1.29984		GTGGGTCAGGATGTAT	0	1.08716		CCTTCGAAGGCAAAGA	0	Ccr9+/+	0.826609	ACTTGTTCATTGGCGC	0	Ccr9-/-	0.624813		CGTTAGACAAGTTAAG	0	Ccr9+/+	1.29984	AGGTCCGTCATTCACT	0	Ccr9-/-	1.56953		GTGGGTCAGGATGTAT	0	Ccr9+/+	1.08716	CAAGTTGCATCGGAAG	0	Ccr9-/-	1.62501
CGAATGTAGTGTCCCG	0	1.73971		CGTTAGATCACATACG	0	1.01153		GTGTGCGAGCTAGGCA	0	1.5303		CGAATGTAGTGTCCCG	0	Ccr9+/+	1.73971	ACTTGTTGTAAGGATT	0	Ccr9-/-	1.5947		CGTTAGATCACATACG	0	Ccr9+/+	1.01153	AGTGAGGTCTACCAGA	0	Ccr9-/-	2.16934		GTGTGCGAGCTAGGCA	0	Ccr9+/+	1.5303	CAAGTTGTCTTGAGAC	0	Ccr9-/-	2.0806
CGAGCACCAATGTTGC	0	1.46232		CGTTCTGAGAGGGCTT	0	1.83237		GTTCATTCAAGTTAAG	0	1.11975		CGAGCACCAATGTTGC	0	Ccr9+/+	1.46232	ACTTTCACACTATCTT	0	Ccr9-/-	0.676249		CGTTCTGAGAGGGCTT	0	Ccr9+/+	1.83237	AGTGGGAAGTACTTGC	0	Ccr9-/-	2.47273		GTTCATTCAAGTTAAG	0	Ccr9+/+	1.11975	CACAAACCAAGGTTCT	0	Ccr9-/-	1.27235
CGATGTAAGGCATGGT	0	0.18442		CGTTCTGCAGTATAAG	0	1.83541		GTTCGGGGTGATGATA	0	1.81803		CGATGTAAGGCATGGT	0	Ccr9+/+	0.18442	ACTTTCAGTGGCAAAC	0	Ccr9-/-	1.3056		CGTTCTGCAGTATAAG	0	Ccr9+/+	1.83541	AGTGGGAGTTCGGCAC	0	Ccr9-/-	2.07431		GTTCGGGGTGATGATA	0	Ccr9+/+	1.81803	CACACCTTCGATGAGG	0	Ccr9-/-	2.0806
CGATTGACATTACCTT	0	0.764245		CTACGTCAGGAACTGC	0	0.857715		GTTTCTATCTAGAGTC	0	1.03159		CGATTGACATTACCTT	0	Ccr9+/+	0.764245	ACTTTCATCCGCGCAA	0	Ccr9-/-	0.787527		CTACGTCAGGAACTGC	0	Ccr9+/+	0.857715	AGTTGGTGTAAGTAGT	0	Ccr9-/-	1.28919		GTTTCTATCTAGAGTC	0	Ccr9+/+	1.03159	CACAGGCGTAGCCTAT	0	Ccr9-/-	1.7094
CGATTGATCACGCATA	0	1.18159		CTAGCCTCAGTAAGCG	0	1.85009		TAAGCGTCATTGGCGC	0	1.87982		CGATTGATCACGCATA	0	Ccr9+/+	1.18159	AGAATAGAGGAGTAGA	0	Ccr9-/-	0.253342		CTAGCCTCAGTAAGCG	0	Ccr9+/+	1.85009	ATAACGCGTCCGTCAG	0	Ccr9-/-	1.45064		TAAGCGTCATTGGCGC	0	Ccr9+/+	1.87982	CACAGTAGTACAGTGG	0	Ccr9-/-	1.05412
CGCGTTTAGGTGCACA	0	0.910917		CTAGTGACAGTAAGAT	0	2.5099		TACACGAGTAGTGAAT	0	1.80222		CGCGTTTAGGTGCACA	0	Ccr9+/+	0.910917	AGAATAGCATTATCTC	0	Ccr9-/-	1.65518		CTAGTGACAGTAAGAT	0	Ccr9+/+	2.5099	ATAACGCTCTAAGCCA	0	Ccr9-/-	2.63477		TACACGAGTAGTGAAT	0	Ccr9+/+	1.80222	CACATTTGTCGAATCT	0	Ccr9-/-	1.66488
CGGACGTAGGCTCAGA	0	0.701033		CTCAGAAAGCACACAG	0	2.12581		TACACGAGTCATCCCT	0	1.99165		CGGACGTAGGCTCAGA	0	Ccr9+/+	0.701033	AGAATAGGTAGCTTGT	0	Ccr9-/-	0.843432		CTCAGAAAGCACACAG	0	Ccr9+/+	2.12581	ATAGACCTCATGCTCC	0	Ccr9-/-	0.650216		TACACGAGTCATCCCT	0	Ccr9+/+	1.99165	CACCACTCATATGGTC	0	Ccr9-/-	2.70998
CGGACTGTCATCATTC	0	1.03408		CTCCTAGCAGGTCTCG	0	1.09869		TACAGTGTCACCTTAT	0	0.882939		CGGACTGTCATCATTC	0	Ccr9+/+	1.03408	AGACGTTAGTCAAGCG	0	Ccr9-/-	2.03878		CTCCTAGCAGGTCTCG	0	Ccr9+/+	1.09869	ATCACGATCCAACCAA	0	Ccr9-/-	1.19722		TACAGTGTCACCTTAT	0	Ccr9+/+	0.882939	CACCACTGTATTACCG	0	Ccr9-/-	1.25897
CGGAGCTCACAGAGGT	0	1.51401		CTCGAAATCAGCTCTC	0	1.96657		TACTCGCTCTTGTTTG	0	1.34827		CGGAGCTCACAGAGGT	0	Ccr9+/+	1.51401	AGACGTTGTGATAAGT	0	Ccr9-/-	1.08722		CTCGAAATCAGCTCTC	0	Ccr9+/+	1.96657	ATCATCTAGTGGTCCC	0	Ccr9-/-	1.42063		TACTCGCTCTTGTTTG	0	Ccr9+/+	1.34827	CACCAGGAGAAACCAT	0	Ccr9-/-	1.49818
CGGTTAAAGGCCCTTG	0	0.652032		CTCGGGAAGATCGATA	0	1.01562		TAGAGCTGTGTGGCTC	0	1.29309		CGGTTAAAGGCCCTTG	0	Ccr9+/+	0.652032	AGAGCGAAGGCTAGGT	0	Ccr9-/-	0.918437		CTCGGGAAGATCGATA	0	Ccr9+/+	1.01562	ATCATCTAGTTGAGTA	0	Ccr9-/-	2.32036		TAGAGCTGTGTGGCTC	0	Ccr9+/+	1.29309	CACCAGGGTGGTCCGT	0	Ccr9-/-	2.29
CGGTTAAGTGGAAAGA	0	1.18102		CTCTACGCAGCTATTG	0	1.51567		TAGCCGGAGATAGTCA	0	1.84653		CGGTTAAGTGGAAAGA	0	Ccr9+/+	1.18102	AGAGCGACAGCCTATA	0	Ccr9-/-	0.543355		CTCTACGCAGCTATTG	0	Ccr9+/+	1.51567	ATCATCTGTACCGAGA	0	Ccr9-/-	1.31929		TAGCCGGAGATAGTCA	0	Ccr9+/+	1.84653	CACCTTGCAGAGTGTG	0	Ccr9-/-	1.43684
CGTCCATAGTGGCACA	0	0.476307		CTGAAACTCGTTGCCT	0	1.04167		TCGAGGCGTTCCACTC	0	1.82272		CGTCCATAGTGGCACA	0	Ccr9+/+	0.476307	AGAGCGACAGTATGCT	0	Ccr9-/-	0.816197		CTGAAACTCGTTGCCT	0	Ccr9+/+	1.04167	ATCATCTTCAAACCAC	0	Ccr9-/-	1.30503		TCGAGGCGTTCCACTC	0	Ccr9+/+	1.82272	CAGAATCCAAGCGAGT	0	Ccr9-/-	1.99944
CGTCCATGTGGCGAAT	0	0.741689		CTGATCCGTTTAGGAA	0	1.66837		TCGCGTTAGCCACGTC	0	1.81242		CGTCCATGTGGCGAAT	0	Ccr9+/+	0.741689	AGAGCTTCACTCTGTC	0	Ccr9-/-	0.984504		CTGATCCGTTTAGGAA	0	Ccr9+/+	1.66837	ATCATGGAGCCAGTTT	0	Ccr9-/-	1.15051		TCGCGTTAGCCACGTC	0	Ccr9+/+	1.81242	CAGAGAGCAATGGATA	0	Ccr9-/-	1.9345
CGTCCATTCCGTTGCT	0	1.09998		CTGCCTATCCGAACGC	0	0.82716		TCGGTAATCTTCGAGA	0	2.85435		CGTCCATTCCGTTGCT	0	Ccr9+/+	1.09998	AGAGCTTTCGAGGTAG	0	Ccr9-/-	0.969522		CTGCCTATCCGAACGC	0	Ccr9+/+	0.82716	ATCATGGAGTATTGGA	0	Ccr9-/-	1.30132		TCGGTAATCTTCGAGA	0	Ccr9+/+	2.85435	CAGCAGCAGGCAATTA	0	Ccr9-/-	1.73837
CGTCTACCAAGAGTCG	0	0.795109		CTGGTCTGTAAGAGAG	0	0.927123		TCTCTAAAGTCGCCGT	0	1.70312		CGTCTACCAAGAGTCG	0	Ccr9+/+	0.795109	AGAGTGGAGTTGTAGA	0	Ccr9-/-	1.85504		CTGGTCTGTAAGAGAG	0	Ccr9+/+	0.927123	ATCATGGGTACTCTCC	0	Ccr9-/-	1.31929		TCTCTAAAGTCGCCGT	0	Ccr9+/+	1.70312	CAGCAGCGTAAATACG	0	Ccr9-/-	1.569
CGTTAGATCACATACG	0	0.496393		CTTAACTCACGACGAA	0	1.58179		TCTTTCCCACGCCAGT	0	1.05176		CGTTAGATCACATACG	0	Ccr9+/+	0.496393	AGATTGCAGATGTCGG	0	Ccr9-/-	1.10436		CTTAACTCACGACGAA	0	Ccr9+/+	1.58179	ATCATGGTCGGCATCG	0	Ccr9-/-	1.30169		TCTTTCCCACGCCAGT	0	Ccr9+/+	1.05176	CAGCCGAAGACATAAC	0	Ccr9-/-	1.64719
CGTTCTGAGAGGGCTT	0	1.61536		CTTACCGAGATAGTCA	0	1.40791		TGAAAGATCAGTACGT	0	1.09046		CGTTCTGAGAGGGCTT	0	Ccr9+/+	1.61536	AGATTGCGTACAGTGG	0	Ccr9-/-	1.20493		CTTACCGAGATAGTCA	0	Ccr9+/+	1.40791	ATCCACCAGTGAACGC	0	Ccr9-/-	1.25245		TGAAAGATCAGTACGT	0	Ccr9+/+	1.09046	CAGCGACAGACTGGGT	0	Ccr9-/-	1.9277
CGTTCTGCACCGAATT	0	0.877097		CTTACCGTCGGAATCT	0	2.18854		TGCCCATGTCCGAGTC	0	1.2433		CGTTCTGCACCGAATT	0	Ccr9+/+	0.877097	AGATTGCGTGTCAATC	0	Ccr9-/-	1.85666		CTTACCGTCGGAATCT	0	Ccr9+/+	2.18854	ATCCACCGTCCTGCTT	0	Ccr9-/-	1.25001		TGCCCATGTCCGAGTC	0	Ccr9+/+	1.2433	CAGCGACTCTCTGCTG	0	Ccr9-/-	1.37476
CGTTCTGCAGTATAAG	0	0.599425		CTTCTCTAGTGCGTGA	0	1.26652		TGGCTGGGTACTCAAC	0	1.69481		CGTTCTGCAGTATAAG	0	Ccr9+/+	0.599425	AGATTGCTCATGCTCC	0	Ccr9-/-	1.40471		CTTCTCTAGTGCGTGA	0	Ccr9+/+	1.26652	ATCCGAAAGGCTCTTA	0	Ccr9-/-	2.10552		TGGCTGGGTACTCAAC	0	Ccr9+/+	1.69481	CAGCTAATCTCGCATC	0	Ccr9-/-	2.72149
CTAATGGAGGATTCGG	0	1.29102		CTTCTCTGTTGCGTTA	0	2.39064		TTAACTCCACAGATTC	0	0.691698		CTAATGGAGGATTCGG	0	Ccr9+/+	1.29102	AGCAGCCGTCTAGAGG	0	Ccr9-/-	0.856867		CTTCTCTGTTGCGTTA	0	Ccr9+/+	2.39064	ATCCGAACAGGTCCAC	0	Ccr9-/-	1.1246		TTAACTCCACAGATTC	0	Ccr9+/+	0.691698	CAGCTGGAGCTACCGC	0	Ccr9-/-	2.6919
CTAATGGTCATTCACT	0	0.644424		GAACATCGTTGGAGGT	0	1.85169		TTCGAAGTCCGTAGGC	0	1.29602		CTAATGGTCATTCACT	0	Ccr9+/+	0.644424	AGCATACAGCTGGAAC	0	Ccr9-/-	1.04422		GAACATCGTTGGAGGT	0	Ccr9+/+	1.85169	ATCCGAAGTAGCGTGA	0	Ccr9-/-	1.96347		TTCGAAGTCCGTAGGC	0	Ccr9+/+	1.29602	CAGCTGGCAAGCTGAG	0	Ccr9-/-	2.95002
CTACGTCAGGAACTGC	0	0.946517		GACCTGGTCCAAGCCG	0	0.681221		TTCTCAAGTGCGCTTG	0	1.07592		CTACGTCAGGAACTGC	0	Ccr9+/+	0.946517	AGCATACTCATGGTCA	0	Ccr9-/-	1.52692		GACCTGGTCCAAGCCG	0	Ccr9+/+	0.681221	ATCGAGTCAGACAAGC	0	Ccr9-/-	1.32537		TTCTCAAGTGCGCTTG	0	Ccr9+/+	1.07592	CAGCTGGCATCAGTAC	0	Ccr9-/-	1.36286
CTACGTCTCACCACCT	0	0.520845		GACGCGTTCACTCTTA	0	1.54898		TTGAACGGTACAGTTC	0	1.6229		CTACGTCTCACCACCT	0	Ccr9+/+	0.520845	AGCATACTCCAAGTAC	0	Ccr9-/-	1.9254		GACGCGTTCACTCTTA	0	Ccr9+/+	1.54898	ATCGAGTTCGGTCTAA	0	Ccr9-/-	1.32537		TTGAACGGTACAGTTC	0	Ccr9+/+	1.6229	CAGGTGCAGACCTTTG	0	Ccr9-/-	1.68617
CTAGCCTCAGTAAGCG	0	0.610799		GACGTTATCACAATGC	0	0.890576		TTGAACGGTATAGTAG	0	1.39757		CTAGCCTCAGTAAGCG	0	Ccr9+/+	0.610799	AGCCTAACACGCGAAA	0	Ccr9-/-	0.830961		GACGTTATCACAATGC	0	Ccr9+/+	0.890576	ATCGAGTTCTGATTCT	0	Ccr9-/-	2.12992		TTGAACGGTATAGTAG	0	Ccr9+/+	1.39757	CAGGTGCGTACACCGC	0	Ccr9-/-	1.69151
CTAGTGACAGTAAGAT	0	1.4125		GACTAACAGTGGAGAA	0	1.57538		TTTCCTCAGATGAGAG	0	1.86084		CTAGTGACAGTAAGAT	0	Ccr9+/+	1.4125	AGCCTAATCGGACAAG	0	Ccr9-/-	1.12585		GACTAACAGTGGAGAA	0	Ccr9+/+	1.57538	ATCTACTAGCGTAATA	0	Ccr9-/-	1.274		TTTCCTCAGATGAGAG	0	Ccr9+/+	1.86084	CAGTAACCAGCCTTTC	0	Ccr9-/-	2.05149
CTCGAAATCAGCTCTC	0	0.701641		GACTAACTCTCCAGGG	0	1.26016		TTTCCTCCAAACGTGG	0	1.30838		CTCGAAATCAGCTCTC	0	Ccr9+/+	0.701641	AGCGGTCAGGCACATG	0	Ccr9-/-	0.963436		GACTAACTCTCCAGGG	0	Ccr9+/+	1.26016	ATCTACTAGGCAAAGA	0	Ccr9-/-	1.11959		TTTCCTCCAAACGTGG	0	Ccr9+/+	1.30838	CAGTCCTAGATGAGAG	0	Ccr9-/-	1.77853
CTCGGGAAGATCGATA	0	0.499991		GACTGCGAGCACACAG	0	1.00419		AAAGATGAGCAGATCG	0	2.55489		CTCGGGAAGATCGATA	0	Ccr9+/+	0.499991	AGCGGTCCAGGCGATA	0	Ccr9-/-	0.691074		GACTGCGAGCACACAG	0	Ccr9+/+	1.00419	ATCTACTCAAAGCAAT	0	Ccr9-/-	1.64462		AAAGATGTCCTGCTTG	0	Ccr9+/+	1.96036	CATATTCTCACTGGGC	0	Ccr9-/-	1.68863
CTCGTCAAGGCTCATT	0	1.42224		GAGGTGATCCGTAGGC	0	1.16785		AAAGCAACAGCCTTGG	0	1.64483		CTCGTCAAGGCTCATT	0	Ccr9+/+	1.42224	AGCGGTCTCACAGGCC	0	Ccr9-/-	1.00342		GAGGTGATCCGTAGGC	0	Ccr9+/+	1.16785	ATGAGGGAGTAGCCGA	0	Ccr9-/-	1.15481		AAATGCCAGAGTAAGG	0	Ccr9+/+	1.28753	CATATTCTCGTAGATC	0	Ccr9-/-	1.76068
CTCTAATAGAAACGCC	0	1.73942		GATCAGTGTGTGCGTC	0	1.15512		AAAGCAATCGTTTATC	0	2.21299		CTCTAATAGAAACGCC	0	Ccr9+/+	1.73942	AGCGTATCAAGAAAGG	0	Ccr9-/-	1.33553		GATCAGTGTGTGCGTC	0	Ccr9+/+	1.15512	ATGAGGGGTTCACCTC	0	Ccr9-/-	1.33922		AACTCTTCAACGATGG	0	Ccr9+/+	0.994101	CATCAAGTCAACCAAC	0	Ccr9-/-	2.36912
CTCTAATTCTTGTATC	0	1.5841		GATGAAACAACGATGG	0	2.08271		AAAGTAGAGTACGTAA	0	2.00112		CTCTAATTCTTGTATC	0	Ccr9+/+	1.5841	AGCTCCTCAAGGACTG	0	Ccr9-/-	1.22624		GATGAAACAACGATGG	0	Ccr9+/+	2.08271	ATGCGATGTACAAGTA	0	Ccr9-/-	0.880571		AACTTTCCACAACTGT	0	Ccr9+/+	0.677716	CATCAGATCCTATGTT	0	Ccr9-/-	2.4843
CTCTACGCAGCTATTG	0	0.940608		GCAAACTGTAAGTGGC	0	2.10418		AAATGCCCACGCTTTC	0	2.24121		CTCTACGCAGCTATTG	0	Ccr9+/+	0.940608	AGCTCTCCAGGACCCT	0	Ccr9-/-	0.68155		GCAAACTGTAAGTGGC	0	Ccr9+/+	2.10418	ATGGGAGTCTCGTATT	0	Ccr9-/-	1.31026		AAGCCGCAGATGCCTT	0	Ccr9+/+	0.942844	CATCCACAGTTGAGAT	0	Ccr9-/-	0.852958
CTGAAACTCGTTGCCT	0	0.522944		GCAATCATCCGTACAA	0	1.82063		AAATGCCTCTGCTTGC	0	1.62501		CTGAAACTCGTTGCCT	0	Ccr9+/+	0.522944	AGCTCTCGTCGCATAT	0	Ccr9-/-	0.784447		GCAATCATCCGTACAA	0	Ccr9+/+	1.82063	ATGTGTGAGATAGTCA	0	Ccr9-/-	1.20638		AAGCCGCCACATTTCT	0	Ccr9+/+	1.12969	CATGCCTAGCGCCTCA	0	Ccr9-/-	1.37213
CTGATCCAGGCTATCT	0	1.03385		GCATACACAGTATAAG	0	2.17053		AACCGCGGTCCGAAGA	0	1.74097		CTGATCCAGGCTATCT	0	Ccr9+/+	1.03385	AGCTTGAAGTTGTCGT	0	Ccr9-/-	0.93788		GCATACACAGTATAAG	0	Ccr9+/+	2.17053	ATGTGTGTCACCCTCA	0	Ccr9-/-	2.66634		AAGGAGCGTCCTAGCG	0	Ccr9+/+	2.51884	CATGCCTTCTTACCGC	0	Ccr9-/-	1.77225
CTTAACTCACGACGAA	0	0.998872		GCATGCGTCACTATTC	0	0.888649		AACGTTGCATTGCGGC	0	1.94134		CTTAACTCACGACGAA	0	Ccr9+/+	0.998872	AGCTTGAGTTATTCTC	0	Ccr9-/-	0.538312		GCATGCGTCACTATTC	0	Ccr9+/+	0.888649	ATTACTCAGAGTACAT	0	Ccr9-/-	1.41552		AATCCAGCACTAGTAC	0	Ccr9+/+	0.494402	CATGGCGCAAGGACTG	0	Ccr9-/-	1.50188
CTTACCGAGATAGTCA	0	0.275734		GCATGTACAATGAAAC	0	0.861197		AACTCCCTCCTCTAGC	0	2.07071		CTTACCGAGATAGTCA	0	Ccr9+/+	0.275734	AGGCCACAGTCACGCC	0	Ccr9-/-	1.22684		GCATGTACAATGAAAC	0	Ccr9+/+	0.861197	ATTACTCGTTGAACTC	0	Ccr9-/-	1.53472		ACACCAAGTTAAGAAC	0	Ccr9+/+	2.30576	CATTATCGTGATGATA	0	Ccr9-/-	1.39577
CTTACCGTCGGAATCT	0	0.87729		GCGCAGTTCCTATTCA	0	1.5401		AACTTTCAGCGCTTAT	0	2.49165		CTTACCGTCGGAATCT	0	Ccr9+/+	0.87729	AGGCCACCAAAGCAAT	0	Ccr9-/-	0.720758		GCGCAGTTCCTATTCA	0	Ccr9+/+	1.5401	ATTACTCTCCAAATGC	0	Ccr9-/-	1.11402		ACACCCTTCACTATTC	0	Ccr9+/+	1.03678	CCAATCCAGCAATCTC	0	Ccr9-/-	0.504659
CTTAGGATCGGATGTT	0	0.744914		GCTGCAGGTAACGACG	0	1.193		AAGCCGCCACAGGAGT	0	1.70563		CTTAGGATCGGATGTT	0	Ccr9+/+	0.744914	AGGCCACGTGCACGAA	0	Ccr9-/-	0.791998		GCTGCAGGTAACGACG	0	Ccr9+/+	1.193	ATTCTACTCCAAGTAC	0	Ccr9-/-	1.99571		ACAGCTACAAACGCGA	0	Ccr9+/+	2.03088	CCAATCCAGTCATCCA	0	Ccr9-/-	0.605973
CTTCTCTAGTGCGTGA	0	0.72107		GCTGCGATCCGCAAGC	0	1.56953		AAGCCGCCATGGTCTA	0	1.63119		CTTCTCTAGTGCGTGA	0	Ccr9+/+	0.72107	AGGCCACGTGTGACGA	0	Ccr9-/-	0.53664		GCTGCGATCCGCAAGC	0	Ccr9+/+	1.56953	ATTGGACTCAGTCAGT	0	Ccr9-/-	2.57753		ACCCACTAGCAGGCTA	0	Ccr9+/+	2.29218	CCAATCCTCTTAGAGC	0	Ccr9-/-	1.39159
CTTCTCTGTTGCGTTA	0	1.31166		GGAAAGCAGGCCGAAT	0	0.737398		AAGGCAGCAATGGATA	0	1.76823		CTTCTCTGTTGCGTTA	0	Ccr9+/+	1.31166	AGGCCACTCTGCGGCA	0	Ccr9-/-	0.522944		GGAAAGCAGGCCGAAT	0	Ccr9+/+	0.737398	ATTGGTGAGCTAGGCA	0	Ccr9-/-	0.962472		ACGCAGCCAATCCAAC	0	Ccr9+/+	1.11824	CCAATCCTCTTCATGT	0	Ccr9-/-	1.41331
CTTTGCGAGATCTGCT	0	0.478592		GGACATTGTCAAACTC	0	0.62299		AAGGCAGGTAGAAAGG	0	1.30057		CTTTGCGAGATCTGCT	0	Ccr9+/+	0.478592	AGGGAGTCAACTTGAC	0	Ccr9-/-	1.33485		GGACATTGTCAAACTC	0	Ccr9+/+	0.62299	ATTGGTGAGGGAGTAA	0	Ccr9-/-	1.32958		ACTGAGTTCCTCAATT	0	Ccr9+/+	1.00843	CCACGGAAGATCGGGT	0	Ccr9-/-	1.83313
GAAGCAGAGAAGGTGA	0	0.666055		GGACGTCTCCTTTCGG	0	1.17336		AAGGTTCAGCAGACTG	0	1.61735		GAAGCAGAGAAGGTGA	0	Ccr9+/+	0.666055	AGGGAGTGTGATAAGT	0	Ccr9-/-	1.54685		GGACGTCTCCTTTCGG	0	Ccr9+/+	1.17336	ATTTCTGGTACATCCA	0	Ccr9-/-	0.924867		ACTGAGTTCTGTCTAT	0	Ccr9+/+	0.969424	CCACTACCACAAGCCC	0	Ccr9-/-	1.70814
GAATAAGCATTTCAGG	0	0.812108		GGATTACCAACTGCGC	0	1.1249		AATCCAGCAGCTGTAT	0	1.82508		GAATAAGCATTTCAGG	0	Ccr9+/+	0.812108	AGGGAGTTCAGCATGT	0	Ccr9-/-	0.710211		GGATTACCAACTGCGC	0	Ccr9+/+	1.1249	ATTTCTGGTATCGCAT	0	Ccr9-/-	1.20869		ACTGCTCCAGGGTATG	0	Ccr9+/+	1.24255	CCACTACGTACCGAGA	0	Ccr9-/-	1.56718
GAATGAATCTCTGCTG	0	1.45343		GGATTACGTTACAGAA	0	0.882476		ACACCAACATCTCCCA	0	0.992919		GAATGAATCTCTGCTG	0	Ccr9+/+	1.45343	AGGGAGTTCTGTTGAG	0	Ccr9-/-	1.14628		GGATTACGTTACAGAA	0	Ccr9+/+	0.882476	CAACCAAGTGTCAATC	0	Ccr9-/-	2.20837		ACTTACTGTTAAGAAC	0	Ccr9+/+	1.05511	CCACTACTCAGATAAG	0	Ccr9-/-	1.64327
GACACGCGTTATCACG	0	0.65715		GGCCGATAGCTAACTC	0	1.00798		ACACCGGTCCTATTCA	0	2.55718		GACACGCGTTATCACG	0	Ccr9+/+	0.65715	AGGGATGCAAGTTAAG	0	Ccr9-/-	0.965387		GGCCGATAGCTAACTC	0	Ccr9+/+	1.00798	CAACCAATCTGCAGTA	0	Ccr9-/-	0.860171		AGCAGCCGTACCGTTA	0	Ccr9+/+	1.18158	CCAGCGAAGCGATGAC	0	Ccr9-/-	1.6911
GACCAATAGTACACCT	0	0.577112		GGCGTGTCAGGAATGC	0	1.19495		ACACTGAAGATGGGTC	0	1.14839		GACCAATAGTACACCT	0	Ccr9+/+	0.577112	AGGGATGTCCTAAGTG	0	Ccr9-/-	1.41549		GGCGTGTCAGGAATGC	0	Ccr9+/+	1.19495	CAACCTCCAAGCTGTT	0	Ccr9-/-	1.26051		AGCATACCAGACGCCT	0	Ccr9+/+	1.32147	CCAGCGAAGTGTACCT	0	Ccr9-/-	2.13811
GACGCGTTCACTCTTA	0	0.380808		GGCTGGTAGATCGGGT	0	1.66047		ACATGGTAGCTGATAA	0	0.670733		GACGCGTTCACTCTTA	0	Ccr9+/+	0.380808	AGGGTGAAGTGGGTTG	0	Ccr9-/-	0.871316		GGCTGGTAGATCGGGT	0	Ccr9+/+	1.66047	CAACCTCCACCCTATC	0	Ccr9-/-	1.79271		AGGGAGTAGTTAGCGG	0	Ccr9+/+	0.448713	CCAGCGACATGGATGG	0	Ccr9-/-	2.0734
GACGTTATCACAATGC	0	0.98051		GGGCATCTCCTTTACA	0	1.2956		ACATGGTCACAGGAGT	0	1.37388		GACGTTATCACAATGC	0	Ccr9+/+	0.98051	AGGGTGACAATCTGCA	0	Ccr9-/-	1.64934		GGGCATCTCCTTTACA	0	Ccr9+/+	1.2956	CAACCTCTCAACACCA	0	Ccr9-/-	1.36782		AGGGATGTCGTAGATC	0	Ccr9+/+	1.87164	CCATGTCCATTGCGGC	0	Ccr9-/-	1.22866
GACTAACAGGAATCGC	0	0.499314		GGGTCTGCACATTTCT	0	0.995677		ACCCACTCAAATACAG	0	2.861		GACTAACAGGAATCGC	0	Ccr9+/+	0.499314	AGGGTGACATCGGGTC	0	Ccr9-/-	0.790275		GGGTCTGCACATTTCT	0	Ccr9+/+	0.995677	CAACTAGAGCCCGAAA	0	Ccr9-/-	1.68177		AGTAGTCTCTCTGTCG	0	Ccr9+/+	1.32533	CCCAATCGTACAGTGG	0	Ccr9-/-	1.37039
GACTAACAGTGGAGAA	0	1.37673		GGTATTGCACGGATAG	0	1.30021		ACCGTAACACGCATCG	0	2.89622		GACTAACAGTGGAGAA	0	Ccr9+/+	1.37673	AGGGTGATCATCGCTC	0	Ccr9-/-	0.918845		GGTATTGCACGGATAG	0	Ccr9+/+	1.30021	CAAGATCAGGGATACC	0	Ccr9-/-	2.15728		AGTGTCAAGTTAAGTG	0	Ccr9+/+	1.42531	CCCAGTTCACAGGCCT	0	Ccr9-/-	2.9182
GACTAACTCTCCAGGG	0	0.715464		GGTATTGCAGGGCATA	0	2.07051		ACCTTTAAGGCCCGTT	0	1.65709		GACTAACTCTCCAGGG	0	Ccr9+/+	0.715464	AGGTCATAGTTGTAGA	0	Ccr9-/-	1.0417		GGTATTGCAGGGCATA	0	Ccr9+/+	2.07051	CAAGTTGCATCGGAAG	0	Ccr9-/-	1.88297		AGTTGGTGTCGTTGTA	0	Ccr9+/+	1.06245	CCGTACTCAGACGCTC	0	Ccr9-/-	1.57883
GACTGCGAGCACACAG	0	0.489923		GGTGCGTTCATGTAGC	0	0.719477		ACCTTTACACACGCTG	0	2.56776		GACTGCGAGCACACAG	0	Ccr9+/+	0.489923	AGGTCATTCGTATCAG	0	Ccr9-/-	0.721383		GGTGCGTTCATGTAGC	0	Ccr9+/+	0.719477	CACAAACAGCAGCGTA	0	Ccr9-/-	2.27051		ATCATCTTCTGGTTCC	0	Ccr9+/+	2.78899	CCGTGGAAGACAAAGG	0	Ccr9-/-	1.53238
GAGGTGAAGACTAGAT	0	1.43949		GTAGGCCAGTCCAGGA	0	1.36722		ACGAGCCAGATGCCAG	0	1.89587		GAGGTGAAGACTAGAT	0	Ccr9+/+	1.43949	AGGTCCGCAAATTGCC	0	Ccr9-/-	0.408616		GTAGGCCAGTCCAGGA	0	Ccr9+/+	1.36722	CACAAACCACACGCTG	0	Ccr9-/-	1.98379		ATCTACTTCGCGTTTC	0	Ccr9+/+	0.805537	CCTACACAGTTACCCA	0	Ccr9-/-	1.6911
GAGGTGATCCGTAGGC	0	1.65942		GTAGTCATCGGCGCAT	0	1.07502		ACGAGGACAAGGTTTC	0	1.80638		GAGGTGATCCGTAGGC	0	Ccr9+/+	1.65942	AGGTCCGTCATTCACT	0	Ccr9-/-	0.988072		GTAGTCATCGGCGCAT	0	Ccr9+/+	1.07502	CACAAACGTGACAAAT	0	Ccr9-/-	0.83997		ATCTGCCTCATGTGGT	0	Ccr9+/+	1.98778	CCTACCAGTCACACGC	0	Ccr9-/-	1.61849
GATCAGTTCTACTTAC	0	1.3369		GTATCTTTCACAAACC	0	0.74166		ACGAGGAGTTACTGAC	0	1.72506		GATCAGTTCTACTTAC	0	Ccr9+/+	1.3369	AGTAGTCGTGCACTTA	0	Ccr9-/-	0.854236		GTATCTTTCACAAACC	0	Ccr9+/+	0.74166	CACACAATCTCTGCTG	0	Ccr9-/-	1.17604		ATGTGTGCATGGTCTA	0	Ccr9+/+	1.15107	CCTAGCTCACATCTTT	0	Ccr9-/-	1.83028
GATGAAACAACGATGG	0	1.05326		GTATCTTTCAGGTAAA	0	1.12698		ACGATACTCAGCCTAA	0	1.61468		GATGAAACAACGATGG	0	Ccr9+/+	1.05326	AGTAGTCTCCTGTAGA	0	Ccr9-/-	2.72846		GTATCTTTCAGGTAAA	0	Ccr9+/+	1.12698	CACACAATCTTCGAGA	0	Ccr9-/-	1.7157		ATTGGTGCAGTGACAG	0	Ccr9+/+	1.22424	CCTATTACACTTGGAT	0	Ccr9-/-	1.70982
GATGCTATCGGAATCT	0	1.02139		GTATTCTGTCAGCTAT	0	0.87447		ACGCCAGAGAGTACCG	0	2.72517		GATGCTATCGGAATCT	0	Ccr9+/+	1.02139	AGTCTTTTCAACACCA	0	Ccr9-/-	0.693024		GTATTCTGTCAGCTAT	0	Ccr9+/+	0.87447	CACACCTCACCTCGGA	0	Ccr9-/-	1.17541		CAACCTCTCTTAGCCC	0	Ccr9+/+	1.02569	CCTATTATCCTAGAAC	0	Ccr9-/-	0.996651
GCAAACTGTAAGTGGC	0	0.81016		GTCACGGTCTGCAAGT	0	1.92852		ACGCCAGAGTTAAGTG	0	1.14262		GCAAACTGTAAGTGGC	0	Ccr9+/+	0.81016	AGTGAGGAGTGGTAGC	0	Ccr9-/-	1.846		GTCACGGTCTGCAAGT	0	Ccr9+/+	1.92852	CACAGGCGTAGCCTAT	0	Ccr9-/-	1.96077		CACAAACGTTAAAGTG	0	Ccr9+/+	0.984524	CCTCAGTAGAGCTTCT	0	Ccr9-/-	2.39357
GCAATCATCCGTACAA	0	1.60451		GTCATTTGTGCTAGCC	0	1.31854		ACGGCCATCATAGCAC	0	1.88732		GCAATCATCCGTACAA	0	Ccr9+/+	1.60451	AGTGAGGCACATCCGG	0	Ccr9-/-	1.26395		GTCATTTGTGCTAGCC	0	Ccr9+/+	1.31854	CACATTTCAGGCGATA	0	Ccr9-/-	2.15446		CACTCCATCTCGTTTA	0	Ccr9+/+	2.38246	CCTCAGTTCTGATACG	0	Ccr9-/-	1.63351
GCACTCTAGGGATCTG	0	1.16111		GTCATTTGTGTGGTTT	0	1.40446		ACGGCCATCCGCGTTT	0	1.61582		GCACTCTAGGGATCTG	0	Ccr9+/+	1.16111	AGTGAGGTCTACCAGA	0	Ccr9-/-	1.2371		GTCATTTGTGTGGTTT	0	Ccr9+/+	1.40446	CACCACTCAGCGAACA	0	Ccr9-/-	1.02957		CAGAATCAGTGAACAT	0	Ccr9+/+	1.27287	CCTTCCCAGTGGGTTG	0	Ccr9-/-	1.51992
GCATACACAGTATAAG	0	0.290216		GTCTTCGTCGACGGAA	0	0.574012		ACGGGCTTCTCGGACG	0	1.61887		GCATACACAGTATAAG	0	Ccr9+/+	0.290216	AGTGGGACAATGACCT	0	Ccr9-/-	1.34997		GTCTTCGTCGACGGAA	0	Ccr9+/+	0.574012	CACCACTGTATTACCG	0	Ccr9-/-	0.871336		CAGAATCGTCCAAGTT	0	Ccr9+/+	1.14973	CCTTCCCCAAGCGCTC	0	Ccr9-/-	1.84556
GCATGCGAGCCTTGAT	0	0.60179		GTGCAGCAGAGGGCTT	0	1.02749		ACTATCTTCGCTGATA	0	1.72378		GCATGCGAGCCTTGAT	0	Ccr9+/+	0.60179	AGTGGGAGTTCGGCAC	0	Ccr9-/-	0.786499		GTGCAGCAGAGGGCTT	0	Ccr9+/+	1.02749	CACCAGGAGACACGAC	0	Ccr9-/-	1.0047		CAGATCAGTGGTACAG	0	Ccr9+/+	1.19022	CCTTCCCCATGAGCGA	0	Ccr9-/-	2.30354
GCATGCGTCACTATTC	0	0.978521		GTGCATACATGCCTTC	0	1.06675		ACTGAACAGAGACTTA	0	1.69647		GCATGCGTCACTATTC	0	Ccr9+/+	0.978521	AGTGTCAAGGTTACCT	0	Ccr9-/-	0.854611		GTGCATACATGCCTTC	0	Ccr9+/+	1.06675	CACCAGGGTTCCATGA	0	Ccr9-/-	2.2377		CAGCCGAGTTAGGGTG	0	Ccr9+/+	1.25085	CCTTCCCTCAAGGCTT	0	Ccr9-/-	1.86942
GCATGTACAATGAAAC	0	0.363922		GTGCGGTTCATCTGCC	0	0.849591		ACTGAGTTCCTAGTGA	0	1.49215		GCATGTACAATGAAAC	0	Ccr9+/+	0.363922	AGTGTCATCTCTGCTG	0	Ccr9-/-	0.807337		GTGCGGTTCATCTGCC	0	Ccr9+/+	0.849591	CACCAGGTCACCCTCA	0	Ccr9-/-	1.25454		CAGCGACAGAGATGAG	0	Ccr9+/+	1.01084	CCTTCGACAGTATCTG	0	Ccr9-/-	1.83646
GCATGTATCAATAAGG	0	1.66995		GTGGGTCAGGATGTAT	0	0.730975		ACTGCTCAGTCAATAG	0	1.62713		GCATGTATCAATAAGG	0	Ccr9+/+	1.66995	AGTTGGTCATCTGGTA	0	Ccr9-/-	0.805929		GTGGGTCAGGATGTAT	0	Ccr9+/+	0.730975	CACCTTGAGCACCGCT	0	Ccr9-/-	2.02946		CAGCTAAGTCTCCACT	0	Ccr9+/+	1.3256	CCTTCGACAGTCCTTC	0	Ccr9-/-	1.97789
GCCAAATGTCTCCACT	0	1.66441		GTGTGCGAGCTAGGCA	0	1.79498		ACTTACTAGCGTAGTG	0	3.08807		GCCAAATGTCTCCACT	0	Ccr9+/+	1.66441	AGTTGGTGTAAGTAGT	0	Ccr9-/-	1.38211		GTGTGCGAGCTAGGCA	0	Ccr9+/+	1.79498	CACCTTGCAGAGTGTG	0	Ccr9-/-	1.01664		CAGGTGCCAACTGCTA	0	Ccr9+/+	0.940983	CCTTTCTTCTTGGGTA	0	Ccr9-/-	2.42221
GCGCAGTTCCTATTCA	0	0.962138		GTTAAGCAGTTATCGC	0	0.589348		ACTTGTTCATGAAGTA	0	2.03117		GCGCAGTTCCTATTCA	0	Ccr9+/+	0.962138	ATAAGAGAGCTGGAAC	0	Ccr9-/-	0.974997		GTTAAGCAGTTATCGC	0	Ccr9+/+	0.589348	CACTCCAGTTCAGCGC	0	Ccr9-/-	1.84017		CAGGTGCTCCAGAAGG	0	Ccr9+/+	1.48121	CGAGAAGGTACCAGTT	0	Ccr9-/-	3.45249
GCGGGTTGTATTCTCT	0	0.862538		GTTACAGAGATAGCAT	0	2.07951		ACTTGTTGTAAGGATT	0	1.54643		GCGGGTTGTATTCTCT	0	Ccr9+/+	0.862538	ATAAGAGAGGAATTAC	0	Ccr9-/-	1.5847		GTTACAGAGATAGCAT	0	Ccr9+/+	2.07951	CAGAATCCAAGCGAGT	0	Ccr9-/-	1.47625		CAGGTGCTCTGACCTC	0	Ccr9+/+	1.01476	CGAGAAGGTATATGGA	0	Ccr9-/-	0.841442
GCTCTGTTCCGGCACA	0	1.74922		GTTTCTATCTAGAGTC	0	1.31721		AGAATAGAGGAGCGAG	0	2.48129		GCTCTGTTCCGGCACA	0	Ccr9+/+	1.74922	ATAAGAGTCCGTTGCT	0	Ccr9-/-	1.51764		GTTTCTATCTAGAGTC	0	Ccr9+/+	1.31721	CAGAATCCATAGTAAG	0	Ccr9-/-	1.59787		CAGTCCTTCAACGGGA	0	Ccr9+/+	1.3733	CGAGAAGGTGTTCGAT	0	Ccr9-/-	1.88182
GCTGCAGCACAGCCCA	0	1.0193		GTTTCTATCTGCTGCT	0	1.7277		AGAATAGCATTATCTC	0	1.61697		GCTGCAGCACAGCCCA	0	Ccr9+/+	1.0193	ATAGACCTCACGCATA	0	Ccr9-/-	0.918029		GTTTCTATCTGCTGCT	0	Ccr9+/+	1.7277	CAGAGAGCAATGGATA	0	Ccr9-/-	2.16577		CATATGGAGGCCATAG	0	Ccr9+/+	1.46488	CGATGGCAGAGACTAT	0	Ccr9-/-	1.45715
GCTGCAGGTAACGACG	0	0.656295		TACAGTGTCACCTTAT	0	0.56414		AGAATAGGTAGCTTGT	0	1.12147		GCTGCAGGTAACGACG	0	Ccr9+/+	0.656295	ATAGACCTCGTCTGCT	0	Ccr9-/-	0.695282		TACAGTGTCACCTTAT	0	Ccr9+/+	0.56414	CAGAGAGGTCAGGACA	0	Ccr9-/-	1.36682		CATCCACAGTGAATTG	0	Ccr9+/+	0.899311	CGATGGCTCTCTGTCG	0	Ccr9-/-	1.7709
GCTGCGATCCGCAAGC	0	1.65518		TACCTTAAGCGAGAAA	0	1.40078		AGAGCGACAGCCTATA	0	2.35016		GCTGCGATCCGCAAGC	0	Ccr9+/+	1.65518	ATCACGATCCAACCAA	0	Ccr9-/-	0.66001		TACCTTAAGCGAGAAA	0	Ccr9+/+	1.40078	CAGAGAGGTCATACTG	0	Ccr9-/-	2.40887		CATTATCTCTGTCTCG	0	Ccr9+/+	0.954976	CGCCAAGAGATGTGTA	0	Ccr9-/-	1.73665
GCTGCTTTCCCTAATT	0	0.380622		TACGGGCAGAAAGTGG	0	0.835212		AGAGCTTCACTCTGTC	0	1.28726		GCTGCTTTCCCTAATT	0	Ccr9+/+	0.380622	ATCATCTAGTGGTCCC	0	Ccr9-/-	0.856867		TACGGGCAGAAAGTGG	0	Ccr9+/+	0.835212	CAGAGAGTCTGACCTC	0	Ccr9-/-	1.30058		CCACGGAGTCGAGTTT	0	Ccr9+/+	1.22009	CGCGGTAGTACTTGAC	0	Ccr9-/-	1.73105
GCTGGGTCAGATTGCT	0	0.62563		TACTCGCTCTTGTTTG	0	0.944287		AGATTGCAGATGTCGG	0	2.27517		GCTGGGTCAGATTGCT	0	Ccr9+/+	0.62563	ATCATCTAGTTGAGTA	0	Ccr9-/-	0.625903		TACTCGCTCTTGTTTG	0	Ccr9+/+	0.944287	CAGATCATCCGAATGT	0	Ccr9-/-	1.03035		CCCTCCTTCATGTCTT	0	Ccr9+/+	1.03678	CGCGGTAGTTACAGAA	0	Ccr9-/-	2.06625
GGAAAGCAGGCCGAAT	0	0.820667		TAGGCATAGACAATAC	0	1.61612		AGATTGCTCTGTCTAT	0	1.60521		GGAAAGCAGGCCGAAT	0	Ccr9+/+	0.820667	ATCATCTCATCAGTCA	0	Ccr9-/-	0.733688		TAGGCATAGACAATAC	0	Ccr9+/+	1.61612	CAGCATACAGTCTTCC	0	Ccr9-/-	0.991457		CCGGTAGGTTATCACG	0	Ccr9+/+	1.62424	CGCTTCAAGCCAGGAT	0	Ccr9-/-	2.52507
GGACATTAGCTTCGCG	0	0.700729		TCAACGACAACAACCT	0	1.50736		AGCATACAGCTGGAAC	0	0.671966		GGACATTAGCTTCGCG	0	Ccr9+/+	0.700729	ATCATCTGTACCGAGA	0	Ccr9-/-	0.767573		TCAACGACAACAACCT	0	Ccr9+/+	1.50736	CAGCATATCTTCAACT	0	Ccr9-/-	0.811535		CCGTGGAGTCACACGC	0	Ccr9+/+	0.873668	CGCTTCACAGGCGATA	0	Ccr9-/-	1.66348
GGACGTCTCCTTTCGG	0	0.638982		TCAACGACAGCTCGCA	0	1.20408		AGCGGTCAGGCACATG	0	2.0794		GGACGTCTCCTTTCGG	0	Ccr9+/+	0.638982	ATCATCTGTAGTGAAT	0	Ccr9-/-	1.85474		TCAACGACAGCTCGCA	0	Ccr9+/+	1.20408	CAGCCGAAGACATAAC	0	Ccr9-/-	1.18849		CCTACACCAGCTTAAC	0	Ccr9+/+	1.88414	CGCTTCAGTAGCGCAA	0	Ccr9-/-	2.21435
GGAGCAACAAACCTAC	0	1.82027		TCACAAGCACTCGACG	0	3.28403		AGCGGTCTCACAGGCC	0	2.13494		GGAGCAACAAACCTAC	0	Ccr9+/+	1.82027	ATCATGGAGATATGCA	0	Ccr9-/-	2.09206		TCACAAGCACTCGACG	0	Ccr9+/+	3.28403	CAGCCGACACCAGCAC	0	Ccr9-/-	2.06398		CCTACACGTGCAGGTA	0	Ccr9+/+	1.10381	CGGAGCTAGTTCGCAT	0	Ccr9-/-	1.82791
GGATTACCAACTGCGC	0	0.596285		TCAGCTCGTAATAGCA	0	1.03955		AGCTTGAGTCCGTCAG	0	2.69498		GGATTACCAACTGCGC	0	Ccr9+/+	0.596285	ATCATGGAGCCAGTTT	0	Ccr9-/-	0.618848		TCAGCTCGTAATAGCA	0	Ccr9+/+	1.03955	CAGCGACAGACTGGGT	0	Ccr9-/-	1.41764		CCTTACGGTCCGCTGA	0	Ccr9+/+	1.30919	CGGAGCTTCTTACCGC	0	Ccr9-/-	2.89138
GGCCGATAGCTAACTC	0	0.493261		TCAGGATGTATCAGTC	0	1.1995		AGGCCACAGTCACGCC	0	1.5792		GGCCGATAGCTAACTC	0	Ccr9+/+	0.493261	ATCATGGAGTATTGGA	0	Ccr9-/-	0.751735		TCAGGATGTATCAGTC	0	Ccr9+/+	1.1995	CAGCTAATCTCGCATC	0	Ccr9-/-	2.52541		CCTTCCCAGTAGCGGT	0	Ccr9+/+	2.56131	CGGTTAAAGCCAGAAC	0	Ccr9-/-	1.34375
GGCGTGTCAGGAATGC	0	0.658007		TCATTACTCAGAAATG	0	0.997921		AGGCCACTCTGCGGCA	0	1.46747		GGCGTGTCAGGAATGC	0	Ccr9+/+	0.658007	ATCATGGCATCACGAT	0	Ccr9-/-	1.75229		TCATTACTCAGAAATG	0	Ccr9+/+	0.997921	CAGCTGGAGCTACCGC	0	Ccr9-/-	1.31176		CCTTCGATCACTTATC	0	Ccr9+/+	1.30191	CGTAGCGTCTATGTGG	0	Ccr9-/-	1.88381
GGCTGGTAGATCGGGT	0	0.465108		TCGCGAGCACGCCAGT	0	0.980648		AGGGAGTAGTGTCCAT	0	1.86745		GGCTGGTAGATCGGGT	0	Ccr9+/+	0.465108	ATCCACCAGTGAACGC	0	Ccr9-/-	1.34582		TCGCGAGCACGCCAGT	0	Ccr9+/+	0.980648	CAGCTGGCATCGGGTC	0	Ccr9-/-	1.99811		CGAACATTCTTTCCTC	0	Ccr9+/+	1.61849	CGTAGGCCAAGGACAC	0	Ccr9-/-	2.32174
GGGACCTGTCTAGTCA	0	1.45578		TCGCGTTTCTGAAAGA	0	0.51491		AGGGAGTCAACTTGAC	0	1.71192		GGGACCTGTCTAGTCA	0	Ccr9+/+	1.45578	ATCCACCGTCCTGCTT	0	Ccr9-/-	1.74472		TCGCGTTTCTGAAAGA	0	Ccr9+/+	0.51491	CAGGTGCAGACCTTTG	0	Ccr9-/-	1.22033		CGAGCACAGCCAGTTT	0	Ccr9+/+	1.06604	CGTCCATAGGACATTA-1	0	Ccr9-/-	1.62309
GGGATGACACGGCCAT	0	1.14004		TCGGTAATCTTCGAGA	0	1.73072		AGGGAGTCAGACGTAG	0	1.8499		GGGATGACACGGCCAT	0	Ccr9+/+	1.14004	ATCCGAAAGGCTCTTA	0	Ccr9-/-	1.46035		TCGGTAATCTTCGAGA	0	Ccr9+/+	1.73072	CAGTAACCAGCTGCTG	0	Ccr9-/-	2.50376		CGATGTACAAAGAATC	0	Ccr9+/+	2.0803	CGTGAGCGTGTGCGTC	0	Ccr9-/-	2.25948
GGGATGAGTATATCCG	0	1.8332		TCTCTAAAGTCGCCGT	0	1.64572		AGGGAGTGTGATAAGT	0	1.17511		GGGATGAGTATATCCG	0	Ccr9+/+	1.8332	ATCGAGTAGTAATCCC	0	Ccr9-/-	1.38879		TCTCTAAAGTCGCCGT	0	Ccr9+/+	1.64572	CATATTCAGGGCTTGA	0	Ccr9-/-	2.47912		CGCCAAGCAGCGTCCA	0	Ccr9+/+	0.927922	CGTTCTGAGGTCATCT	0	Ccr9-/-	2.07042
GGGTCTGCACATTTCT	0	1.08823		TCTGGAAGTAGCCTCG	0	1.87059		AGGGAGTTCTGTTGAG	0	2.3334		GGGTCTGCACATTTCT	0	Ccr9+/+	1.08823	ATCGAGTCACTCAGGC	0	Ccr9-/-	1.04458		TCTGGAAGTAGCCTCG	0	Ccr9+/+	1.87059	CATATTCTCACTGGGC	0	Ccr9-/-	1.22234		CGCTGGATCGTTTATC	0	Ccr9+/+	1.71297	CGTTGGGCAATGTTGC	0	Ccr9-/-	1.86992
GGTATTGCACGGATAG	0	0.750757		TGAAAGATCAGTACGT	0	1.37508		AGGGTGATCATCGCTC	0	2.01746		GGTATTGCACGGATAG	0	Ccr9+/+	0.750757	ATCGAGTCAGACAAGC	0	Ccr9-/-	0.77293		TGAAAGATCAGTACGT	0	Ccr9+/+	1.37508	CATCAAGTCAACCAAC	0	Ccr9-/-	1.77826		CGGTTAAAGGCTAGGT	0	Ccr9+/+	2.13843	CTAACTTCAAGCTGTT	0	Ccr9-/-	1.63935
GGTATTGCAGGGCATA	0	0.0675808		TGACTAGTCAAACAAG	0	1.3962		AGTGAGGAGCTAGTTC	0	1.90808		GGTATTGCAGGGCATA	0	Ccr9+/+	0.0675808	ATCGAGTTCGGTCTAA	0	Ccr9-/-	0.77293		TGACTAGTCAAACAAG	0	Ccr9+/+	1.3962	CATCAGAGTCTTCTCG	0	Ccr9-/-	2.2173		CGTAGGCTCTATCCCG	0	Ccr9+/+	0.219834	CTAAGACAGAAGGACA	0	Ccr9-/-	1.81615
GGTGCGTGTACAGACG	0	0.644424		TGCCCATGTCCGAGTC	0	1.95538		AGTGAGGCACATCCGG	0	2.49687		GGTGCGTGTACAGACG	0	Ccr9+/+	0.644424	ATCTACTAGCGTAATA	0	Ccr9-/-	1.76944		TGCCCATGTCCGAGTC	0	Ccr9+/+	1.95538	CATCAGATCCTATGTT	0	Ccr9-/-	2.3233		CGTTAGAGTCACCCAG	0	Ccr9+/+	2.03954	CTAATGGGTTGACGTT	0	Ccr9-/-	1.60597
GGTGCGTTCATGTAGC	0	0.239046		TGCGTGGTCGGATGTT	0	2.6781		AGTGGGAAGTACTTGC	0	2.27805		GGTGCGTTCATGTAGC	0	Ccr9+/+	0.239046	ATCTACTAGGCAAAGA	0	Ccr9-/-	0.591602		TGCGTGGTCGGATGTT	0	Ccr9+/+	2.6781	CATCCACAGTTGAGAT	0	Ccr9-/-	1.847		CTAACTTTCATAGCAC	0	Ccr9+/+	1.74837	CTACACCCACCGGAAA	0	Ccr9-/-	2.26137
GTACGTACAAGTAGTA	0	0.720133		TGGCTGGGTACTCAAC	0	1.94736		AGTGTCATCTCTGCTG	0	1.86255		GTACGTACAAGTAGTA	0	Ccr9+/+	0.720133	ATCTACTCAAAGCAAT	0	Ccr9-/-	1.05424		TGGCTGGGTACTCAAC	0	Ccr9+/+	1.94736	CATCGAAAGGTTACCT	0	Ccr9-/-	1.70828		CTAAGACAGCCACTAT	0	Ccr9+/+	1.63468	CTACATTGTCCGAATT	0	Ccr9-/-	1.80592
GTAGGCCAGTCCAGGA	0	1.45878		TGGGAAGCAGCTATTG	0	1.212		ATAAGAGAGCTGGAAC	0	1.27599		GTAGGCCAGTCCAGGA	0	Ccr9+/+	1.45878	ATCTACTCAGCTTAAC	0	Ccr9-/-	0.708365		TGGGAAGCAGCTATTG	0	Ccr9+/+	1.212	CATCGAAGTTGATTCG	0	Ccr9-/-	3.05101		CTACATTGTCAAAGCG	0	Ccr9+/+	0.863764	CTACCCACATCCGTGG	0	Ccr9-/-	1.6374
GTAGTCAAGTGTACGG	0	0.830234		TTAACTCCACAGATTC	0	0.973129		ATCATCTAGTTGAGTA	0	1.6105		GTAGTCAAGTGTACGG	0	Ccr9+/+	0.830234	ATCTGCCAGATCGGGT	0	Ccr9-/-	1.16277		TTAACTCCACAGATTC	0	Ccr9+/+	0.973129	CATGACAGTCGGGTCT	0	Ccr9-/-	2.85485		CTAGAGTGTGTTCGAT	0	Ccr9+/+	0.954287	CTAGCCTCATGCAACT	0	Ccr9-/-	2.09028
GTATCTTTCAGGTAAA	0	0.598115		TTAGGCACAAGTCATC	0	2.39536		ATCATCTCATCAGTCA	0	1.76024		GTATCTTTCAGGTAAA	0	Ccr9+/+	0.598115	ATCTGCCTCACTATTC	0	Ccr9-/-	0.581566		TTAGGCACAAGTCATC	0	Ccr9+/+	2.39536	CATGCCTGTTCACGGC	0	Ccr9-/-	1.13294		CTCGTACGTCGCATCG	0	Ccr9+/+	1.10612	CTAGCCTTCAAACAAG	0	Ccr9-/-	2.6212
GTCACGGTCTGCAAGT	0	0.671862		TTAGGCAGTAGATTAG	0	1.05748		ATCATGGAGTATTGGA	0	2.67763		GTCACGGTCTGCAAGT	0	Ccr9+/+	0.671862	ATGAGGGCAACACGCC	0	Ccr9-/-	0.759941		TTAGGCAGTAGATTAG	0	Ccr9+/+	1.05748	CATGCCTGTTTGTTTC	0	Ccr9-/-	2.06355		CTGAAGTTCGAGCCCA	0	Ccr9+/+	1.43715	CTCACACCAGTCGATT	0	Ccr9-/-	1.55069
GTCATTTGTGTGGTTT	0	1.58957		TTAGTTCCATATACGC	0	0.969039		ATCATGGGTACTCTCC	0	1.80731		GTCATTTGTGTGGTTT	0	Ccr9+/+	1.58957	ATGAGGGCAAGAAGAG	0	Ccr9-/-	1.08368		TTAGTTCCATATACGC	0	Ccr9+/+	0.969039	CATTATCCACCAGGCT	0	Ccr9-/-	1.59109		CTGCCTAAGCAGGTCA	0	Ccr9+/+	1.00077	CTCAGAACAGCTGCTG	0	Ccr9-/-	2.25418
GTCATTTTCACCTTAT	0	0.56293		TTCCCAGCAATTGCTG	0	0.527972		ATCATGGTCGGCATCG	0	2.67814		GTCATTTTCACCTTAT	0	Ccr9+/+	0.56293	ATGCGATAGTGTGAAT	0	Ccr9-/-	0.583356		TTCCCAGCAATTGCTG	0	Ccr9+/+	0.527972	CATTATCGTGATGATA	0	Ccr9-/-	0.98309		CTTACCGGTTGAGGTG	0	Ccr9+/+	1.00068	CTCAGAATCCCGGATG	0	Ccr9-/-	1.9045
GTCCTCACATGATCCA	0	0.940398		TTCGAAGCAAACGCGA	0	1.20638		ATCCACCGTCTCTTTA	0	1.20681		GTCCTCACATGATCCA	0	Ccr9+/+	0.940398	ATGCGATGTACAAGTA	0	Ccr9-/-	0.380994		TTCGAAGCAAACGCGA	0	Ccr9+/+	1.20638	CATTATCTCTTACCTA	0	Ccr9-/-	1.47991		GAAGCAGGTGTTTGGT	0	Ccr9+/+	1.24845	CTCATTATCCGAAGAG	0	Ccr9-/-	1.8422
GTCGTAACAGCCAATT	0	0.462339		TTCGGTCAGGACTGGT	0	1.02385		ATCCGAAGTAGCGTGA	0	1.71234		GTCGTAACAGCCAATT	0	Ccr9+/+	0.462339	ATGGGAGTCCTTCAAT	0	Ccr9-/-	1.51848		TTCGGTCAGGACTGGT	0	Ccr9+/+	1.02385	CATTCGCAGAGCAATT	0	Ccr9-/-	2.33945		GAATAAGCACACCGCA	0	Ccr9+/+	1.64523	CTCGAAAAGACTGGGT	0	Ccr9-/-	1.41026
GTCTTCGAGAGACTAT	0	1.49553		TTCTTAGCAGCTATTG	0	2.84889		ATCCGAATCCTTAATC	0	1.52786		GTCTTCGAGAGACTAT	0	Ccr9+/+	1.49553	ATGGGAGTCTCGTATT	0	Ccr9-/-	1.40287		TTCTTAGCAGCTATTG	0	Ccr9+/+	2.84889	CCAATCCAGCAATCTC	0	Ccr9-/-	0.77502		GAATAAGCACTTCGAA	0	Ccr9+/+	2.40538	CTCGAAATCAAACCAC	0	Ccr9-/-	1.59846
GTCTTCGTCGACGGAA	0	0.645827		TTGAACGGTACAGTTC	0	0.563886		ATCGAGTCACTCAGGC	0	2.19212		GTCTTCGTCGACGGAA	0	Ccr9+/+	0.645827	ATGTGTGAGATAGTCA	0	Ccr9-/-	1.69955		TTGAACGGTACAGTTC	0	Ccr9+/+	0.563886	CCAATCCAGTCATCCA	0	Ccr9-/-	1.26192		GACCAATTCCATTCTA	0	Ccr9+/+	1.67942	CTCGAAATCATACGGT	0	Ccr9-/-	1.92198
GTGCAGCAGAGGGCTT	0	1.12055		TTGCCGTTCTTGCAAG	0	1.77666		ATCGAGTCAGACAAGC	0	1.81475		GTGCAGCAGAGGGCTT	0	Ccr9+/+	1.12055	ATGTGTGCATCGATTG	0	Ccr9-/-	1.05643		TTGCCGTTCTTGCAAG	0	Ccr9+/+	1.77666	CCAATCCGTCACTGGC	0	Ccr9-/-	1.15573		GAGCAGACATCAGTAC	0	Ccr9+/+	0.978446	CTCGAAATCCTCTAGC	0	Ccr9-/-	0.975781
GTGCATAAGCGTAGTG	0	0.84011		TTGGAACGTGTTTGTG	0	0.899425		ATCTGCCCAATTGCTG	0	2.15733		GTGCATAAGCGTAGTG	0	Ccr9+/+	0.84011	ATTACTCAGAGTACAT	0	Ccr9-/-	1.50596		TTGGAACGTGTTTGTG	0	Ccr9+/+	0.899425	CCAATCCTCTTCATGT	0	Ccr9-/-	2.45254		GAGGTGAGTAAACGCG	0	Ccr9+/+	1.53064	CTCGAGGAGTCCAGGA	0	Ccr9-/-	1.76334
GTGCATACATGCCTTC	0	0.545045		TTGGAACTCTCTGCTG	0	0.771067		ATCTGCCTCACTATTC	0	1.54891		GTGCATACATGCCTTC	0	Ccr9+/+	0.545045	ATTACTCAGCGCCTTG	0	Ccr9-/-	0.98584		TTGGAACTCTCTGCTG	0	Ccr9+/+	0.771067	CCACGGACAATGACCT	0	Ccr9-/-	2.32496		GATCGTAAGGAGCGAG	0	Ccr9+/+	1.68637	CTCGAGGGTAGAAGGA	0	Ccr9-/-	1.96864
GTGCGGTAGACAGGCT	0	1.34789		TTGGCAACATTAACCG	0	1.84986		ATGAGGGCAACACGCC	0	1.79671		GTGCGGTAGACAGGCT	0	Ccr9+/+	1.34789	ATTACTCTCCAAATGC	0	Ccr9-/-	1.60297		TTGGCAACATTAACCG	0	Ccr9+/+	1.84986	CCACTACGTACCGAGA	0	Ccr9-/-	1.12312		GCACATAGTAGCTGCC	0	Ccr9+/+	1.81928	CTCGGAGTCCTAAGTG	0	Ccr9-/-	2.25735
GTGTGCGAGCTAGGCA	0	1.58079		TTTCCTCTCAACGAAA	0	1.12165		ATGCGATAGTGTGAAT	0	1.5514		GTGTGCGAGCTAGGCA	0	Ccr9+/+	1.58079	ATTCTACCAGCCTATA	0	Ccr9-/-	1.3021		TTTCCTCTCAACGAAA	0	Ccr9+/+	1.12165	CCAGCGAAGCACACAG	0	Ccr9-/-	1.3962		GCACTCTCACCAGCAC	0	Ccr9+/+	1.06006	CTCGGGACACGTCTCT	0	Ccr9-/-	1.71487
GTTAAGCAGTTATCGC	0	0.662451		TTTGGTTCACTATCTT	0	1.19852		ATGCGATGTACAAGTA	0	1.27028		GTTAAGCAGTTATCGC	0	Ccr9+/+	0.662451	ATTCTACGTCTAGTGT	0	Ccr9-/-	1.46509		TTTGGTTCACTATCTT	0	Ccr9+/+	1.19852	CCAGCGAAGTGTACCT	0	Ccr9-/-	1.58954		GCATACAGTACAAGTA	0	Ccr9+/+	1.33467	CTCGTACTCCTGCTTG	0	Ccr9-/-	1.69771
GTTAAGCGTCCAGTTA	0	0.604691		TTTGTCATCATTTGGG	0	1.41382		ATGGGAGTCCTTCAAT	0	1.94082		GTTAAGCGTCCAGTTA	0	Ccr9+/+	0.604691	ATTCTACTCCAAGTAC	0	Ccr9-/-	1.76577		TTTGTCATCATTTGGG	0	Ccr9+/+	1.41382	CCAGCGACACATCCGG	0	Ccr9-/-	2.02822		GCATGATAGACCCACC	0	Ccr9+/+	1.34742	CTCTGGTGTTTGACTG	0	Ccr9-/-	1.43747
GTTAAGCTCAGCTTAG	0	0.717017		AAACCTGGTTGCGCAC	0	1.45775		ATGTGTGCATCGATTG	0	1.37301		GTTAAGCTCAGCTTAG	0	Ccr9+/+	0.717017	ATTGGACTCAGTCAGT	0	Ccr9-/-	1.46985		AAAGATGTCCTGCTTG	0	Ccr9+/+	1.44432	CCCAATCGTACAGTGG	0	Ccr9-/-	1.64462		GCATGTATCCATGCTC	0	Ccr9+/+	1.31136	CTGATAGGTCTCACCT	0	Ccr9-/-	2.36406
GTTCATTCAAGTTAAG	0	0.841954		AAACCTGTCCAAAGTC	0	1.08367		ATTACTCCAAGTTCTG	0	1.93608		GTTCATTCAAGTTAAG	0	Ccr9+/+	0.841954	ATTGGTGAGCTAGGCA	0	Ccr9-/-	1.26476		AAAGCAACAACTGGCC	0	Ccr9+/+	1.8335	CCCAATCGTTAAGTAG	0	Ccr9-/-	2.00213		GCATGTATCGATAGAA	0	Ccr9+/+	0.851619	CTGCCTAAGGACATTA	0	Ccr9-/-	2.42631
GTTTCTAGTATCAGTC	0	0.465535		AAAGATGAGCAGATCG	0	1.212		ATTCTACTCCAAGTAC	0	1.7475		GTTTCTAGTATCAGTC	0	Ccr9+/+	0.465535	ATTGGTGAGGGAGTAA	0	Ccr9-/-	0.776636		AAAGTAGGTCACTGGC	0	Ccr9+/+	1.20671	CCCAGTTAGTTACGGG	0	Ccr9-/-	1.45241		GCCAAATCACTCTGTC	0	Ccr9+/+	1.24984	CTGCGGATCATGTCTT	0	Ccr9-/-	3.01573
GTTTCTATCTAGAGTC	0	1.81378		AAAGCAACAGCCTTGG	0	1.18656		ATTGGACTCAGTCAGT	0	1.87982		GTTTCTATCTAGAGTC	0	Ccr9+/+	1.81378	ATTGGTGCATCATCCC	0	Ccr9-/-	1.57481		AAATGCCGTTAAGACA	0	Ccr9+/+	1.67148	CCCAGTTCACAGGCCT	0	Ccr9-/-	1.47853		GCCTCTACACCCATGG	0	Ccr9+/+	1.33924	CTGCTGTCAGGCAGTA	0	Ccr9-/-	1.60521
GTTTCTATCTGCTGCT	0	2.22406		AAAGCAATCACAAACC	0	2.12127		ATTGGTGCATCATCCC	0	2.01179		GTTTCTATCTGCTGCT	0	Ccr9+/+	2.22406	ATTTCTGTCGGCATCG	0	Ccr9-/-	0.942503		AACGTTGAGTCGATAA	0	Ccr9+/+	0.820943	CCCATACCACTGTTAG	0	Ccr9-/-	1.34701		GCCTCTAGTACCTACA	0	Ccr9+/+	1.08264	CTGGTCTGTCTTCAAG	0	Ccr9-/-	1.99888
TAAGAGAGTTGGTGGA	0	0.714225		AAAGCAATCGTTTATC	0	1.65071		CAACCAACATTTGCCC	0	2.05914		TAAGAGAGTTGGTGGA	0	Ccr9+/+	0.714225	CAACCAAGTGTCAATC	0	Ccr9-/-	0.893127		AACTCTTCAACGATGG	0	Ccr9+/+	0.654952	CCCTCCTCAGGGTACA	0	Ccr9-/-	0.925317		GCGACCACAGTAAGCG	0	Ccr9+/+	2.60821	CTGTGCTAGGCTAGAC	0	Ccr9-/-	1.28832
TAAGTGCAGAATGTGT	0	1.82076		AAAGCAATCTCTGCTG	0	1.19365		CAACCTCAGCAGACTG	0	1.64759		TAAGTGCAGAATGTGT	0	Ccr9+/+	1.82076	CAACCAATCTGCAGTA	0	Ccr9-/-	0.949063		AACTCTTCATCACAAC	0	Ccr9+/+	2.03714	CCCTCCTTCAGGCCCA	0	Ccr9-/-	1.36522		GCGCCAAAGACTTGAA	0	Ccr9+/+	1.08737	CTGTGCTGTAAGGGCT	0	Ccr9-/-	1.84172
TACACGAGTCATCCCT	0	1.55885		AACCGCGGTCCGAAGA	0	2.44589		CAACCTCTCAACACCA	0	1.86672		TACACGAGTCATCCCT	0	Ccr9+/+	1.55885	CAACCTCAGCAGACTG	0	Ccr9-/-	1.28265		AACTGGTCACGAAGCA	0	Ccr9+/+	0.720468	CCGGTAGTCTGAGGGA	0	Ccr9-/-	1.59317		GCGCCAATCAATCTCT	0	Ccr9+/+	0.879061	CTGTTTATCATCGCTC	0	Ccr9-/-	1.91269
TACACGAGTTGCCTCT	0	0.428019		AACGTTGCATTAGCCA	0	1.01664		CAACTAGAGGTGATAT	0	1.96323		TACACGAGTTGCCTCT	0	Ccr9+/+	0.428019	CAACCTCCAAGCTGTT	0	Ccr9-/-	1.35379		AACTTTCCACAACTGT	0	Ccr9+/+	1.34519	CCGTACTAGAGTACAT	0	Ccr9-/-	2.20481		GCGCGATTCCGCGGTA	0	Ccr9+/+	0.939801	CTTAGGAAGCTAACAA	0	Ccr9-/-	1.58545
TACAGTGCAAGTTCTG	0	1.3778		AACTCTTCAGACGTAG	0	1.36562		CAAGGCCGTATTCTCT	0	1.83694		TACAGTGCAAGTTCTG	0	Ccr9+/+	1.3778	CAACCTCCACCCTATC	0	Ccr9-/-	1.57869		AAGCCGCAGATGCCTT	0	Ccr9+/+	1.64022	CCGTACTAGTTAACGA	0	Ccr9-/-	1.41044		GCTCCTACAAGTAGTA	0	Ccr9+/+	0.926265	CTTAGGACACGGATAG	0	Ccr9-/-	1.98889
TACCTTAAGCGAGAAA	0	0.839374		AACTGGTGTGCGATAG	0	1.37326		CAAGTTGCATCGGAAG	0	1.62501		TACCTTAAGCGAGAAA	0	Ccr9+/+	0.839374	CAACCTCTCAACACCA	0	Ccr9-/-	0.246221		AAGGAGCGTCCTAGCG	0	Ccr9+/+	1.90057	CCGTACTCAGACGCTC	0	Ccr9-/-	2.61968		GCTCCTACAGTCAGCC	0	Ccr9+/+	1.03929	CTTCTCTCAAGTCTAC	0	Ccr9-/-	2.52507
TACGGGCAGAAAGTGG	0	0.341026		AACTTTCAGCGCTTAT	0	1.16629		CAAGTTGTCTTGAGAC	0	2.0806		TACGGGCAGAAAGTGG	0	Ccr9+/+	0.341026	CAACTAGAGCCCGAAA	0	Ccr9-/-	2.34003		AATCCAGCACTAGTAC	0	Ccr9+/+	0.763942	CCGTGGAAGACAAAGG	0	Ccr9-/-	1.79693		GCTTGAAAGAGTACAT	0	Ccr9+/+	0.699984	CTTCTCTGTTGTACAC	0	Ccr9-/-	1.33045
TACGGGCCAGCGTAAG	0	1.74328		AAGCCGCCACAGGAGT	0	1.23622		CACAAACCAAGGTTCT	0	1.27235		TACGGGCCAGCGTAAG	0	Ccr9+/+	1.74328	CAACTAGAGGTGATAT	0	Ccr9-/-	1.25614		ACAGCTACAAACGCGA	0	Ccr9+/+	0.840369	CCTACACAGCCATCGC	0	Ccr9-/-	1.3474		GCTTGAAAGCAATCTC	0	Ccr9+/+	1.15825	GAAATGAGTTCACCTC	0	Ccr9-/-	1.6559
TACTCGCTCTTGTTTG	0	1.70718		AAGCCGCCATGGTCTA	0	1.17541		CACACCTTCGATGAGG	0	2.0806		TACTCGCTCTTGTTTG	0	Ccr9+/+	1.70718	CAACTAGGTCTTTCAT	0	Ccr9-/-	1.15229		ACAGCTACATATACCG	0	Ccr9+/+	0.521932	CCTAGCTAGAGTACCG	0	Ccr9-/-	1.17858		GGAAAGCCACGAAATA	0	Ccr9+/+	2.03232	GAAATGATCGTGTAGT	0	Ccr9-/-	2.67056
TAGAGCTGTGTGGCTC	0	0.989414		AAGGCAGAGCCGATTT	0	1.19139		CACAGGCGTAGCCTAT	0	1.7094		TAGAGCTGTGTGGCTC	0	Ccr9+/+	0.989414	CAAGAAAAGATGTAAC	0	Ccr9-/-	0.950553		ACCCACTAGCAGGCTA	0	Ccr9+/+	1.7154	CCTAGCTCACATCTTT	0	Ccr9-/-	2.53077		GGAATAACACTAGTAC	0	Ccr9+/+	1.29442	GAACCTAGTCGGATCC	0	Ccr9-/-	1.99387
TAGCCGGAGATAGTCA	0	0.795803		AAGGCAGGTAGAAAGG	0	0.905315		CACAGTAGTACAGTGG	0	1.05412		TAGCCGGAGATAGTCA	0	Ccr9+/+	0.795803	CAAGATCAGGGATACC	0	Ccr9-/-	1.50596		ACGAGCCGTGGTTTCA	0	Ccr9+/+	0.976757	CCTATTACACTTGGAT	0	Ccr9-/-	1.96115		GGAATAACATATGGTC	0	Ccr9+/+	1.45394	GAAGCAGAGCGTGAAC	0	Ccr9-/-	1.81195
TAGCCGGAGGGATGGG	0	1.72168		AAGTCTGCAAAGGTGC	0	3.06272		CACATTTGTCGAATCT	0	1.66488		TAGCCGGAGGGATGGG	0	Ccr9+/+	1.72168	CAAGGCCGTATTCTCT	0	Ccr9-/-	0.7889		ACGCAGCCAATCCAAC	0	Ccr9+/+	1.40224	CCTATTATCCTAGAAC	0	Ccr9-/-	0.657035		GGACATTCACCCATGG	0	Ccr9+/+	1.3477	GAATAAGTCGCAAGCC	0	Ccr9-/-	1.66709
TAGGCATAGACAATAC	0	0.431447		AAGTCTGGTCAATACC	0	1.15728		CACCACTCATATGGTC	0	2.70998		TAGGCATAGACAATAC	0	Ccr9+/+	0.431447	CAAGGCCTCAGCTTAG	0	Ccr9-/-	0.823002		ACGTCAAGTATCACCA	0	Ccr9+/+	1.45197	CCTCAGTAGAGCTTCT	0	Ccr9-/-	1.09583		GGAGCAACAAGTTAAG	0	Ccr9+/+	1.28069	GACACGCTCTATCGCC	0	Ccr9-/-	1.92614
TAGTGGTTCCTTTCGG	0	1.9465		AAGTCTGGTGTATGGG	0	1.3765		CACCACTGTATTACCG	0	1.25897		TAGTGGTTCCTTTCGG	0	Ccr9+/+	1.9465	CAAGGCCTCGTAGATC	0	Ccr9-/-	1.42187		ACTGAGTGTTGTTTGG	0	Ccr9+/+	0.987508	CCTCAGTTCTGATACG	0	Ccr9-/-	1.17731		GGAGCAATCGCCGTGA	0	Ccr9+/+	0.948457	GACACGCTCTTAGAGC	0	Ccr9-/-	2.00897
TCAGATGTCCCAGGTG	0	1.80896		AATCCAGAGGCATTGG	0	1.36843		CACCAGGAGAAACCAT	0	1.49818		TCAGATGTCCCAGGTG	0	Ccr9+/+	1.80896	CAAGTTGCATCGGAAG	0	Ccr9-/-	0.636346		ACTGCTCCACATTTCT	0	Ccr9+/+	1.32939	CCTCTGACAAGGCTCC	0	Ccr9-/-	1.81564		GGATGTTGTAACGACG	0	Ccr9+/+	1.14373	GACCAATAGTACACCT-1	0	Ccr9-/-	2.46465
TCAGGATGTCCGTCAG	0	1.32806		AATCCAGAGTCATCCA	0	1.32652		CACCAGGGTGGTCCGT	0	2.29		TCAGGATGTCCGTCAG	0	Ccr9+/+	1.32806	CAAGTTGTCTAACTCT	0	Ccr9-/-	0.699515		ACTGCTCCAGGGTATG	0	Ccr9+/+	1.52261	CCTCTGAGTAATTGGA	0	Ccr9-/-	2.36234		GGCTGGTCATGTCGAT	0	Ccr9+/+	0.93526	GACCTGGCAATACGCT	0	Ccr9-/-	3.25026
TCCACACTCCCTTGCA	0	0.541189		AATCCAGCAGCTGTAT	0	1.33381		CACCTTGCAGAGTGTG	0	1.43684		TCCACACTCCCTTGCA	0	Ccr9+/+	0.541189	CACAAACAGTGTGGCA	0	Ccr9-/-	1.33417		ACTTACTGTTAAGAAC	0	Ccr9+/+	0.704791	CCTTCCCCAAGCGCTC	0	Ccr9-/-	2.54522		GGGAGATGTAATCGTC	0	Ccr9+/+	1.06225	GACGCGTCAGCTGCAC	0	Ccr9-/-	1.31055
TCGAGGCGTTCCACTC	0	1.82877		AATCCAGGTCATATCG	0	1.42449		CAGAATCCAAGCGAGT	0	1.99944		TCGAGGCGTTCCACTC	0	Ccr9+/+	1.82877	CACAAACCAAGGTTCT	0	Ccr9-/-	0.382486		AGCAGCCGTAGAAAGG	0	Ccr9+/+	1.2364	CCTTCCCTCTTAGCCC	0	Ccr9-/-	1.13354		GGTGTTAAGGCGATAC	0	Ccr9+/+	1.8199	GACGGCTCAGTCCTTC	0	Ccr9-/-	2.51353
TCGCGAGCACGCCAGT	0	0.469177		AATCCAGGTGTAACGG	0	1.03244		CAGAGAGCAATGGATA	0	1.9345		TCGCGAGCACGCCAGT	0	Ccr9+/+	0.469177	CACAAACCACACGCTG	0	Ccr9-/-	0.715154		AGCAGCCTCCTGCTTG	0	Ccr9+/+	1.05965	CCTTCGAAGAAGGACA	0	Ccr9-/-	1.25454		GTAACGTGTGCCTTGG	0	Ccr9+/+	0.879835	GACGTGCTCGGCATCG	0	Ccr9-/-	1.16028
TCGCGTTTCTGAAAGA	0	0.934536		ACACCAACATCTCCCA	0	0.653987		CAGCAGCAGGCAATTA	0	1.73837		TCGCGTTTCTGAAAGA	0	Ccr9+/+	0.934536	CACAAACGTGACAAAT	0	Ccr9-/-	1.58946		AGCATACCAGACGCCT	0	Ccr9+/+	1.59814	CCTTCGATCACGCATA	0	Ccr9-/-	0.893154		GTAACTGAGGACAGAA	0	Ccr9+/+	1.15915	GACTACAAGACTAGAT	0	Ccr9-/-	1.57226
TCGGTAATCTTCGAGA	0	0.518752		ACACCGGCACGGTAGA	0	1.55096		CAGCAGCGTAAATACG	0	1.569		TCGGTAATCTTCGAGA	0	Ccr9+/+	0.518752	CACAAACTCAGCACAT	0	Ccr9-/-	1.68699		AGCGTATGTAGAGTGC	0	Ccr9+/+	0.812871	CCTTTCTCAGCATGAG	0	Ccr9-/-	1.05802		GTAACTGAGGCTAGCA	0	Ccr9+/+	1.33003	GACTACAAGGTGATAT	0	Ccr9-/-	1.35854
TCTCATAAGGAACTGC	0	0.409591		ACACCGGTCAGATAAG	0	2.18927		CAGCCGAAGACATAAC	0	1.64719		TCTCATAAGGAACTGC	0	Ccr9+/+	0.409591	CACACAACAGTTTACG	0	Ccr9-/-	0.498189		AGCTCTCGTGGTCTCG	0	Ccr9+/+	1.37245	CCTTTCTTCTTGGGTA	0	Ccr9-/-	2.38993		GTAACTGGTCTGGAGA	0	Ccr9+/+	1.87189	GAGCAGAAGTGGGCTA	0	Ccr9-/-	1.50661
TCTGGAAAGAATTCCC	0	0.478265		ACACTGAAGATGGGTC	0	0.780996		CAGCGACAGACTGGGT	0	1.9277		TCTGGAAAGAATTCCC	0	Ccr9+/+	0.478265	CACACAATCTCTGCTG	0	Ccr9-/-	1.66797		AGGGAGTAGTTAGCGG	0	Ccr9+/+	0.209405	CGAATGTTCAGCTCGG	0	Ccr9-/-	1.18817		GTATCTTTCTCATTCA	0	Ccr9+/+	2.61189	GAGCAGATCCGTTGTC	0	Ccr9-/-	1.57481
TCTGGAAGTAGCCTCG	0	1.25335		ACAGCCGAGCCCGAAA	0	2.18556		CAGCGACTCTCTGCTG	0	1.37476		TCTGGAAGTAGCCTCG	0	Ccr9+/+	1.25335	CACACAATCTTCGAGA	0	Ccr9-/-	2.21231		AGGGATGTCGTAGATC	0	Ccr9+/+	1.37185	CGAATGTTCTGTTGAG	0	Ccr9-/-	1.84734		GTCTTCGAGAATGTGT	0	Ccr9+/+	0.929749	GATCAGTGTCGGCATC	0	Ccr9-/-	1.74141
TCTGGAAGTTTGGGCC	0	0.616961		ACAGCCGCACGGCCAT	0	1.16473		CAGCTAATCTCGCATC	0	2.72149		TCTGGAAGTTTGGGCC	0	Ccr9+/+	0.616961	CACACCTAGCGATGAC	0	Ccr9-/-	1.28747		AGTTGGTGTCGTTGTA	0	Ccr9+/+	0.710786	CGACCTTCAGATCTGT	0	Ccr9-/-	1.23657		GTGCAGCCAAGAAGAG	0	Ccr9+/+	1.27677	GATCTAGCATTCCTCG	0	Ccr9-/-	1.88581
TCTTTCCCACGCCAGT	0	0.223695		ACATCAGAGTCCAGGA	0	1.38506		CAGCTGGAGCTACCGC	0	2.6919		TCTTTCCCACGCCAGT	0	Ccr9+/+	0.223695	CACACCTCACCTCGGA	0	Ccr9-/-	0.640791		ATCATCTGTCCGTGAC	0	Ccr9+/+	1.40475	CGACCTTTCACCTCGT	0	Ccr9-/-	2.19364		GTGCATAAGACTGGGT	0	Ccr9+/+	1.40905	GATGAAATCTCGTATT	0	Ccr9-/-	2.00112
TGAAAGACACAACTGT	0	0.596024		ACATGGTAGCTGATAA	0	0.951271		CAGCTGGCAAGCTGAG	0	2.95002		TGAAAGACACAACTGT	0	Ccr9+/+	0.596024	CACACCTCAGCCAGAA	0	Ccr9-/-	1.7016		ATCATCTTCTGGTTCC	0	Ccr9+/+	1.38301	CGACTTCTCCTTAATC	0	Ccr9-/-	1.05424		GTGCATATCAACACTG	0	Ccr9+/+	0.556891	GATTCAGAGCCAGGAT	0	Ccr9-/-	1.67841
TGAAAGATCAGTACGT	0	0.251553		ACATGGTCACAGGAGT	0	1.64794		CAGCTGGCATCAGTAC	0	1.36286		TGAAAGATCAGTACGT	0	Ccr9+/+	0.251553	CACACTCAGGCTAGGT	0	Ccr9-/-	0.664035		ATCCACCGTCTAAAGA	0	Ccr9+/+	0.70463	CGAGAAGGTACCAGTT	0	Ccr9-/-	1.88084		GTGCGGTTCCAAACAC	0	Ccr9+/+	0.949654	GATTCAGCAAGAGTCG	0	Ccr9-/-	1.58878
TGACTAGTCAAACAAG	0	0.835339		ACCAGTAGTCTCCACT	0	1.09526		CAGGTGCAGACCTTTG	0	1.68617		TGACTAGTCAAACAAG	0	Ccr9+/+	0.835339	CACAGTAGTACAGTGG	0	Ccr9-/-	0.785302		ATCCGAAAGGCCGAAT	0	Ccr9+/+	1.49749	CGAGAAGGTATATGGA	0	Ccr9-/-	1.12698		GTGTTAGAGAGGTTAT	0	Ccr9+/+	2.26137	GATTCAGCACAGCGTC	0	Ccr9-/-	0.910065
TGCGCAGCATGAGCGA	0	1.65342		ACCCACTAGATGCCAG	0	1.97573		CAGGTGCGTACACCGC	0	1.69151		TGCGCAGCATGAGCGA	0	Ccr9+/+	1.65342	CACATAGAGAGGTTAT	0	Ccr9-/-	0.636623		ATCCGAAGTTCCACGG	0	Ccr9+/+	1.119	CGAGAAGGTCTTCAAG	0	Ccr9-/-	1.43529		GTTTCTAAGGGATACC	0	Ccr9+/+	1.13711	GCAAACTCATTGGGCC	0	Ccr9-/-	2.0758
TGCGTGGTCGGATGTT	0	0.897088		ACCCACTCAAATACAG	0	2.18009		CAGTAACCAGCCTTTC	0	2.05149		TGCGTGGTCGGATGTT	0	Ccr9+/+	0.897088	CACATAGGTTAAGTAG	0	Ccr9-/-	0.905878		ATCTACTTCGCGTTTC	0	Ccr9+/+	1.79206	CGAGAAGTCAGTCAGT	0	Ccr9-/-	1.67092		TAAACCGCAACTTGAC	0	Ccr9+/+	1.92927	GCAAACTTCGTTTGCC	0	Ccr9-/-	1.69523
TGGGAAGCAGCTATTG	0	1.30571		ACCCACTGTCTGATTG	0	3.17771		CAGTCCTAGATGAGAG	0	1.77853		TGGGAAGCAGCTATTG	0	Ccr9+/+	1.30571	CACATTTCAGGCGATA	0	Ccr9-/-	0.850119		ATCTGCCTCATGTGGT	0	Ccr9+/+	1.46673	CGAGAAGTCGATAGAA	0	Ccr9-/-	1.97046		TACTCGCTCGGCGCTA	0	Ccr9+/+	1.24606	GCAATCAGTGTCTGAT	0	Ccr9-/-	1.59621
TGGGAAGGTATGGTTC	0	0.528577		ACCGTAAAGGTTCCTA	0	1.42449		CATATTCTCACTGGGC	0	1.68863		TGGGAAGGTATGGTTC	0	Ccr9+/+	0.528577	CACATTTCATCAGTAC	0	Ccr9-/-	2.14079		ATGAGGGTCCTTAATC	0	Ccr9+/+	1.40706	CGAGCACCAAAGGCGT	0	Ccr9-/-	1.42191		TAGACCAGTACCGTTA	0	Ccr9+/+	1.83789	GCAGTTAGTCTAGTCA	0	Ccr9-/-	1.19918
TTAGGCACAAGTCATC	0	1.04362		ACGAGCCAGATGCCAG	0	1.39164		CATATTCTCGTAGATC	0	1.76068		TTAGGCACAAGTCATC	0	Ccr9+/+	1.04362	CACCACTCAGCGAACA	0	Ccr9-/-	1.80149		ATGTGTGAGACAATAC	0	Ccr9+/+	1.76654	CGAGCCACACATTCGA	0	Ccr9-/-	1.21166		TCACGAATCCTGTAGA	0	Ccr9+/+	0.689268	GCATACAAGATAGGAG	0	Ccr9-/-	1.9068
TTAGTTCCATATACGC	0	0.458948		ACGAGCCGTGTGCGTC	0	1.47716		CATCAAGTCAACCAAC	0	2.36912		TTAGTTCCATATACGC	0	Ccr9+/+	0.458948	CACCACTCATATGGTC	0	Ccr9-/-	1.41736		ATGTGTGAGTACGTAA	0	Ccr9+/+	0.643619	CGAGCCATCAGTTCGA	0	Ccr9-/-	1.96077		TCAGGTAAGGCATGGT	0	Ccr9+/+	1.01644	GCATGATGTTCTGGTA	0	Ccr9-/-	1.68904
TTCCCAGCAATTGCTG	0	0.595632		ACGAGGACAAGGTTTC	0	1.31854		CATCAGATCCTATGTT	0	2.4843		TTCCCAGCAATTGCTG	0	Ccr9+/+	0.595632	CACCACTGTAGCTTGT	0	Ccr9-/-	0.590566		ATTGGACCAAGGACAC	0	Ccr9+/+	0.942667	CGAGCCATCTCTTGAT	0	Ccr9-/-	2.39005		TCAGGTACAGCCAATT	0	Ccr9+/+	0.994829	GCATGCGTCGAACGGA	0	Ccr9-/-	1.84268
TTCGAAGCAAACGCGA	0	1.69955		ACGATACTCAGCCTAA	0	1.16193		CATCCACAGTTGAGAT	0	0.852958		TTCGAAGCAAACGCGA	0	Ccr9+/+	1.69955	CACCACTGTATTACCG	0	Ccr9-/-	0.960626		CAAGATCGTTTGCATG	0	Ccr9+/+	2.19389	CGATGGCTCCAAACAC	0	Ccr9-/-	1.39013		TCTCTAATCGGCGCTA	0	Ccr9+/+	1.15487	GCCAAATAGTACACCT	0	Ccr9-/-	1.51923
TTCGGTCAGGACTGGT	0	0.507247		ACGATGTCAAGGACTG	0	1.37812		CATGCCTAGCGCCTCA	0	1.37213		TTCGGTCAGGACTGGT	0	Ccr9+/+	0.507247	CACCACTGTCGACTAT	0	Ccr9-/-	1.00023		CAAGATCTCACTTACT	0	Ccr9+/+	0.435049	CGATGGCTCTCTGTCG	0	Ccr9-/-	1.28955		TGAGAGGGTCGATTGT	0	Ccr9+/+	1.11227	GCGACCACAAGGTGTG	0	Ccr9-/-	1.97953
TTCGGTCTCGCTGATA	0	0.565667		ACGCAGCCATTGGTAC	0	1.37934		CATGCCTTCTTACCGC	0	1.77225		TTCGGTCTCGCTGATA	0	Ccr9+/+	0.565667	CACCAGGAGAAACCAT	0	Ccr9-/-	0.545045		CACAAACGTTAAAGTG	0	Ccr9+/+	1.27061	CGATGTACAAACCTAC	0	Ccr9-/-	0.98309		TGAGCCGGTCAGAGGT	0	Ccr9+/+	1.17557	GCGCAGTAGAGTCTGG	0	Ccr9-/-	1.79396
TTCTCAAGTGCGCTTG	0	1.85827		ACGCAGCTCAGGTTCA	0	1.85181		CATGGCGCAAGGACTG	0	1.50188		TTCTCAAGTGCGCTTG	0	Ccr9+/+	1.85827	CACCAGGAGAAACGCC	0	Ccr9-/-	2.13754		CACCACTCAATACGCT	0	Ccr9+/+	0.881629	CGATTGAGTAAATGAC	0	Ccr9-/-	1.12076		TGCCCATAGTGTGGCA	0	Ccr9+/+	1.49918	GCGCAGTTCCAGATCA	0	Ccr9-/-	2.2246
TTCTTAGCAGCTATTG	0	0.580546		ACGCCGATCCGGGTGT	0	1.03586		CATTATCGTGATGATA	0	1.39577		TTCTTAGCAGCTATTG	0	Ccr9+/+	0.580546	CACCAGGAGACACGAC	0	Ccr9-/-	0.490367		CACCTTGAGGATCGCA	0	Ccr9+/+	0.300946	CGCCAAGCAGGTCCAC	0	Ccr9-/-	1.37003		TGCCCTAGTTAGATGA	0	Ccr9+/+	1.34037	GCGCCAAGTCAAACTC	0	Ccr9-/-	1.52786
TTGAACGAGGAGTAGA	0	0.595763		ACGGCCAAGAACAACT	0	1.22739		CCAATCCAGCAATCTC	0	0.504659		TTGAACGAGGAGTAGA	0	Ccr9+/+	0.595763	CACCAGGAGTTGAGTA	0	Ccr9-/-	1.04386		CACTCCACAGCTGTTA	0	Ccr9+/+	1.58205	CGCGGTACAGATCTGT	0	Ccr9-/-	0.795157		TGGCCAGAGGTGATAT	0	Ccr9+/+	1.22449	GCGCGATCATCCGTGG	0	Ccr9-/-	1.81615
TTGAACGCAGATGAGC	0	2.25438		ACGGGCTAGCATCATC	0	2.45944		CCAATCCAGTCATCCA	0	0.605973		TTGAACGCAGATGAGC	0	Ccr9+/+	2.25438	CACCAGGGTGGTCCGT	0	Ccr9-/-	1.11503		CAGAATCAGTGAACAT	0	Ccr9+/+	0.882688	CGCGGTAGTACTTGAC	0	Ccr9-/-	1.25699		TGGGCGTCAAGCGATG	0	Ccr9+/+	1.07917	GCGGGTTCATGCGCAC	0	Ccr9-/-	1.78395
TTGAACGGTACAGTTC	0	0.992704		ACGGGTCTCGTAGGAG	0	2.45839		CCAATCCTCTTAGAGC	0	1.39159		TTGAACGGTACAGTTC	0	Ccr9+/+	0.992704	CACCAGGGTTCCATGA	0	Ccr9-/-	0.916601		CAGCCGAGTTAGGGTG	0	Ccr9+/+	1.53058	CGCGGTAGTTACAGAA	0	Ccr9-/-	1.53083		TGTCCCACACAGACTT	0	Ccr9+/+	1.48982	GCTCCTAGTCTAACGT	0	Ccr9-/-	1.76689
TTGAACGGTATAGTAG	0	1.07691		ACGTCAATCATCGGAT	0	2.89488		CCAATCCTCTTCATGT	0	1.41331		TTGAACGGTATAGTAG	0	Ccr9+/+	1.07691	CACCAGGTCACCCTCA	0	Ccr9-/-	0.710519		CAGGTGCTCTGACCTC	0	Ccr9+/+	1.71729	CGCGTTTAGTATGACA	0	Ccr9-/-	1.78916		TGTGGTACATGGTTGT	0	Ccr9+/+	0.840418	GCTCCTATCTCCAACC	0	Ccr9-/-	1.65193
TTGCCGTGTCATGCCG	0	1.66369		ACTATCTTCGCTGATA	0	1.97397		CCACGGAAGATCGGGT	0	1.83313		TTGCCGTGTCATGCCG	0	Ccr9+/+	1.66369	CACCTTGAGCACCGCT	0	Ccr9-/-	0.751083		CATCCACAGCCCAGCT	0	Ccr9+/+	0.850399	CGCTATCCACACCGAC	0	Ccr9-/-	2.00535		TTAACTCCAGATGGCA	0	Ccr9+/+	0.877053	GCTGCGATCTCCAGGG	0	Ccr9-/-	2.85163
TTGCCGTTCTTGCAAG	0	0.799801		ACTGAACGTTCGTCTC	0	1.26368		CCACTACCACAAGCCC	0	1.70814		TTGCCGTTCTTGCAAG	0	Ccr9+/+	0.799801	CACCTTGCAGAGTGTG	0	Ccr9-/-	1.49964		CATCCACAGTGAATTG	0	Ccr9+/+	1.90003	CGCTATCTCTCCAGGG	0	Ccr9-/-	2.2349		TTAGGCACAATCGAAA	0	Ccr9+/+	0.955666	GCTGCTTGTTATCCGA	0	Ccr9-/-	1.76156
TTGGAACGTGTTTGTG	0	0.397607		ACTGAACTCCCTTGCA	0	1.69536		CCACTACGTACCGAGA	0	1.56718		TTGGAACGTGTTTGTG	0	Ccr9+/+	0.397607	CACTCCACATGGTAGG	0	Ccr9-/-	0.793034		CATCCACGTATAGTAG	0	Ccr9+/+	0.292699	CGCTGGAAGTCAATAG	0	Ccr9-/-	1.18978		TTCCCAGTCCTATTCA	0	Ccr9+/+	0.603071	GCTGGGTGTATTCTCT	0	Ccr9-/-	1.88431
TTGGAACTCTCTGCTG	0	1.23085		ACTGCTCAGTCAATAG	0	0.566688		CCACTACTCAGATAAG	0	1.64327		TTGGAACTCTCTGCTG	0	Ccr9+/+	1.23085	CACTCCAGTGTGGCTC	0	Ccr9-/-	0.449299		CATGCCTGTAGCCTCG	0	Ccr9+/+	0.983457	CGCTTCAAGCCAGGAT	0	Ccr9-/-	1.90566		TTCTCCTCAGTTCCCT	0	Ccr9+/+	2.35516	GCTGGGTTCCAAGTAC	0	Ccr9-/-	1.64562
TTGGCAACATTAACCG	0	1.5145		ACTGTCCTCCAGAAGG	0	1.08959		CCAGCGAAGCGATGAC	0	1.6911		TTGGCAACATTAACCG	0	Ccr9+/+	1.5145	CACTCCAGTTGGTTTG	0	Ccr9-/-	1.0417		CATTATCTCTGTCTCG	0	Ccr9+/+	0.62299	CGCTTCACACTGCCAG	0	Ccr9-/-	1.91041		TTCTCCTGTTCAGCGC	0	Ccr9+/+	1.31613	GCTTCCACACGACGAA	0	Ccr9-/-	1.94029
TTTATGCAGAATGTGT	0	1.42501		ACTGTCCTCGAATGCT	0	1.47716		CCAGCGAAGTGTACCT	0	2.13811		TTTATGCAGAATGTGT	0	Ccr9+/+	1.42501	CAGAATCCAAGCGAGT	0	Ccr9-/-	0.905878		CCACGGAGTCGAGTTT	0	Ccr9+/+	0.839573	CGCTTCACAGGCGATA	0	Ccr9-/-	1.20179		TTGCGTCCACGTAAGG	0	Ccr9+/+	1.01964	GCTTCCAGTATAGGGC	0	Ccr9-/-	1.74011
TTTCCTCAGATGAGAG	0	0.242695		ACTTACTAGCTATGCT	0	1.11023		CCAGCGACATGGATGG	0	2.0734		TTTCCTCAGATGAGAG	0	Ccr9+/+	0.242695	CAGAATCCATAGTAAG	0	Ccr9-/-	1.01305		CCCTCCTTCATGTCTT	0	Ccr9+/+	0.191135	CGCTTCATCTACCAGA	0	Ccr9-/-	1.20902		TTGGAACAGATACACA	0	Ccr9+/+	1.50661	GGAATAAAGGATGGTC	0	Ccr9-/-	2.46804
TTTCCTCCAAACGTGG	0	2.38416		ACTTACTGTTTAGGAA	0	1.83035		CCATGTCCATTGCGGC	0	1.22866		TTTCCTCCAAACGTGG	0	Ccr9+/+	2.38416	CAGAGAGCAATGGATA	0	Ccr9-/-	2.21876		CCGGTAGAGACCTAGG	0	Ccr9+/+	0.879516	CGGACACAGCTCCTTC	0	Ccr9-/-	2.34226		TTGGCAAGTGCTTCTC	0	Ccr9+/+	0.671181	GGAATAATCCCAAGTA	0	Ccr9-/-	1.99276
TTTCCTCTCAACGAAA	0	0.593419		ACTTACTTCATTCACT	0	2.37156		CCCAATCGTACAGTGG	0	1.37039		TTTCCTCTCAACGAAA	0	Ccr9+/+	0.593419	CAGAGAGGTCATACTG	0	Ccr9-/-	0.691974		CCGGTAGTCACAACGT	0	Ccr9+/+	1.30652	CGGCTAGAGTTAAGTG	0	Ccr9-/-	1.32119		AAAGTAGTCTTTAGGG	1	Ccr9+/+	1.34037	GGACATTAGGGCATGT	0	Ccr9-/-	2.00672
TTTGTCATCATTTGGG	0	1.91202		ACTTACTTCTGTGCAA	0	1.4868		CCCAGTTCACAGGCCT	0	2.9182		TTTGTCATCATTTGGG	0	Ccr9+/+	1.91202	CAGAGAGTCTGACCTC	0	Ccr9-/-	1.79674		CCGTGGAGTATAGGGC	0	Ccr9+/+	2.34489	CGGCTAGGTTCCACGG	0	Ccr9-/-	1.78369		AACCGCGAGTCCGGTC	1	Ccr9+/+	1.9477	GGACATTCAGGGATTG	0	Ccr9-/-	1.81756
AAACCTGCATTCCTCG	0	0.815128		ACTTGTTGTAAGGATT	0	1.10617		CCGTACTCAGACGCTC	0	1.57883		AAAGATGTCCTGCTTG	0	Ccr9+/+	0.877742	CAGATCATCCGAATGT	0	Ccr9-/-	0.512974		CCGTGGAGTCACACGC	0	Ccr9+/+	1.1596	CGGCTAGTCTCTTGAT	0	Ccr9-/-	2.46259		AAGACCTCACAAGTAA	1	Ccr9+/+	1.49784	GGAGCAAAGGGCTTGA	0	Ccr9-/-	1.56285
AAACCTGGTTGCGCAC	0	0.889579		ACTTTCACACTATCTT	0	1.21565		CCGTGGAAGACAAAGG	0	1.53238		AAAGTAGGTCACTGGC	0	Ccr9+/+	0.668372	CAGCAGCAGGCAATTA	0	Ccr9-/-	1.75809		CCGTTCACAAACGCGA	0	Ccr9+/+	1.5782	CGGTTAAAGCCAGAAC	0	Ccr9-/-	0.94059		AAGGCAGAGGCTAGCA	1	Ccr9+/+	1.38505	GGATGTTAGTAGTGCG	0	Ccr9-/-	1.73449
AAACCTGTCCAAAGTC	0	1.57094		ACTTTCAGTGGCAAAC	0	1.92989		CCTACACAGTTACCCA	0	1.6911		AAATGCCAGAGTAAGG	0	Ccr9+/+	1.36772	CAGCAGCAGTAGTGCG	0	Ccr9-/-	0.579017		CCTAAAGTCCTTCAAT	0	Ccr9+/+	1.9541	CGTAGCGAGATACACA	0	Ccr9-/-	0.673204		AATCGGTAGGAATCGC	1	Ccr9+/+	2.3876	GGCCGATCAGTATCTG	0	Ccr9-/-	1.93503
AAACGGGCACCGTTGG	0	1.38355		AGAATAGAGGAGCGAG	0	1.15882		CCTACCAGTCACACGC	0	1.61849		AAATGCCGTTAAGACA	0	Ccr9+/+	0.473488	CAGCAGCGTAAATACG	0	Ccr9-/-	0.596024		CCTACACCAGCTTAAC	0	Ccr9+/+	0.992076	CGTAGCGTCTATGTGG	0	Ccr9-/-	2.11991		ACACCAATCGGACAAG	1	Ccr9+/+	1.61582	GGCCGATTCAGGATCT	0	Ccr9-/-	1.9163
AAACGGGGTGATAAGT	0	2.53691		AGAATAGAGGAGTAGA	0	0.735702		CCTAGCTCACATCTTT	0	1.83028		AACTCTTCAACGATGG	0	Ccr9+/+	1.37316	CAGCATACAGTCTTCC	0	Ccr9-/-	2.17562		CCTACACGTGCAGGTA	0	Ccr9+/+	1.38814	CGTCACTAGCTGTTCA	0	Ccr9-/-	2.57239		ACACCGGCAGAGTGTG	1	Ccr9+/+	1.06885	GGCGACTGTTCGCGAC	0	Ccr9-/-	1.79625
AAACGGGTCTGGCGAC	0	2.39636		AGAATAGCATTATCTC	0	2.32662		CCTATTACACTTGGAT	0	1.70982		AACTCTTCATCACAAC	0	Ccr9+/+	0.202064	CAGCATATCTTCAACT	0	Ccr9-/-	1.27605		CCTTACGGTCCGCTGA	0	Ccr9+/+	0.912361	CGTCACTCAAGCCTAT	0	Ccr9-/-	1.58436		ACCAGTATCCAAAGTC	1	Ccr9+/+	0.310118	GGCTCGAAGTTCGCAT	0	Ccr9-/-	1.72591
AAAGATGGTCTCCATC	0	0.977859		AGAGCGAAGGCTAGGT	0	2.23999		CCTATTATCCTAGAAC	0	0.996651		AACTCTTTCACCTCGT	0	Ccr9+/+	1.19756	CAGCCGAAGACATAAC	0	Ccr9-/-	0.652315		CCTTCCCAGTAGCGGT	0	Ccr9+/+	2.7215	CGTCAGGCAGCTCGCA	0	Ccr9-/-	1.24793		ACCTTTACAGCGATCC	1	Ccr9+/+	2.18216	GGCTCGACATGCAACT	0	Ccr9-/-	2.09638
AAAGATGTCTTATCTG	0	1.5006		AGAGCGAAGTAGTGCG	0	1.58591		CCTCAGTAGAGCTTCT	0	2.39357		AACTGGTCACGAAGCA	0	Ccr9+/+	0.239919	CAGCCGAAGGGATACC	0	Ccr9-/-	1.04426		CCTTCGATCACTTATC	0	Ccr9+/+	2.80642	CGTCAGGCAGGTGGAT	0	Ccr9-/-	1.77222		ACGCCAGAGCGATATA	1	Ccr9+/+	1.51239	GGCTGGTAGATGTGTA	0	Ccr9-/-	1.54466
AAAGCAACACCATGTA	0	0.887615		AGAGCTTTCGAGGTAG	0	2.3036		CCTCAGTTCTGATACG	0	1.63351		AAGCCGCAGATGCCTT	0	Ccr9+/+	0.688084	CAGCGACAGACTGGGT	0	Ccr9-/-	0.854236		CGAACATTCTTTCCTC	0	Ccr9+/+	0.560972	CGTCAGGGTTAGGGTG	0	Ccr9-/-	1.14654		ACGGGCTCACGGTTTA	1	Ccr9+/+	1.20085	GGGAATGGTGACTACT	0	Ccr9-/-	1.62041
AAAGCAATCACAAACC	0	1.08545		AGATCTGTCCGCAGTG	0	1.39869		CCTTCCCAGTGGGTTG	0	1.51992		AAGCCGCCACATTTCT	0	Ccr9+/+	0.279789	CAGCGACAGAGACTAT	0	Ccr9-/-	2.1824		CGAGCACAGCCAGTTT	0	Ccr9+/+	1.35113	CGTCCATAGGACATTA-1	0	Ccr9-/-	1.1688		ACGTCAAAGGTGACCA	1	Ccr9+/+	1.71234	GGGATGAGTGTTTGGT	0	Ccr9-/-	1.75012
AAAGCAATCTCTGCTG	0	2.40052		AGATTGCAGATGTCGG	0	1.01153		CCTTCCCCAAGCGCTC	0	1.84556		AATCCAGCACTAGTAC	0	Ccr9+/+	1.61869	CAGCGACTCTCTGCTG	0	Ccr9-/-	1.05789		CGCCAAGCAGTTCCCT	0	Ccr9+/+	1.16286	CGTGAGCGTCAGGACA	0	Ccr9-/-	2.44321		ACGTCAACAATGAATG	1	Ccr9+/+	1.49818	GGGCACTTCTTGACGA	0	Ccr9-/-	1.69275
AAAGCAATCTGCAGTA	0	0.674491		AGATTGCGTGTCAATC	0	1.35924		CCTTCCCCATGAGCGA	0	2.30354		ACACCCTTCACTATTC	0	Ccr9+/+	0.770247	CAGCTAATCTCGCATC	0	Ccr9-/-	1.42564		CGCTGGATCGTTTATC	0	Ccr9+/+	0.623835	CGTGAGCGTGTGCGTC	0	Ccr9-/-	2.4563		ACTATCTTCACAACGT	1	Ccr9+/+	2.00616	GGGCACTTCTTGTACT	0	Ccr9-/-	1.51923
AAATGCCCACGCTTTC	0	1.07991		AGCCTAACACGCGAAA	0	1.39123		CCTTCCCTCAAGGCTT	0	1.86942		ACAGCTACAAACGCGA	0	Ccr9+/+	0.34557	CAGCTGGAGCTACCGC	0	Ccr9-/-	1.80819		CGGACGTAGTCGTTTG	0	Ccr9+/+	2.32413	CGTGTCTGTATAGTAG	0	Ccr9-/-	2.4648		ACTGAGTGTACAGCAG	1	Ccr9+/+	1.87313	GGGTCTGAGATATGCA	0	Ccr9-/-	1.92371
AACACGTAGACAGGCT	0	1.55666		AGCGTATAGCGGCTTC	0	1.86324		CCTTCGACAGTATCTG	0	1.83646		ACCCACTAGAGCAATT	0	Ccr9+/+	1.12002	CAGCTGGAGTCGATAA	0	Ccr9-/-	1.48307		CGGTTAAAGGCTAGGT	0	Ccr9+/+	1.5898	CGTTCTGAGGTCATCT	0	Ccr9-/-	2.75532		AGACGTTGTACTTGAC	1	Ccr9+/+	1.32795	GGTGAAGGTTTAGGAA	0	Ccr9-/-	2.72465
AACACGTTCCAAACAC	0	0.817267		AGCGTATCAGGCAGTA	0	1.77222		CCTTCGACAGTCCTTC	0	1.97789		ACCCACTAGCAGGCTA	0	Ccr9+/+	1.79494	CAGCTGGCAAGCTGAG	0	Ccr9-/-	2.10968		CGTAGGCCAGTTTACG	0	Ccr9+/+	0.883324	CGTTCTGGTGCTTCTC	0	Ccr9-/-	1.96929		AGACGTTGTTCACGGC	1	Ccr9+/+	1.11717	GGTGCGTTCCCAACGG	0	Ccr9-/-	1.81382
AACACGTTCCGCATCT	0	1.50555		AGCTCCTCAAGGACTG	0	0.534561		CCTTTCTTCTTGGGTA	0	2.42221		ACGCCGACAGGGATTG-1	0	Ccr9+/+	1.16425	CAGCTGGCATCAGTAC	0	Ccr9-/-	0.447636		CGTCAGGTCAGATAAG	0	Ccr9+/+	1.0377	CGTTGGGAGGCTATCT	0	Ccr9-/-	1.26439		AGAGCTTGTCTGGAGA	1	Ccr9+/+	1.51444	GTAACTGGTACCGAGA	0	Ccr9-/-	1.26899
AACCGCGGTCCGAAGA	0	1.76028		AGCTCCTTCCAGATCA	0	1.65126		CGAGAAGGTACCAGTT	0	3.45249		ACGTCAAGTATCACCA	0	Ccr9+/+	0.884483	CAGGTGCAGACCTTTG	0	Ccr9-/-	0.680368		CGTTAGACATTCTCAT	0	Ccr9+/+	1.28156	CTAACTTAGTTGAGAT	0	Ccr9-/-	1.24827		AGATCTGGTGGGTATG	1	Ccr9+/+	1.85184	GTACGTAAGACTAAGT	0	Ccr9-/-	1.66508
AACGTTGCATTAGCCA	0	0.500893		AGCTCTCCAGGACCCT	0	1.22167		CGAGAAGGTATATGGA	0	0.841442		ACTGAACAGGAGTTGC	0	Ccr9+/+	0.645265	CAGGTGCGTACACCGC	0	Ccr9-/-	0.684215		CTACACCCAATTGCTG	0	Ccr9+/+	1.44821	CTAACTTCAAGCTGTT	0	Ccr9-/-	1.89623		AGCGGTCTCGTAGGTT	1	Ccr9+/+	1.49818	GTACGTAAGCGAGAAA	0	Ccr9-/-	1.50627
AACTCAGAGGTGCTAG	0	2.11984		AGCTTGAGTCCGTCAG	0	2.04447		CGAGAAGGTGTTCGAT	0	1.88182		ACTGAGTGTTGTTTGG	0	Ccr9+/+	0.475221	CAGTAACCAGCCTTTC	0	Ccr9-/-	0.943346		CTAGAGTGTGTTCGAT	0	Ccr9+/+	1.65256	CTAATGGCAGGATTGG	0	Ccr9-/-	1.13835		AGGCCACGTTCGTTGA	1	Ccr9+/+	1.46877	GTACGTAGTCTCACCT	0	Ccr9-/-	1.52856
AACTCAGCAACACCTA	0	1.3531		AGGCCACCAAAGCAAT	0	1.26616		CGATGGCAGAGACTAT	0	1.45715		ACTGAGTTCTGTCTAT	0	Ccr9+/+	1.34893	CAGTAACTCATGTCCC	0	Ccr9-/-	0.854236		CTAGCCTGTACGCACC	0	Ccr9+/+	0.635511	CTAATGGGTAGAAGGA	0	Ccr9-/-	1.29578		AGGCCACTCAGCTCGG	1	Ccr9+/+	1.52337	GTACGTATCAGAAATG	0	Ccr9-/-	1.62539
AACTCCCTCCTCTAGC	0	0.957182		AGGCCACGTGTGACGA	0	1.05721		CGATGGCTCTCTGTCG	0	1.7709		ACTGCTCCACATTTCT	0	Ccr9+/+	0.218065	CAGTCCTAGATGAGAG	0	Ccr9-/-	0.746856		CTAGTGAGTAGGACAC	0	Ccr9+/+	1.08987	CTACACCCACCGGAAA	0	Ccr9-/-	0.651101		AGTCTTTCAGATCCAT	1	Ccr9+/+	0.889034	GTACTTTAGAATGTGT	0	Ccr9-/-	1.60108
AACTCTTAGTGTCTCA	0	1.35449		AGGCCACTCTGCGGCA	0	1.04167		CGCCAAGAGATGTGTA	0	1.73665		ACTGCTCCAGGGTATG	0	Ccr9+/+	0.946729	CATATGGTCAGTCAGT	0	Ccr9-/-	0.707854		CTAGTGATCACCTCGT	0	Ccr9+/+	1.34155	CTACATTAGACTAAGT	0	Ccr9-/-	2.38078		AGTGTCAGTTGTGGCC	1	Ccr9+/+	1.61202	GTACTTTTCTGCAAGT	0	Ccr9-/-	1.71614
AACTCTTGTCATATCG	0	0.900672		AGGCCGTTCATTGCGA	0	1.24481		CGCGGTAGTACTTGAC	0	1.73105		ACTTACTGTTAAGAAC	0	Ccr9+/+	0.786157	CATCAAGTCAACCAAC	0	Ccr9-/-	1.17199		CTCATTATCCTTGGTC	0	Ccr9+/+	0.619901	CTACATTCATCGGGTC	0	Ccr9-/-	1.04114		AGTTGGTAGGTAGCTG	1	Ccr9+/+	1.63235	GTATCTTAGAATGTTG	0	Ccr9-/-	1.8013
AACTGGTCATTGGGCC	0	2.09659		AGGGAGTTCTGTTGAG	0	1.05289		CGCGGTAGTTACAGAA	0	2.06625		AGCAGCCGTACCGTTA	0	Ccr9+/+	1.77655	CATCAGACAGTGAGTG	0	Ccr9-/-	0.699819		CTCCTAGAGGGAGTAA	0	Ccr9+/+	1.3142	CTACATTGTCCGAATT	0	Ccr9-/-	1.31816		ATCACGACATGTAGTC	1	Ccr9+/+	1.13843	GTATTCTAGTACTTGC	0	Ccr9-/-	1.46036
AACTGGTGTGCGATAG	0	0.815128		AGGGATGCAAGTTAAG	0	0.875938		CGCTTCAAGCCAGGAT	0	2.52507		AGCAGCCGTAGAAAGG	0	Ccr9+/+	1.05732	CATCAGAGTCTTCTCG	0	Ccr9-/-	2.26664		CTCCTAGGTTGGTGGA	0	Ccr9+/+	1.5602	CTACCCACATCCGTGG	0	Ccr9-/-	1.89443		ATCACGATCGTGTAGT	1	Ccr9+/+	2.04565	GTATTCTTCACTTATC	0	Ccr9-/-	2.29876
AACTTTCAGCGCTTAT	0	0.632755		AGGGTGAAGTGGGTTG	0	1.43703		CGCTTCACAGGCGATA	0	1.66348		AGCAGCCTCCTGCTTG	0	Ccr9+/+	1.83438	CATCAGATCCTATGTT	0	Ccr9-/-	0.628088		CTGAAACGTCCAGTGC	0	Ccr9+/+	0.73384	CTACCCAGTTATTCTC	0	Ccr9-/-	1.34858		ATCATCTAGACTAAGT	1	Ccr9+/+	1.49918	GTCAAGTCACATGACT	0	Ccr9-/-	1.55461
AACTTTCTCCCAAGTA	0	1.28361		AGGGTGACAATCTGCA	0	2.31999		CGCTTCAGTAGCGCAA	0	2.21435		AGCATACCAGACGCCT	0	Ccr9+/+	1.01328	CATCGAACAGCTGGCT	0	Ccr9-/-	1.86723		CTGAAGTTCAGGTAAA	0	Ccr9+/+	0.859351	CTAGAGTAGTGTACTC	0	Ccr9-/-	1.1943		ATCATCTCATCGGGTC	1	Ccr9+/+	1.799	GTCAAGTTCTATCCTA	0	Ccr9-/-	0.881075
AAGCCGCCATGGTCTA	0	1.26929		AGGGTGATCATCGCTC	0	1.49097		CGGAGCTAGTTCGCAT	0	1.82791		AGCGTATGTAGAGTGC	0	Ccr9+/+	1.55841	CATCGAAGTTCTGTTT	0	Ccr9-/-	1.90646		CTTCTCTGTACGCACC	0	Ccr9+/+	1.35429	CTAGAGTCACATGACT	0	Ccr9-/-	1.52358		ATCCACCAGCTCAACT	1	Ccr9+/+	1.05039	GTCACAACACCTTGTC	0	Ccr9-/-	1.24155
AAGGAGCTCTAGAGTC	0	1.49363		AGGTCATAGTTGTAGA	0	0.950102		CGGAGCTTCTTACCGC	0	2.89138		AGCTCTCGTGGTCTCG	0	Ccr9+/+	0.814416	CATCGAAGTTGATTCG	0	Ccr9-/-	1.76724		GAAACTCTCACTCCTG	0	Ccr9+/+	1.53399	CTAGCCTGTCTAAAGA	0	Ccr9-/-	2.11825		ATCCGAACACCGAATT	1	Ccr9+/+	1.83574	GTCACAACATCCCATC	0	Ccr9-/-	2.60011
AAGGCAGCAATGGATA	0	1.38032		AGGTCATTCGTATCAG	0	1.26687		CGGTTAAAGCCAGAAC	0	1.34375		AGGGAGTAGTTAGCGG	0	Ccr9+/+	0.234481	CATCGAATCACCATAG	0	Ccr9-/-	0.919663		GAACCTAGTTATGCGT	0	Ccr9+/+	1.1732	CTAGTGAGTACCGCTG	0	Ccr9-/-	1.50029		ATCTGCCAGAGTGAGA	1	Ccr9+/+	1.1954	GTCACGGAGGGTTCCC	0	Ccr9-/-	2.53448
AAGGCAGGTAGAAAGG	0	1.66352		AGGTCCGCAAATTGCC	0	0.911918		CGTAGCGTCTATGTGG	0	1.88381		AGGGAGTTCAACTCTT	0	Ccr9+/+	1.33804	CATCGGGCACGAAAGC	0	Ccr9-/-	0.905878		GAAGCAGGTGTTTGGT	0	Ccr9+/+	1.23919	CTAGTGAGTCGGCATC	0	Ccr9-/-	1.30988		ATTACTCCAGGGCATA	1	Ccr9+/+	1.07268	GTCATTTAGTGAAGAG	0	Ccr9-/-	1.98558
AAGTCTGCAAAGGTGC	0	0.734325		AGGTCCGTCATTCACT	0	1.56953		CGTAGGCCAAGGACAC	0	2.32174		AGGGATGTCGTAGATC	0	Ccr9+/+	0.813883	CATGACAGTCGGGTCT	0	Ccr9-/-	2.8517		GAATAAGCACTTCGAA	0	Ccr9+/+	1.10429	CTCACACAGCTCCTTC	0	Ccr9-/-	1.41297		ATTCTACTCTTAGAGC	1	Ccr9+/+	1.337	GTCATTTTCTTACCGC	0	Ccr9-/-	1.79213
AAGTCTGCAGTACACT	0	1.87256		AGTGAGGTCTACCAGA	0	2.16934		CGTCCATAGGACATTA-1	0	1.62309		AGGTCATAGGAGCGAG	0	Ccr9+/+	1.11477	CATGCCTAGCGCCTCA	0	Ccr9-/-	1.95587		GAATAAGTCGCCAAAT	0	Ccr9+/+	1.40036	CTCACACTCATGTCTT	0	Ccr9-/-	1.45553		ATTGGACTCCAGTAGT	1	Ccr9+/+	1.71995	GTCCTCAAGATAGCAT	0	Ccr9-/-	1.18251
AAGTCTGGTCAATACC	0	0.624813		AGTGGGAAGTACTTGC	0	2.47273		CGTGAGCGTGTGCGTC	0	2.25948		AGTAGTCTCTCTGTCG	0	Ccr9+/+	1.40139	CATGCCTGTAAGAGAG	0	Ccr9-/-	0.692574		GACACGCAGGATCGCA	0	Ccr9+/+	2.40823	CTCAGAATCCCGGATG	0	Ccr9-/-	2.93756		ATTGGTGCACAGACAG	1	Ccr9+/+	1.47301	GTCGGGTTCTAACCGA	0	Ccr9-/-	1.47203
AATCCAGAGGCATTGG	0	1.866		AGTGGGAGTTCGGCAC	0	2.07431		CGTTCTGAGGTCATCT	0	2.07042		AGTGTCAGTGATAAGT	0	Ccr9+/+	0.813705	CATGCCTGTGTGCCTG	0	Ccr9-/-	0.197598		GACAGAGGTCAGGACA	0	Ccr9+/+	1.44932	CTCATTAAGCTGTTCA	0	Ccr9-/-	1.34272		CACAAACTCTTAGCCC	1	Ccr9+/+	1.0969	GTCGTAAGTTCGTTGA	0	Ccr9-/-	2.55809
AATCCAGCAGCTGTAT	0	0.780362		AGTTGGTGTAAGTAGT	0	1.28919		CGTTGGGCAATGTTGC	0	1.86992		AGTTGGTGTCGTTGTA	0	Ccr9+/+	1.43955	CATGCCTGTTCACGGC	0	Ccr9-/-	2.14373		GACCAATAGTACGCGA	0	Ccr9+/+	0.618641	CTCATTATCCGAAGAG	0	Ccr9-/-	2.54205		CACACTCGTTTGCATG	1	Ccr9+/+	1.29415	GTCTCGTAGTGGAGAA	0	Ccr9-/-	1.52199
AATCCAGGTCAAAGCG	0	0.688681		ATAACGCGTCCGTCAG	0	1.45064		CTAACTTCAAGCTGTT	0	1.63935		ATAAGAGTCAAACAAG	0	Ccr9+/+	1.21448	CATGCCTGTTTGTTTC	0	Ccr9-/-	0.777989		GAGCAGACAATTGCTG	0	Ccr9+/+	0.962354	CTCCTAGTCACGAAGG	0	Ccr9-/-	0.878883		CACAGTATCTGTACGA	1	Ccr9+/+	2.38365	GTCTCGTCAACTTGAC	0	Ccr9-/-	1.41423
AATCCAGGTCATATCG	0	0.860264		ATAACGCTCTAAGCCA	0	2.63477		CTAAGACAGAAGGACA	0	1.81615		ATCATCTAGCAATATG	0	Ccr9+/+	0.0474527	CATGCCTTCTTACCGC	0	Ccr9-/-	0.742332		GAGGTGAGTAAACGCG	0	Ccr9+/+	0.503178	CTCGAAAAGAATTGTG	0	Ccr9-/-	1.13534		CACCACTAGAATAGGG	1	Ccr9+/+	1.21985	GTCTTCGTCCGGCACA	0	Ccr9-/-	0.924281
AATCCAGGTGTAACGG	0	2.222		ATAGACCTCATGCTCC	0	0.650216		CTAATGGGTTGACGTT	0	1.60597		ATCATCTGTCCGTGAC	0	Ccr9+/+	0.273408	CATGGCGCAAGGACTG	0	Ccr9-/-	1.16333		GATCAGTCAAGCTGAG	0	Ccr9+/+	0.360884	CTCGAAAAGACTGGGT	0	Ccr9-/-	0.994931		CACCAGGTCCTGCTTG	1	Ccr9+/+	1.99888	GTGCAGCCATCCGCGA	0	Ccr9-/-	2.04973
AATCGGTAGGGCTTCC	0	1.20376		ATCACGATCCAACCAA	0	1.19722		CTACACCCACCGGAAA	0	2.26137		ATCATCTTCTGGTTCC	0	Ccr9+/+	0.823722	CATTATCGTTACTGAC	0	Ccr9-/-	0.566915		GATCAGTGTGTTGAGG	0	Ccr9+/+	0.980648	CTCGAGGGTAGAAGGA	0	Ccr9-/-	1.45108		CAGATCACACATTTCT	1	Ccr9+/+	1.47432	GTGCATAGTAATTGGA	0	Ccr9-/-	1.87932
ACACCAACATCTCCCA	0	1.37201		ATCATCTAGTGGTCCC	0	1.42063		CTACATTGTCCGAATT	0	1.80592		ATCATGGAGAGCTGGT	0	Ccr9+/+	1.86059	CATTATCTCTTACCTA	0	Ccr9-/-	1.56857		GATCGTAAGGAGCGAG	0	Ccr9+/+	1.93959	CTCGGGAAGCTAGCCC	0	Ccr9-/-	2.43273		CAGCATAGTTCTCATT	1	Ccr9+/+	1.00436	GTGCGGTAGCGATGAC	0	Ccr9-/-	1.49549
ACACTGAAGATGGGTC	0	0.866532		ATCATCTAGTTGAGTA	0	2.32036		CTACCCACATCCGTGG	0	1.6374		ATCCACCGTCTAAAGA	0	Ccr9+/+	0.785986	CATTCGCAGACACGAC	0	Ccr9-/-	0.639399		GATCTAGCATGCAATC	0	Ccr9+/+	0.807165	CTCGGGAAGCTGCCCA	0	Ccr9-/-	1.39537		CATATTCCATACTACG	1	Ccr9+/+	1.42655	GTGCGGTCAGCATACT	0	Ccr9-/-	1.77538
ACACTGATCCGTACAA	0	1.99107		ATCATCTGTACCGAGA	0	1.31929		CTAGCCTCATGCAACT	0	2.09028		ATCCGAAAGGCCGAAT	0	Ccr9+/+	0.342246	CATTCGCAGAGCAATT	0	Ccr9-/-	0.998419		GCAAACTGTTCTGAAC	0	Ccr9+/+	0.915466	CTCGGGACACGTCTCT	0	Ccr9-/-	1.24378		CATCCACTCTCCCTGA	1	Ccr9+/+	2.13684	GTGGGTCCATCGGGTC	0	Ccr9-/-	1.69069
ACACTGATCTTCAACT	0	0.646951		ATCATCTTCAAACCAC	0	1.30503		CTAGCCTTCAAACAAG	0	2.6212		ATCCGAAGTTCCACGG	0	Ccr9+/+	0.591083	CCAATCCAGCAATCTC	0	Ccr9-/-	1.23528		GCACATAGTGCGATAG	0	Ccr9+/+	0.575306	CTCGTACGTGACGGTA	0	Ccr9-/-	1.29211		CATCGAACACGAAACG	1	Ccr9+/+	1.59286	GTTACAGTCAACACTG	0	Ccr9-/-	2.14832
ACAGCCGCACGGCCAT	0	0.631379		ATCATGGAGCCAGTTT	0	1.15051		CTCACACCAGTCGATT	0	1.55069		ATCTACTTCGCGTTTC	0	Ccr9+/+	0.0464533	CCAATCCAGTCATCCA	0	Ccr9-/-	1.18051		GCACTCTCACCAGCAC	0	Ccr9+/+	1.34525	CTCGTACTCCTGCTTG	0	Ccr9-/-	1.95003		CATGGCGGTACTCTCC	1	Ccr9+/+	2.23357	GTTCATTGTAGCCTAT	0	Ccr9-/-	1.84076
ACAGCTAAGTTAGGTA	0	0.982283		ATCATGGAGTATTGGA	0	1.30132		CTCAGAACAGCTGCTG	0	2.25418		ATCTGCCTCATGTGGT	0	Ccr9+/+	1.27499	CCAATCCTCTTCATGT	0	Ccr9-/-	0.483957		GCATACAGTACAAGTA	0	Ccr9+/+	0.590811	CTCGTACTCTGCAGTA	0	Ccr9-/-	0.584848		CATGGCGTCCTTTCGG	1	Ccr9+/+	1.64013	GTTCGGGAGCACAGGT	0	Ccr9-/-	2.80127
ACATCAGAGTCCAGGA	0	1.47623		ATCATGGGTACTCTCC	0	1.31929		CTCAGAATCCCGGATG	0	1.9045		ATGTGTGAGACAATAC	0	Ccr9+/+	0.230528	CCACCTAAGAGCTGCA	0	Ccr9-/-	1.46285		GCATGATAGACCCACC	0	Ccr9+/+	2.06084	CTCTAATCAGGCAGTA	0	Ccr9-/-	1.13264		CCAATCCCAGCTGCAC	1	Ccr9+/+	1.46133	GTTCGGGTCACCTCGT	0	Ccr9-/-	2.05619
ACATCAGGTAACGTTC	0	1.60174		ATCATGGTCGGCATCG	0	1.30169		CTCATTATCCGAAGAG	0	1.8422		ATGTGTGAGTACGTAA	0	Ccr9+/+	0.720914	CCACCTATCTTGACGA	0	Ccr9-/-	0.672153		GCATGTACACTACAGT	0	Ccr9+/+	1.40748	CTCTAATCATTATCTC	0	Ccr9-/-	1.03559		CCAATCCCAGTCCTTC	1	Ccr9+/+	2.30502	GTTCTCGCAGCGTAAG	0	Ccr9-/-	2.53943
ACATGGTCACAGGAGT	0	0.455575		ATCCACCAGTGAACGC	0	1.25245		CTCGAAAAGACTGGGT	0	1.41026		ATGTGTGCATGGTCTA	0	Ccr9+/+	0.868825	CCACGGAAGATCGGGT	0	Ccr9-/-	0.786157		GCATGTATCAGCTGGC	0	Ccr9+/+	1.37751	CTCTACGAGTGGCACA	0	Ccr9-/-	2.14513		CCACCTAAGTAGCCGA	1	Ccr9+/+	2.09089	GTTCTCGGTCACCTAA	0	Ccr9-/-	1.35596
ACCAGTACACCAGTTA	0	1.25397		ATCCACCGTCCTGCTT	0	1.25001		CTCGAAATCAAACCAC	0	1.59846		ATTGGACCAAGGACAC	0	Ccr9+/+	1.03408	CCACGGAGTATCGCAT	0	Ccr9-/-	1.58199		GCATGTATCCATGCTC	0	Ccr9+/+	0.914134	CTCTACGAGTGTACGG	0	Ccr9-/-	1.37447		CCACGGAAGCTGTTCA	1	Ccr9+/+	1.41484	TAAGAGACAATAGCAA	0	Ccr9-/-	2.05678
ACCCACTAGATGCCAG	0	0.708826		ATCCGAAAGGCTCTTA	0	2.10552		CTCGAAATCATACGGT	0	1.92198		CAAGATCGTTTGCATG	0	Ccr9+/+	0.881559	CCACGGATCACCAGGC	0	Ccr9-/-	2.18979		GCATGTATCGATAGAA	0	Ccr9+/+	0.538553	CTCTACGTCGGAGCAA	0	Ccr9-/-	1.32043		CCAGCGACAGACTCGC	1	Ccr9+/+	1.18182	TACCTTACATGTAAGA	0	Ccr9-/-	2.71729
ACCCACTGTCTGATTG	0	0.660584		ATCCGAACAGGTCCAC	0	1.1246		CTCGAAATCCTCTAGC	0	0.975781		CAAGATCTCACTTACT	0	Ccr9+/+	1.10036	CCACGGATCAGGCAAG	0	Ccr9-/-	2.29006		GCCAAATCAAGGTTTC	0	Ccr9+/+	0.559079	CTCTGGTCAGGTCTCG	0	Ccr9-/-	2.30468		CCCATACGTTCAGCGC	1	Ccr9+/+	1.98283	TACCTTATCATTCACT	0	Ccr9-/-	2.65057
ACCTTTAAGGCCCGTT	0	1.29037		ATCCGAAGTAGCGTGA	0	1.96347		CTCGAGGAGTCCAGGA	0	1.76334		CACAAACGTTAAAGTG	0	Ccr9+/+	0.175296	CCACGGATCCGTTGCT	0	Ccr9-/-	1.37138		GCCTCTACACCCATGG	0	Ccr9+/+	1.61505	CTGAAACAGATGTTAG	0	Ccr9-/-	1.18049		CCGGTAGTCTTCGAGA	1	Ccr9+/+	0.505662	TACCTTATCCTTGGTC	0	Ccr9-/-	1.54927
ACCTTTACACACGCTG	0	1.71506		ATCGAGTCAGACAAGC	0	1.32537		CTCGAGGGTAGAAGGA	0	1.96864		CACATAGAGGCACATG	0	Ccr9+/+	1.25708	CCACTACAGGGCTTCC	0	Ccr9-/-	1.14736		GCCTCTAGTACCTACA	0	Ccr9+/+	0.727286	CTGAAGTTCCACTCCA	0	Ccr9-/-	2.35586		CCGTACTTCTCTTATG	1	Ccr9+/+	2.43909	TACCTTATCTGCGGCA	0	Ccr9-/-	1.42469
ACGAGCCAGATGCCAG	0	0.831325		ATCGAGTTCGGTCTAA	0	1.32537		CTCGGAGTCCTAAGTG	0	2.25735		CACCACTCAATACGCT	0	Ccr9+/+	1.35345	CCACTACCACAAGCCC	0	Ccr9-/-	0.696187		GCGACCACAGTAAGCG	0	Ccr9+/+	1.25071	CTGATAGCAATCTACG	0	Ccr9-/-	1.04486		CCTACACAGAGTAATC	1	Ccr9+/+	1.91475	TACCTTATCTTTCCTC-1	0	Ccr9-/-	2.74644
ACGAGCCGTGTGCGTC	0	1.56591		ATCGAGTTCTGATTCT	0	2.12992		CTCGGGACACGTCTCT	0	1.71487		CACCTTGAGGATCGCA	0	Ccr9+/+	0.341026	CCACTACGTACCGAGA	0	Ccr9-/-	0.59472		GCGCAACAGGAGTCTG	0	Ccr9+/+	1.56574	CTGATAGCATTTCAGG	0	Ccr9-/-	1.21665		CCTAGCTGTTTGGGCC	1	Ccr9+/+	1.56357	TACGGATAGCAGCGTA	0	Ccr9-/-	1.61735
ACGAGGACATGCCTTC	0	1.57035		ATCTACTAGCGTAATA	0	1.274		CTCGTACTCCTGCTTG	0	1.69771		CACTCCACAGCTGTTA	0	Ccr9+/+	0.405699	CCACTACGTTCGCTAA	0	Ccr9-/-	0.883702		GCGCCAAAGACTTGAA	0	Ccr9+/+	0.731143	CTGATAGTCCTATTCA	0	Ccr9-/-	0.799447		CCTATTATCGAGAACG	1	Ccr9+/+	1.37754	TACGGATCACGGCCAT	0	Ccr9-/-	1.69606
ACGAGGAGTTACTGAC	0	1.34548		ATCTACTAGGCAAAGA	0	1.11959		CTCTGGTGTTTGACTG	0	1.43747		CACTCCATCTCGTTTA	0	Ccr9+/+	0.915312	CCACTACTCAGATAAG	0	Ccr9-/-	0.649486		GCGCCAATCAATCTCT	0	Ccr9+/+	1.87694	CTGATCCAGGCTAGAC	0	Ccr9-/-	1.74046		CCTCTGAGTTCGTTGA	1	Ccr9+/+	1.2294	TACGGATGTACCTACA	0	Ccr9-/-	1.51546
ACGATACCAGGTGCCT	0	1.70194		ATCTACTCAAAGCAAT	0	1.64462		CTGATAGGTCTCACCT	0	2.36406		CAGAATCAGTGAACAT	0	Ccr9+/+	1.35461	CCAGCGAAGCACACAG	0	Ccr9-/-	0.835339		GCTCCTACAAGTAGTA	0	Ccr9+/+	1.62229	CTGCCTAAGCTCCCAG	0	Ccr9-/-	1.20638		CCTTACGTCGGTTCGG	1	Ccr9+/+	1.79625	TACGGTACATACTCTT	0	Ccr9-/-	2.04594
ACGATACTCACTGGGC	0	1.10436		ATGAGGGAGTAGCCGA	0	1.15481		CTGCCTAAGGACATTA	0	2.42631		CAGAATCAGTTGAGAT	0	Ccr9+/+	0.813883	CCAGCGAAGTGTACCT	0	Ccr9-/-	1.0057		GCTCCTACAGTCAGCC	0	Ccr9+/+	2.05651	CTGCCTACACTTGGAT	0	Ccr9-/-	2.18588		CGAACATGTTCCCGAG	1	Ccr9+/+	2.33227	TACTCATAGCGATAGC	0	Ccr9-/-	1.62424
ACGATACTCAGCCTAA	0	0.628909		ATGAGGGGTTCACCTC	0	1.33922		CTGCGGATCATGTCTT	0	3.01573		CAGAATCGTCCAAGTT	0	Ccr9+/+	1.5229	CCAGCGACACATCCGG	0	Ccr9-/-	0.750105		GCTCCTAGTCGCATCG	0	Ccr9+/+	2.06269	CTGCCTAGTATTACCG	0	Ccr9-/-	1.1824		CGAGAAGAGAGACTAT	1	Ccr9+/+	1.66388	TACTCATGTGTTGAGG	0	Ccr9-/-	1.55998
ACGATGTAGGCTCTTA	0	0.625357		ATGCGATGTACAAGTA	0	0.880571		CTGCTGTCAGGCAGTA	0	1.60521		CAGAATCTCGACAGCC	0	Ccr9+/+	1.9071	CCAGCGACATGGATGG	0	Ccr9-/-	0.959118		GCTGCTTTCACCCGAG	0	Ccr9+/+	0.670911	CTGCGGAGTTCCTCCA	0	Ccr9-/-	1.32233		CGAGCACCATACAGCT	1	Ccr9+/+	2.31725	TACTTACGTTACGCGC	0	Ccr9-/-	2.09455
ACGATGTGTACTTGAC	0	1.75518		ATGGGAGTCTCGTATT	0	1.31026		CTGGTCTGTCTTCAAG	0	1.99888		CAGATCAGTGGTACAG	0	Ccr9+/+	1.56105	CCATGTCAGAGACTTA	0	Ccr9-/-	0.863297		GCTTGAAAGCAATCTC	0	Ccr9+/+	0.78905	CTGCGGATCATGTCTT	0	Ccr9-/-	1.14684		CGATCGGGTAGTGAAT	1	Ccr9+/+	0.529884	TAGACCATCAGGCAAG	0	Ccr9-/-	1.89133
ACGCAGCAGAGCCCAA	0	0.578254		ATGTGTGAGATAGTCA	0	1.20638		CTGTGCTAGGCTAGAC	0	1.28832		CAGCGACAGAGATGAG	0	Ccr9+/+	1.1146	CCATGTCCATTGCGGC	0	Ccr9-/-	1.8215		GGAAAGCCACGAAATA	0	Ccr9+/+	2.25384	CTGCGGATCCGCAGTG	0	Ccr9-/-	1.85215		CGTCTACAGCTGCGAA	1	Ccr9+/+	1.85184	TAGTGGTCATGAGCGA	0	Ccr9-/-	1.52268
ACGCAGCCATTGGTAC	0	1.47064		ATGTGTGTCACCCTCA	0	2.66634		CTGTGCTGTAAGGGCT	0	1.84172		CAGGTGCCAACTGCTA	0	Ccr9+/+	0.686444	CCATGTCTCGACAGCC	0	Ccr9-/-	0.604163		GGAATAACACTAGTAC	0	Ccr9+/+	0.900294	CTGCTGTCACGTTGGC	0	Ccr9-/-	1.46268		CGTGTAATCAGTTCGA	1	Ccr9+/+	2.53403	TAGTGGTGTAGGCTGA	0	Ccr9-/-	2.13083
ACGCAGCTCAGGTTCA	0	0.612133		ATTACTCAGAGTACAT	0	1.41552		CTGTTTATCATCGCTC	0	1.91269		CAGGTGCTCCAGAAGG	0	Ccr9+/+	2.24497	CCATTCGAGCTAACTC	0	Ccr9-/-	1.18245		GGAATAACATATGGTC	0	Ccr9+/+	1.03061	CTGCTGTTCTGGGCCA	0	Ccr9-/-	1.68551		CGTTAGATCACCCGAG	1	Ccr9+/+	1.75495	TAGTGGTTCACCACCT	0	Ccr9-/-	1.76778
ACGCCAGAGTTAAGTG	0	0.289101		ATTACTCGTTGAACTC	0	1.53472		CTTAGGAAGCTAACAA	0	1.58545		CAGGTGCTCTGACCTC	0	Ccr9+/+	0.197059	CCATTCGCACGTCTCT	0	Ccr9-/-	1.19534		GGACATTAGTAGATGT	0	Ccr9+/+	1.78594	CTGGTCTAGTTTCCTT	0	Ccr9-/-	2.05842		CGTTAGATCACTGGGC	1	Ccr9+/+	1.30271	TATCTCATCCAATGGT	0	Ccr9-/-	1.47007
ACGCCAGTCTCTGCTG	0	0.556012		ATTACTCTCCAAATGC	0	1.11402		CTTAGGACACGGATAG	0	1.98889		CAGTCCTTCAACGGGA	0	Ccr9+/+	1.44385	CCATTCGTCCAAATGC	0	Ccr9-/-	0.538551		GGATTACAGATATGGT	0	Ccr9+/+	0.913468	CTGGTCTGTCGCGGTT	0	Ccr9-/-	1.27615		CTACACCCAGTAAGAT	1	Ccr9+/+	1.66108	TATTACCTCGAATCCA	0	Ccr9-/-	1.91423
ACGCCGACACCGTTGG	0	0.746856		ATTCTACTCCAAGTAC	0	1.99571		CTTCTCTCAAGTCTAC	0	2.52507		CATCAAGCACACTGCG-1	0	Ccr9+/+	0.472408	CCCAATCGTACAGTGG	0	Ccr9-/-	0.453057		GGCTGGTCATGTCGAT	0	Ccr9+/+	0.606883	CTGGTCTGTCTTCAAG	0	Ccr9-/-	1.4758		CTCACACAGCTAACTC	1	Ccr9+/+	1.32312	TCAACGATCAACCATG	0	Ccr9-/-	2.65653
ACGCCGATCCGGGTGT	0	1.12904		ATTGGACTCAGTCAGT	0	2.57753		CTTCTCTGTTGTACAC	0	1.33045		CATCAAGCACGCGAAA	0	Ccr9+/+	1.458	CCCAATCGTACTTCTT	0	Ccr9-/-	0.766906		GGGAGATGTAATCGTC	0	Ccr9+/+	0.710623	CTGGTCTTCTGGAGCC	0	Ccr9-/-	1.42277		CTCAGAACAATCCAAC	1	Ccr9+/+	1.85645	TCACGAAAGTCAAGCG	0	Ccr9-/-	1.92095
ACGGAGAAGATGCCTT	0	1.53202		ATTGGTGAGCTAGGCA	0	0.962472		GAAATGAGTTCACCTC	0	1.6559		CATCCACAGCCCAGCT	0	Ccr9+/+	0.354408	CCCAATCGTTAAGTAG	0	Ccr9-/-	0.729563		GGGATGAGTGGCCCTA	0	Ccr9+/+	1.42793	CTGTGCTAGAGATGAG	0	Ccr9-/-	1.11959		CTCTAATAGGCGTACA	1	Ccr9+/+	1.60861	TCAGATGGTCCCTTGT	0	Ccr9-/-	2.0734
ACGGAGACAGGTGGAT	0	1.47144		ATTGGTGAGGGAGTAA	0	1.32958		GAAATGATCGTGTAGT	0	2.67056		CATCCACAGTGAATTG	0	Ccr9+/+	0.113956	CCCATACCACTGTTAG	0	Ccr9-/-	0.791998		GGTGTTAGTCATATGC	0	Ccr9+/+	0.605651	CTGTGCTAGTGCCAGA	0	Ccr9-/-	1.28736		CTCTGGTAGCTGGAAC	1	Ccr9+/+	1.12211	TCAGCAATCGAATCCA	0	Ccr9-/-	2.92128
ACGGCCAAGAACAACT	0	1.32099		ATTTCTGGTACATCCA	0	0.924867		GAACCTAGTCGGATCC	0	1.99387		CATCCACGTATAGTAG	0	Ccr9+/+	0.331528	CCCTCCTCAGGGTACA	0	Ccr9-/-	1.01628		GGTGTTAGTTAGGGTG	0	Ccr9+/+	0.792004	CTGTGCTCATTCGACA	0	Ccr9-/-	2.34039		CTGCGGATCCAGAAGG	1	Ccr9+/+	2.75649	TCAGCTCAGAGGTAGA	0	Ccr9-/-	2.08181
ACGGCCAAGATACACA	0	0.715464		ATTTCTGGTATCGCAT	0	1.20869		GAAGCAGAGCGTGAAC	0	1.81195		CATCCACGTCTAGAGG	0	Ccr9+/+	0.963003	CCCTCCTCAGTCACTA	0	Ccr9-/-	0.487928		GTAACTGAGGACAGAA	0	Ccr9+/+	0.789787	CTGTGCTGTAAGGGCT	0	Ccr9-/-	1.3474		CTTTGCGAGAAGATTC	1	Ccr9+/+	1.26332	TCATTACTCGGAAATA	0	Ccr9-/-	2.22908
ACGGCCATCATAGCAC	0	0.825164		CAACCAAGTGTCAATC	0	2.20837		GAATAAGTCGCAAGCC	0	1.66709		CATGGCGAGAGCTGGT	0	Ccr9+/+	0.477612	CCCTCCTGTAGCTAAA	0	Ccr9-/-	0.729879		GTAACTGCAGGATCGA	0	Ccr9+/+	1.41001	CTGTTTACATCTCGCT	0	Ccr9-/-	2.94785		CTTTGCGGTCGTTGTA	1	Ccr9+/+	1.58435	TCATTTGCAAGAAAGG	0	Ccr9-/-	1.64995
ACGGCCATCCGCGTTT	0	0.629732		CAACCAATCTGCAGTA	0	0.860171		GACACGCTCTATCGCC	0	1.92614		CATTATCTCTGTCTCG	0	Ccr9+/+	0.459653	CCCTCCTTCAGGCCCA	0	Ccr9-/-	0.808041		GTAACTGCATCCCACT	0	Ccr9+/+	0.952442	CTGTTTAGTAAGTGTA	0	Ccr9-/-	1.47945		GAAACTCGTTCAGCGC	1	Ccr9+/+	1.48253	TCCACACAGCGTCTAT	0	Ccr9-/-	1.73967
ACGGGTCTCGTAGGAG	0	1.77129		CAACCTCCAAGCTGTT	0	1.26051		GACACGCTCTTAGAGC	0	2.00897		CCACGGAGTCGAGTTT	0	Ccr9+/+	1.30714	CCGTACTAGAGTACAT	0	Ccr9-/-	0.694077		GTAGGCCAGAACAACT	0	Ccr9+/+	0.697258	CTGTTTATCGAGGTAG	0	Ccr9-/-	1.16286		GAAATGACATCCTTGC	1	Ccr9+/+	1.86108	TCCACACTCGGCTACG	0	Ccr9-/-	1.88782
ACTATCTGTCTTGATG	0	0.720445		CAACCTCCACCCTATC	0	1.79271		GACCAATAGTACACCT-1	0	2.46465		CCACTACAGCTATGCT	0	Ccr9+/+	0.0751527	CCGTACTAGCTAACTC	0	Ccr9-/-	2.25835		GTATCTTTCTTCCTTC	0	Ccr9+/+	0.361228	CTTAACTCATACTACG	0	Ccr9-/-	1.55046		GAACATCGTTCCCTTG	1	Ccr9+/+	1.03948	TCGCGAGCACAACGTT	0	Ccr9-/-	1.91888
ACTATCTTCGCTGATA	0	2.46273		CAACCTCTCAACACCA	0	1.36782		GACCTGGCAATACGCT	0	3.25026		CCGGTAGAGACCTAGG	0	Ccr9+/+	1.63441	CCGTACTAGTCGATAA	0	Ccr9-/-	0.706832		GTGCAGCAGATCCGAG	0	Ccr9+/+	1.33015	CTTACCGCAATGGTCT	0	Ccr9-/-	1.48174		GAATGAATCGTGGGAA	1	Ccr9+/+	1.71361	TCGCGAGTCTCTAGGA	0	Ccr9-/-	2.62847
ACTGAACGTTCGTCTC	0	0.718573		CAACTAGAGCCCGAAA	0	1.68177		GACGCGTCAGCTGCAC	0	1.31055		CCGGTAGGTTATCACG	0	Ccr9+/+	1.66139	CCGTACTAGTTAACGA	0	Ccr9-/-	1.50101		GTGCAGCCAAGAAGAG	0	Ccr9+/+	1.55544	CTTAGGAAGCTAACAA	0	Ccr9-/-	2.29603		GACCTGGGTTCAGGCC	1	Ccr9+/+	1.28069	TCGGGACCACGGTAAG	0	Ccr9-/-	1.97571
ACTGAACTCCCTTGCA	0	0.491701		CAAGATCAGGGATACC	0	2.15728		GACGGCTCAGTCCTTC	0	2.51353		CCGGTAGTCACAACGT	0	Ccr9+/+	1.1239	CCGTACTCAGACGCTC	0	Ccr9-/-	1.62255		GTGCAGCTCCTTCAAT	0	Ccr9+/+	0.794599	CTTAGGACACGGATAG	0	Ccr9-/-	1.46763		GACCTGGTCTTGCCGT	1	Ccr9+/+	1.68289	TCGGTAAAGGTTCCTA	0	Ccr9-/-	1.69606
ACTGAGTTCCTAGTGA	0	0.540709		CAAGTTGCATCGGAAG	0	1.88297		GACGTGCTCGGCATCG	0	1.16028		CCGTACTTCACTTCAT	0	Ccr9+/+	0.814594	CCGTACTTCTGCTGCT	0	Ccr9-/-	0.761593		GTGCATAAGACTGGGT	0	Ccr9+/+	1.68119	CTTCTCTAGGACTGGT	0	Ccr9-/-	1.04672		GACGGCTTCGACAGCC	1	Ccr9+/+	1.24656	TCGGTAATCAGTCAGT	0	Ccr9-/-	1.63779
ACTGCTCAGTCAATAG	0	0.104415		CACAAACAGCAGCGTA	0	2.27051		GACTACAAGACTAGAT	0	1.57226		CCGTGGAGTATAGGGC	0	Ccr9+/+	0.644144	CCGTGGAAGACAAAGG	0	Ccr9-/-	1.87246		GTGCATATCAACACTG	0	Ccr9+/+	0.297779	CTTCTCTGTCCGAATT	0	Ccr9-/-	2.9009		GACTAACTCAGTTCGA	1	Ccr9+/+	1.53588	TCGTACCAGAGGACGG	0	Ccr9-/-	1.76912
ACTGCTCCATGCCTAA	0	0.654586		CACAAACCACACGCTG	0	1.98379		GACTACAAGGTGATAT	0	1.35854		CCGTGGAGTCACACGC	0	Ccr9+/+	0.0954968	CCGTGGACAGTCCTTC	0	Ccr9-/-	1.65161		GTTAAGCTCTTGTACT	0	Ccr9+/+	1.05491	CTTCTCTGTTGTACAC	0	Ccr9-/-	1.31338		GAGGTGAAGCACCGCT	1	Ccr9+/+	0.89281	TCGTAGACAAGCCTAT	0	Ccr9-/-	1.78169
ACTGTCCTCCAGAAGG	0	1.1833		CACAAACGTGACAAAT	0	0.83997		GAGCAGAAGTGGGCTA	0	1.50661		CCTAAAGTCCTTCAAT	0	Ccr9+/+	0.360674	CCGTTCATCCAGGGCT	0	Ccr9-/-	0.61508		GTTTCTAAGGGATACC	0	Ccr9+/+	1.42063	CTTCTCTTCCATGAAC	0	Ccr9-/-	2.17148		GATCTAGCATTGAGCT	1	Ccr9+/+	1.43215	TCTATTGAGATGCCAG	0	Ccr9-/-	2.61085
ACTGTCCTCGAATGCT	0	1.97582		CACACAATCTCTGCTG	0	1.17604		GAGCAGATCCGTTGTC	0	1.57481		CCTACACCAGCTTAAC	0	Ccr9+/+	1.4733	CCTACACAGACAGACC-1	0	Ccr9-/-	1.41511		TAAACCGCAACTTGAC	0	Ccr9+/+	1.41892	CTTGGCTAGTAGTGCG	0	Ccr9-/-	0.449131		GATGCTATCTAACTGG	1	Ccr9+/+	1.31654	TCTATTGGTTGAACTC	0	Ccr9-/-	2.2096
ACTTACTAGCTATGCT	0	1.20406		CACACAATCTTCGAGA	0	1.7157		GATCAGTGTCGGCATC	0	1.74141		CCTACACGTGCAGGTA	0	Ccr9+/+	1.70126	CCTACCATCCCTAATT	0	Ccr9-/-	1.21908		TAAACCGGTCAACATC	0	Ccr9+/+	1.17573	CTTGGCTTCCACTGGG	0	Ccr9-/-	2.89638		GCAGCCATCATGCTCC	1	Ccr9+/+	1.76956	TCTCATAAGGAATTAC-1	0	Ccr9-/-	2.04506
ACTTACTTCATTCACT	0	1.29556		CACACCTCACCTCGGA	0	1.17541		GATCTAGCATTCCTCG	0	1.88581		CCTTACGGTCCGCTGA	0	Ccr9+/+	0.409006	CCTAGCTAGAGTACCG	0	Ccr9-/-	1.27245		TAAGTGCAGCGGATCA	0	Ccr9+/+	0.599534	CTTTGCGGTTCATGGT	0	Ccr9-/-	2.61276		GCAGCCATCGGTGTCG	1	Ccr9+/+	1.32699	TCTGAGAAGGACGAAA	0	Ccr9-/-	2.71311
ACTTACTTCTGTGCAA	0	0.915176		CACAGGCGTAGCCTAT	0	1.96077		GATGAAATCTCGTATT	0	2.00112		CCTTACGTCATTGCCC	0	Ccr9+/+	0.477394	CCTAGCTAGGCTATCT-1	0	Ccr9-/-	1.4969		TACAGTGTCCATGAAC	0	Ccr9+/+	2.29646	GAAACTCCAAGGTTCT	0	Ccr9-/-	1.20638		GCATGCGCAAACGCGA	1	Ccr9+/+	0.888877	TGAAAGAAGCTGTTCA	0	Ccr9-/-	1.64248
ACTTGTTCATGAAGTA	0	1.59014		CACATTTCAGGCGATA	0	2.15446		GATTCAGAGCCAGGAT	0	1.67841		CCTTCCCAGTAGCGGT	0	Ccr9+/+	0.67713	CCTAGCTCACATCTTT	0	Ccr9-/-	0.784106		TACCTATAGCAGGCTA	0	Ccr9+/+	0.911476	GAAATGACACCAACCG	0	Ccr9-/-	1.28809		GCGCAGTCAGCCAATT	1	Ccr9+/+	1.69151	TGACAACAGTGTACCT	0	Ccr9-/-	1.53868
ACTTGTTCATTAACCG	0	0.824083		CACCACTCAGCGAACA	0	1.02957		GATTCAGCAAGAGTCG	0	1.58878		CCTTCGACACATCCGG	0	Ccr9+/+	1.22176	CCTAGCTCACGAAACG	0	Ccr9-/-	1.17396		TACTCGCTCGGCGCTA	0	Ccr9+/+	0.860786	GAAATGAGTACTTAGC	0	Ccr9-/-	1.5017		GCTGCGAAGGCAGTCA	1	Ccr9+/+	2.34786	TGACTAGCAAAGTGCG	0	Ccr9-/-	2.05032
ACTTGTTCATTGGCGC	0	0.624813		CACCACTGTATTACCG	0	0.871336		GATTCAGCACAGCGTC	0	0.910065		CCTTCGATCACTTATC	0	Ccr9+/+	0.996836	CCTATTACAATCGGTT	0	Ccr9-/-	0.874779		TACTTACAGGATATAC	0	Ccr9+/+	1.3478	GAAATGAGTTCACCTC	0	Ccr9-/-	1.1956		GGACAAGTCTCTGTCG	1	Ccr9+/+	1.86893	TGACTTTGTTGGTGGA	0	Ccr9-/-	1.34403
ACTTGTTGTAAGGATT	0	1.5947		CACCAGGAGACACGAC	0	1.0047		GCAAACTCATTGGGCC	0	2.0758		CGAACATTCTTTCCTC	0	Ccr9+/+	1.81193	CCTATTACACTTGGAT	0	Ccr9-/-	1.33315		TAGTGGTTCCTGCCAT	0	Ccr9+/+	1.70562	GAAATGATCTGGTGTA	0	Ccr9-/-	1.36402		GGACGTCAGAGGACGG	1	Ccr9+/+	1.80315	TGAGAGGAGGGTCTCC	0	Ccr9-/-	2.0306
ACTTTCACACTATCTT	0	0.676249		CACCAGGGTTCCATGA	0	2.2377		GCAAACTTCGTTTGCC	0	1.69523		CGACCTTGTTTGGGCC	0	Ccr9+/+	1.57347	CCTATTACAGTCTTCC	0	Ccr9-/-	1.61085		TAGTTGGGTAATTGGA	0	Ccr9+/+	0.898774	GAACATCGTGGTGTAG	0	Ccr9-/-	1.1956		GGAGCAAAGGTAGCTG	1	Ccr9+/+	1.42779	TGAGCATTCATGCTCC	0	Ccr9-/-	2.28419
ACTTTCAGTGGCAAAC	0	1.3056		CACCAGGTCACCCTCA	0	1.25454		GCAATCAGTGTCTGAT	0	1.59621		CGAGCACAGCCAGTTT	0	Ccr9+/+	0.233977	CCTATTAGTGATGATA	0	Ccr9-/-	1.01536		TCACGAATCCTGTAGA	0	Ccr9+/+	1.89328	GAACCTAAGAAGGCCT	0	Ccr9-/-	1.46088		GGCGTGTTCACCAGGC	1	Ccr9+/+	1.05966	TGCACCTAGCTAGTTC	0	Ccr9-/-	1.62694
ACTTTCATCCGCGCAA	0	0.787527		CACCTTGAGCACCGCT	0	2.02946		GCAGTTAGTCTAGTCA	0	1.19918		CGATCGGAGCTGTTCA	0	Ccr9+/+	1.84062	CCTATTATCAAACCAC	0	Ccr9-/-	0.718573		TCAGCAAGTTACGCGC	0	Ccr9+/+	0.85751	GAACCTAGTCATACTG	0	Ccr9-/-	2.45923		GGGAATGAGTGGGCTA	1	Ccr9+/+	1.52027	TGCCAAAAGTCCAGGA	0	Ccr9-/-	1.59733
AGAATAGAGGAGTAGA	0	0.253342		CACCTTGCAGAGTGTG	0	1.01664		GCATACAAGATAGGAG	0	1.9068		CGATGTACAAAGAATC	0	Ccr9+/+	0.964086	CCTATTATCCTAGAAC	0	Ccr9-/-	1.77833		TCAGGTAAGGCATGGT	0	Ccr9+/+	0.673204	GAACCTATCCGCGTTT	0	Ccr9-/-	1.85009		GGGAATGTCTAACTCT	1	Ccr9+/+	0.842761	TGCCCATTCAGTGCAT	0	Ccr9-/-	1.93031
AGAATAGCATTATCTC	0	1.65518		CACTCCAGTTCAGCGC	0	1.84017		GCATGATGTTCTGGTA	0	1.68904		CGATGTATCTGTTTGT	0	Ccr9+/+	0.618039	CCTCAGTAGAGCTTCT	0	Ccr9-/-	1.18959		TCAGGTACAGCCAATT	0	Ccr9+/+	2.46427	GAAGCAGCATACAGCT	0	Ccr9-/-	1.3962		GGGACCTGTTCTGTTT	1	Ccr9+/+	2.44657	TGCGCAGCAAAGGAAG	0	Ccr9-/-	2.2984
AGAATAGGTAGCTTGT	0	0.843432		CAGAATCCAAGCGAGT	0	1.47625		GCATGCGTCGAACGGA	0	1.84268		CGCCAAGCAGCGTCCA	0	Ccr9+/+	2.50724	CCTCAGTAGCGCTTAT	0	Ccr9-/-	0.538791		TCATTACGTACAGTGG	0	Ccr9+/+	0.929842	GAATAAGCAGGGCATA	0	Ccr9-/-	1.09185		GGGCACTAGGGATCTG	1	Ccr9+/+	2.44407	TGCGCAGGTGGTTTCA	0	Ccr9-/-	0.987402
AGACGTTAGTCAAGCG	0	2.03878		CAGAATCCATAGTAAG	0	1.59787		GCCAAATAGTACACCT	0	1.51923		CGCCAAGCAGTTCCCT	0	Ccr9+/+	1.25677	CCTCAGTAGTCCAGGA	0	Ccr9-/-	0.556135		TCCACACTCTTGCCGT	0	Ccr9+/+	0.815551	GAATGAAGTACAGTGG	0	Ccr9-/-	1.88797		GGTGCGTAGTAGATGT	1	Ccr9+/+	1.55568	TGCGCAGTCGTCTGCT	0	Ccr9-/-	2.11052
AGACGTTGTGATAAGT	0	1.08722		CAGAGAGCAATGGATA	0	2.16577		GCGACCACAAGGTGTG	0	1.97953		CGCTGGAGTGTGACGA	0	Ccr9+/+	1.13313	CCTCTGACAAGGCTCC	0	Ccr9-/-	1.20493		TCGCGAGTCATAACCG	0	Ccr9+/+	1.26016	GAATGAATCGATAGAA	0	Ccr9-/-	1.23179		GGTGCGTCAGTATCTG	1	Ccr9+/+	1.18089	TGCGGGTAGAGCTTCT	0	Ccr9-/-	2.11425
AGAGCGAAGGCTAGGT	0	0.918437		CAGAGAGGTCAGGACA	0	1.36682		GCGCAGTAGAGTCTGG	0	1.79396		CGCTGGATCGTTTATC	0	Ccr9+/+	0.154771	CCTCTGACATCGACGC	0	Ccr9-/-	1.4643		TCTCATAGTAGAGTGC	0	Ccr9+/+	1.48565	GACACGCTCTATCGCC	0	Ccr9-/-	1.41637		GTAACGTGTTACGTCA	1	Ccr9+/+	1.39189	TGCTGCTGTTCCATGA	0	Ccr9-/-	1.95767
AGAGCGACAGCCTATA	0	0.543355		CAGAGAGGTCATACTG	0	2.40887		GCGCAGTTCCAGATCA	0	2.2246		CGGACACAGATATACG	0	Ccr9+/+	1.96172	CCTTACGAGTGGTCCC	0	Ccr9-/-	1.66649		TCTCTAATCGGCGCTA	0	Ccr9+/+	0.786293	GACACGCTCTTAGAGC	0	Ccr9-/-	1.48404		GTAACTGTCGAGGTAG	1	Ccr9+/+	0.721262	TGGCCAGTCGGTCCGA	0	Ccr9-/-	1.86549
AGAGCGACAGTATGCT	0	0.816197		CAGAGAGTCTGACCTC	0	1.30058		GCGCCAAGTCAAACTC	0	1.52786		CGGACGTAGTCGTTTG	0	Ccr9+/+	2.06581	CCTTACGGTGCCTGTG	0	Ccr9-/-	2.06707		TGACTAGTCCACTGGG	0	Ccr9+/+	0.800009	GACAGAGGTATAGGGC	0	Ccr9-/-	1.6005		GTACGTATCACGAAGG	1	Ccr9+/+	0.876282	TGGGAAGAGTATGACA	0	Ccr9-/-	1.49015
AGAGCTTCACTCTGTC	0	0.984504		CAGATCATCCGAATGT	0	1.03035		GCGCGATCATCCGTGG	0	1.81615		CGGTTAAAGGCTAGGT	0	Ccr9+/+	0.411546	CCTTACGTCTACTCAT	0	Ccr9-/-	1.31832		TGAGAGGGTCGATTGT	0	Ccr9+/+	1.39641	GACCAATAGTACACCT-1	0	Ccr9-/-	1.8563		GTATTCTCACAACGCC	1	Ccr9+/+	1.78826	TGGGAAGGTTATCCGA	0	Ccr9-/-	1.68126
AGAGCTTTCGAGGTAG	0	0.969522		CAGCATACAGTCTTCC	0	0.991457		GCGGGTTCATGCGCAC	0	1.78395		CGTAGCGAGCAGGTCA	0	Ccr9+/+	1.18758	CCTTCCCAGTGGGTTG	0	Ccr9-/-	0.560698		TGAGCCGGTCAGAGGT	0	Ccr9+/+	0.803201	GACCAATTCCTATGTT	0	Ccr9-/-	0.938289		GTCGTAAAGCCGATTT	1	Ccr9+/+	1.03948	TGGGCGTAGAACAACT	0	Ccr9-/-	1.76112
AGAGTGGAGTTGTAGA	0	1.85504		CAGCATATCTTCAACT	0	0.811535		GCTCCTAGTCTAACGT	0	1.76689		CGTAGCGCAAATTGCC	0	Ccr9+/+	1.0923	CCTTCCCCAAGCGCTC	0	Ccr9-/-	0.795109		TGCCCTAGTTAGATGA	0	Ccr9+/+	0.93783	GACCTGGCAAGTTCTG	0	Ccr9-/-	2.00495		GTCTTCGAGTACGCGA	1	Ccr9+/+	1.23881	TGTCCCAAGAGTACAT	0	Ccr9-/-	1.83075
AGATTGCAGATGTCGG	0	1.10436		CAGCCGAAGACATAAC	0	1.18849		GCTCCTATCTCCAACC	0	1.65193		CGTAGGCCAGTTTACG	0	Ccr9+/+	0.973022	CCTTCCCCATGAGCGA	0	Ccr9-/-	1.12478		TGCGTGGAGTACACCT	0	Ccr9+/+	1.72138	GACCTGGCACTTCGAA	0	Ccr9-/-	2.06526		GTGAAGGGTATTAGCC	1	Ccr9+/+	1.24807	TTAACTCGTGATGTGG	0	Ccr9-/-	1.50898
AGATTGCGTACAGTGG	0	1.20493		CAGCCGACACCAGCAC	0	2.06398		GCTGCGATCTCCAGGG	0	2.85163		CGTAGGCTCTATCCCG	0	Ccr9+/+	1.00511	CCTTCCCGTCGCCATG	0	Ccr9-/-	0.878258		TTAGGCACAATCGAAA	0	Ccr9+/+	0.623553	GACCTGGTCTTTAGTC	0	Ccr9-/-	1.03376		GTGCAGCTCCTTGCCA	1	Ccr9+/+	1.60484	TTAGGACTCCTTGCCA	0	Ccr9-/-	1.55747
AGATTGCGTGTCAATC	0	1.85666		CAGCGACAGACTGGGT	0	1.41764		GCTGCTTGTTATCCGA	0	1.76156		CGTCAGGTCAGATAAG	0	Ccr9+/+	0.00941752	CCTTCCCTCTTAGCCC	0	Ccr9-/-	0.603899		TTATGCTCATTCACTT	0	Ccr9+/+	0.83383	GACGGCTTCAATCTCT	0	Ccr9-/-	2.26772		GTGGGTCGTCTGCGGT	1	Ccr9+/+	1.42098	TTAGTTCAGTGGACGT	0	Ccr9-/-	1.52061
AGATTGCTCATGCTCC	0	1.40471		CAGCTAATCTCGCATC	0	2.52541		GCTGGGTGTATTCTCT	0	1.88431		CGTGTAAAGAAGAAGC	0	Ccr9+/+	1.1441	CCTTCGAAGAAGGACA	0	Ccr9-/-	0.710519		TTCCCAGTCCTATTCA	0	Ccr9+/+	0.335506	GACGTGCCAACCGCCA	0	Ccr9-/-	2.56913		TAAACCGAGTCCGGTC	1	Ccr9+/+	1.68004	TTCCCAGGTATAGGTA	0	Ccr9-/-	2.12926
AGCAGCCGTCTAGAGG	0	0.856867		CAGCTGGAGCTACCGC	0	1.31176		GCTGGGTTCCAAGTAC	0	1.64562		CGTTAGACATTCTCAT	0	Ccr9+/+	1.37459	CCTTCGACAGTATCTG	0	Ccr9-/-	1.43515		TTCCCAGTCCTTAATC	0	Ccr9+/+	1.82252	GACGTGCTCGGCATCG	0	Ccr9-/-	1.44315		TAAGAGACACACCGAC	1	Ccr9+/+	1.47661	TTCCCAGTCCCAACGG	0	Ccr9-/-	2.80745
AGCATACAGCTGGAAC	0	1.04422		CAGCTGGCATCGGGTC	0	1.99811		GCTTCCACACGACGAA	0	1.94029		CGTTAGAGTCACCCAG	0	Ccr9+/+	1.59676	CCTTCGACAGTCCTTC	0	Ccr9-/-	0.890366		TTCTCAATCAGTGCAT	0	Ccr9+/+	1.39206	GACGTTATCTTGTACT	0	Ccr9-/-	1.15851		TACAGTGTCGCACTCT	1	Ccr9+/+	1.73492	TTCGAAGCATACAGCT	0	Ccr9-/-	1.83837
AGCATACTCATGGTCA	0	1.52692		CAGGTGCAGACCTTTG	0	1.22033		GCTTCCAGTATAGGGC	0	1.74011		CTAAGACAGCCACTAT	0	Ccr9+/+	0.643304	CCTTCGACATCCTTGC	0	Ccr9-/-	0.862538		TTCTCCTCAGCCACCA	0	Ccr9+/+	1.35212	GACTACAAGACTAGAT	0	Ccr9-/-	1.12727		TACTTACAGATGTTAG	1	Ccr9+/+	1.1569	TTCGGTCTCATCGATG	0	Ccr9-/-	1.44662
AGCATACTCCAAGTAC	0	1.9254		CAGTAACCAGCTGCTG	0	2.50376		GGAATAAAGGATGGTC	0	2.46804		CTAATGGTCGACAGCC	0	Ccr9+/+	1.21197	CCTTCGAGTCTAGCCG	0	Ccr9-/-	2.39552		TTCTCCTCAGTTCCCT	0	Ccr9+/+	1.0684	GACTACAAGAGTAAGG	0	Ccr9-/-	1.25805		TACTTGTGTGCAGTAG	1	Ccr9+/+	1.39877	TTCTACAAGCTAAACA	0	Ccr9-/-	1.76245
AGCCTAACACGCGAAA	0	0.830961		CATATTCAGGGCTTGA	0	2.47912		GGAATAATCCCAAGTA	0	1.99276		CTACACCCAATTGCTG	0	Ccr9+/+	0.88117	CCTTCGATCACGCATA	0	Ccr9-/-	1.64982		TTCTCCTGTTCAGCGC	0	Ccr9+/+	0.364857	GACTACAAGGTGATAT	0	Ccr9-/-	1.63339		TATGCCCCAACACGCC	1	Ccr9+/+	1.21234	TTCTACAAGGTTCCTA	0	Ccr9-/-	2.10558
AGCCTAATCGGACAAG	0	1.12585		CATATTCTCACTGGGC	0	1.22234		GGACATTAGGGCATGT	0	2.00672		CTACATTGTCAAAGCG	0	Ccr9+/+	1.45965	CCTTTCTCAGCATGAG	0	Ccr9-/-	1.54375		TTCTTAGCAACTGCGC	0	Ccr9+/+	0.588153	GACTACAAGTCGCCGT	0	Ccr9-/-	1.52358		TCAATCTAGGTGGGTT	1	Ccr9+/+	1.76867	TTCTCAAGTGAGGGAG	0	Ccr9-/-	1.80731
AGCGGTCAGGCACATG	0	0.963436		CATCAAGTCAACCAAC	0	1.77826		GGACATTCAGGGATTG	0	1.81756		CTACGTCAGAGCCCAA	0	Ccr9+/+	0.820488	CCTTTCTTCTTGGGTA	0	Ccr9-/-	0.836804		TTGCCGTAGACTCGGA	0	Ccr9+/+	1.77264	GACTGCGAGATCTGCT	0	Ccr9-/-	1.49562		TCAATCTCATGACGGA	1	Ccr9+/+	2.06803	TTCTTAGCATGCGCAC	0	Ccr9-/-	2.14065
AGCGGTCCAGGCGATA	0	0.691074		CATCAGAGTCTTCTCG	0	2.2173		GGAGCAAAGGGCTTGA	0	1.56285		CTAGAGTGTCTTGTCC	0	Ccr9+/+	0.561937	CGAACATCACGGTGTC	0	Ccr9-/-	1.0242		TTGGCAACAGGGTTAG	0	Ccr9+/+	1.5708	GAGCAGAAGGGAGTAA	0	Ccr9-/-	1.44667		TCAGATGTCGACAGCC	1	Ccr9+/+	1.85815	TTCTTAGCATTCTTAC	0	Ccr9-/-	1.69399
AGCGGTCTCACAGGCC	0	1.00342		CATCAGATCCTATGTT	0	2.3233		GGATGTTAGTAGTGCG	0	1.73449		CTAGAGTGTGTTCGAT	0	Ccr9+/+	0.698152	CGAACATGTCGCGGTT	0	Ccr9-/-	1.58154		TTGGCAAGTGCTTCTC	0	Ccr9+/+	1.6323	GAGCAGAAGTGGGCTA	0	Ccr9-/-	2.80717		TCAGCAAGTTGAGTTC	1	Ccr9+/+	2.72834	TTGAACGCAGCGTCCA	0	Ccr9-/-	2.98851
AGCGTATCAAGAAAGG	0	1.33553		CATCCACAGTTGAGAT	0	1.847		GGCCGATCAGTATCTG	0	1.93503		CTAGCCTGTACGCACC	0	Ccr9+/+	1.07641	CGAATGTCACTCGACG	0	Ccr9-/-	2.2524		TTTACTGTCTACCAGA	0	Ccr9+/+	2.2541	GAGCAGACACATGACT	0	Ccr9-/-	1.29836		TCATTTGCATTACCTT	1	Ccr9+/+	2.31837	TTGCGTCTCATGCATG	0	Ccr9-/-	1.93765
AGCTCCTCAAGGACTG	0	1.22624		CATCGAAAGGTTACCT	0	1.70828		GGCCGATTCAGGATCT	0	1.9163		CTAGTGAGTAGGACAC	0	Ccr9+/+	0.565418	CGAATGTTCAGCTCGG	0	Ccr9-/-	1.97285		AAACCTGTCCGCAAGC	1	Ccr9+/+	1.99172	GAGCAGATCCGTTGTC	0	Ccr9-/-	1.83643		TCGCGTTCAAACGCGA	1	Ccr9+/+	1.00824	TTGGAACTCCACTCCA	0	Ccr9-/-	1.67273
AGCTCTCCAGGACCCT	0	0.68155		CATCGAAGTTGATTCG	0	3.05101		GGCGACTGTTCGCGAC	0	1.79625		CTAGTGATCACCTCGT	0	Ccr9+/+	1.83863	CGAATGTTCGCAAACT	0	Ccr9-/-	0.668952		AAACGGGGTACCGCTG	1	Ccr9+/+	1.27329	GAGTCCGTCACAAACC	0	Ccr9-/-	1.40203		TCGTAGATCTTACCGC	1	Ccr9+/+	1.71192	TTGGCAATCACAAACC	0	Ccr9-/-	1.45075
AGCTCTCGTCGCATAT	0	0.784447		CATGACAGTCGGGTCT	0	2.85485		GGCTCGAAGTTCGCAT	0	1.72591		CTCATTATCCTTGGTC	0	Ccr9+/+	0.695433	CGAATGTTCTGTTGAG	0	Ccr9-/-	1.62918		AAAGTAGGTGAAAGAG	1	Ccr9+/+	1.65963	GATCGATTCTATGTGG	0	Ccr9-/-	1.70209		TCTTCGGTCTCGCTTG	1	Ccr9+/+	1.21186	TTGTAGGAGCACACAG	0	Ccr9-/-	1.94717
AGCTTGAAGTTGTCGT	0	0.93788		CATGCCTGTTCACGGC	0	1.13294		GGCTCGACATGCAACT	0	2.09638		CTCCTAGAGGGAGTAA	0	Ccr9+/+	0.763083	CGACCTTCAGATCTGT	0	Ccr9-/-	0.694679		AACACGTCAAGGCTCC	1	Ccr9+/+	2.4488	GATCGTAAGGCTCTTA	0	Ccr9-/-	2.03485		TGACGGCTCTCGATGA	1	Ccr9+/+	0.778769	TTGTAGGAGCTGGAAC	0	Ccr9-/-	1.80917
AGCTTGAGTTATTCTC	0	0.538312		CATGCCTGTTTGTTTC	0	2.06355		GGCTGGTAGATGTGTA	0	1.54466		CTCCTAGGTTGGTGGA	0	Ccr9+/+	1.36254	CGACCTTCATGGTTGT	0	Ccr9-/-	0.834607		AACCGCGAGCCACCTG	1	Ccr9+/+	1.97163	GATCGTAAGGTAGCCA	0	Ccr9-/-	1.5937		TGACTAGTCACATACG	1	Ccr9+/+	1.62809	TTTCCTCTCGGCCGAT	0	Ccr9-/-	1.98723
AGGCCACAGTCACGCC	0	1.22684		CATTATCCACCAGGCT	0	1.59109		GGGAATGGTGACTACT	0	1.62041		CTCGTACGTCGCATCG	0	Ccr9+/+	0.830234	CGACCTTGTTGATTCG	0	Ccr9-/-	1.67994		AACCGCGAGTCCGGTC	1	Ccr9+/+	1.43398	GATCTAGAGAAGGTTT	0	Ccr9-/-	1.287		TGATTTCTCTACCAGA	1	Ccr9+/+	2.37107	TTTGGTTTCCGCTGTT	0	Ccr9-/-	1.63312
AGGCCACCAAAGCAAT	0	0.720758		CATTATCGTGATGATA	0	0.98309		GGGATGAGTGTTTGGT	0	1.75012		CTGAAACGTCCAGTGC	0	Ccr9+/+	1.18892	CGACCTTTCACATACG	0	Ccr9-/-	1.27945		AACTCCCCAATGCCAT	1	Ccr9+/+	2.84464	GATGAGGCATTCACTT	0	Ccr9-/-	1.82531		TGCACCTAGGCCCGTT	1	Ccr9+/+	2.20419	TTTGGTTTCGCACTCT	0	Ccr9-/-	1.59286
AGGCCACGTGCACGAA	0	0.791998		CATTATCTCTTACCTA	0	1.47991		GGGCACTTCTTGACGA	0	1.69275		CTGAAGTTCAGGTAAA	0	Ccr9+/+	1.61154	CGAGAAGGTATATGGA	0	Ccr9-/-	0.0722994		AACTCTTAGCACCGTC	1	Ccr9+/+	2.01509	GATGCTAAGATACACA	0	Ccr9-/-	1.82665		TGCGCAGAGCGGCTTC	1	Ccr9+/+	1.24858	TTTGTCATCTTGTATC	0	Ccr9-/-	1.73363
AGGCCACGTGTGACGA	0	0.53664		CATTCGCAGAGCAATT	0	2.33945		GGGCACTTCTTGTACT	0	1.51923		CTGCCTAAGCAGGTCA	0	Ccr9+/+	0.18699	CGAGAAGGTGTTCGAT	0	Ccr9-/-	1.47144		AAGACCTAGCGTTCCG	1	Ccr9+/+	2.18234	GATTCAGCATATGGTC	0	Ccr9-/-	0.652579		TGCGGGTGTCTAGGTT	1	Ccr9+/+	1.39637	AAAGATGAGATCCTGT	0	Ccr9-/-	1.83646
AGGCCACTCTGCGGCA	0	0.522944		CCAATCCAGCAATCTC	0	0.77502		GGGTCTGAGATATGCA	0	1.92371		CTTACCGGTTGAGGTG	0	Ccr9+/+	0.738798	CGAGAAGTCAGTCAGT	0	Ccr9-/-	2.4697		AAGACCTCACAAGTAA	1	Ccr9+/+	1.06648	GATTCAGGTACCAGTT	0	Ccr9-/-	2.13819		TGCTACCGTCTTGTCC	1	Ccr9+/+	1.7073	AAAGATGGTTGTGGCC	0	Ccr9-/-	1.85475
AGGGAGTCAACTTGAC	0	1.33485		CCAATCCAGTCATCCA	0	1.26192		GGTGAAGGTTTAGGAA	0	2.72465		CTTCTCTGTACGCACC	0	Ccr9+/+	1.16909	CGAGCACCAAAGGCGT	0	Ccr9-/-	0.857998		AAGACCTGTGATAAAC	1	Ccr9+/+	1.05208	GATTCAGTCTCGTATT	0	Ccr9-/-	2.61385		TGCTGCTAGGATGCGT	1	Ccr9+/+	1.56682	AAAGCAAGTAGCGTGA	0	Ccr9-/-	1.54891
AGGGAGTGTGATAAGT	0	1.54685		CCAATCCGTCACTGGC	0	1.15573		GGTGCGTTCCCAACGG	0	1.81382		CTTTGCGTCGCAAACT	0	Ccr9+/+	0.177627	CGAGCCACACATTCGA	0	Ccr9-/-	1.30538		AAGCCGCCAAGTAGTA	1	Ccr9+/+	2.51387	GCAAACTTCGTTTGCC	0	Ccr9-/-	1.22773		TGGCCAGGTCAAACTC	1	Ccr9+/+	1.25872	AAATGCCGTGGGTATG	0	Ccr9-/-	1.37505
AGGGAGTTCAGCATGT	0	0.710211		CCAATCCTCTTCATGT	0	2.45254		GTAACTGGTACCGAGA	0	1.26899		GAAACTCGTCTGATCA	0	Ccr9+/+	1.63633	CGAGCCACACTCGACG	0	Ccr9-/-	1.54404		AAGCCGCTCCGTTGTC	1	Ccr9+/+	1.3248	GCAATCAAGAAACGCC	0	Ccr9-/-	1.43659		TGGCTGGGTCAGAGGT	1	Ccr9+/+	1.52613	AACACGTGTCGCATAT	0	Ccr9-/-	1.52061
AGGGAGTTCTGTTGAG	0	1.14628		CCACGGACAATGACCT	0	2.32496		GTACGTAAGACTAAGT	0	1.66508		GAACCTAGTTATGCGT	0	Ccr9+/+	0.638843	CGAGCCATCAGTTCGA	0	Ccr9-/-	0.697093		AAGGCAGAGGCTAGCA	1	Ccr9+/+	0.626945	GCAATCACAGCTCGCA	0	Ccr9-/-	2.72592		TTATGCTCATACGCCG	1	Ccr9+/+	1.50323	AACACGTGTGATGATA	0	Ccr9-/-	0.925603
AGGGATGCAAGTTAAG	0	0.965387		CCACTACGTACCGAGA	0	1.12312		GTACGTAAGCGAGAAA	0	1.50627		GAACGGAGTACACCGC	0	Ccr9+/+	0.176331	CGAGCCATCGGAGCAA	0	Ccr9-/-	1.86661		AAGTCTGTCGAATGGG	1	Ccr9+/+	0.966405	GCACATAGTATAAACG	0	Ccr9-/-	1.36282		TTCGGTCAGGTAGCCA	1	Ccr9+/+	1.62539	AACTCCCCACAACTGT	0	Ccr9-/-	1.61164
AGGGATGTCCTAAGTG	0	1.41549		CCAGCGAAGCACACAG	0	1.3962		GTACGTAGTCTCACCT	0	1.52856		GAAGCAGGTGTTTGGT	0	Ccr9+/+	0.365281	CGAGCCATCTCTTGAT	0	Ccr9-/-	1.03931		AATCCAGCATTGGTAC	1	Ccr9+/+	0.998921	GCACATAGTTACGGAG	0	Ccr9-/-	1.27114		TTCTTAGTCCAGATCA	1	Ccr9+/+	1.98338	AACTGGTGTCGCGAAA	0	Ccr9-/-	0.972772
AGGGTGAAGTGGGTTG	0	0.871316		CCAGCGAAGTGTACCT	0	1.58954		GTACGTATCAGAAATG	0	1.62539		GAATAAGCACACCGCA	0	Ccr9+/+	1.83501	CGATCGGGTAGAGTGC	0	Ccr9-/-	1.5847		AATCGGTGTATAATGG	1	Ccr9+/+	1.99745	GCACTCTGTTCATGGT	0	Ccr9-/-	1.36242		TTTACTGTCTTTACGT	1	Ccr9+/+	1.65352	AAGACCTTCAGTTAGC	0	Ccr9-/-	1.29415
AGGGTGACAATCTGCA	0	1.64934		CCAGCGACACATCCGG	0	2.02822		GTACTTTAGAATGTGT	0	1.60108		GAATAAGCACTTCGAA	0	Ccr9+/+	0.0562376	CGATGGCAGAGACTAT	0	Ccr9-/-	1.12638		ACACCAATCGGACAAG	1	Ccr9+/+	1.16286	GCAGTTATCGTGGTCG	0	Ccr9-/-	1.32537		TTTGGTTTCTAACCGA	1	Ccr9+/+	1.93555	AAGGCAGGTCCATCCT	0	Ccr9-/-	2.15378
AGGGTGACATCGGGTC	0	0.790275		CCCAATCGTACAGTGG	0	1.64462		GTACTTTTCTGCAAGT	0	1.71614		GACAGAGGTCAGGACA	0	Ccr9+/+	1.25863	CGATGGCTCCAAACAC	0	Ccr9-/-	0.829992		ACACTGAGTCATTAGC	1	Ccr9+/+	3.0636	GCAGTTATCTACTCAT	0	Ccr9-/-	1.22033		AAACCTGGTGGTGTAG	1	Ccr9+/+	1.91939	AAGGTTCCAAGTCTAC	0	Ccr9-/-	0.949483
AGGGTGATCATCGCTC	0	0.918845		CCCAATCGTTAAGTAG	0	2.00213		GTATCTTAGAATGTTG	0	1.8013		GACCAATAGTACGCGA	0	Ccr9+/+	1.05683	CGATGTACAAACCTAC	0	Ccr9-/-	0.471329		ACCAGTATCCAAAGTC	1	Ccr9+/+	0.0961808	GCATACAAGATAGGAG	0	Ccr9-/-	1.40057		AAACGGGTCACGCATA	1	Ccr9+/+	0.965216	ACACCAACACCCATGG	0	Ccr9-/-	1.48121
AGGTCATAGTTGTAGA	0	1.0417		CCCAGTTAGTTACGGG	0	1.45241		GTATTCTAGTACTTGC	0	1.46036		GAGCAGACAATTGCTG	0	Ccr9+/+	1.05424	CGATTGAGTAAATGAC	0	Ccr9-/-	0.59264		ACCGTAACACAGACTT	1	Ccr9+/+	1.21365	GCATACAAGCATGGCA	0	Ccr9-/-	1.14258		AAAGATGCATATACGC	1	Ccr9+/+	1.53938	ACACCAAGTATAGTAG	0	Ccr9-/-	1.43184
AGGTCATTCGTATCAG	0	0.721383		CCCAGTTCACAGGCCT	0	1.47853		GTATTCTTCACTTATC	0	2.29876		GAGCAGACATCAGTAC	0	Ccr9+/+	1.57696	CGATTGAGTAAGTAGT	0	Ccr9-/-	0.609466		ACCTTTACAGCGATCC	1	Ccr9+/+	1.62552	GCATACAGTGACGGTA	0	Ccr9-/-	0.989974		AAAGATGCATTCTTAC	1	Ccr9+/+	1.77113	ACACCCTAGCTGAAAT	0	Ccr9-/-	1.8756
AGGTCCGCAAATTGCC	0	0.408616		CCCATACCACTGTTAG	0	1.34701		GTCAAGTCACATGACT	0	1.55461		GAGGTGAGTAAACGCG	0	Ccr9+/+	1.40154	CGCCAAGAGATGTGTA	0	Ccr9-/-	0.716706		ACGAGCCTCGTTTATC	1	Ccr9+/+	1.01511	GCATACATCTAAGCCA	0	Ccr9-/-	1.26086		AAAGATGTCACGACTA	1	Ccr9+/+	1.00861	ACACCCTTCGGAATCT	0	Ccr9-/-	1.31791
AGGTCCGTCATTCACT	0	0.988072		CCCTCCTCAGGGTACA	0	0.925317		GTCAAGTTCTATCCTA	0	0.881075		GATCAGTCAAGCTGAG	0	Ccr9+/+	0.409493	CGCCAAGAGGCAGGTT	0	Ccr9-/-	2.25972		ACGGAGATCATTGCGA	1	Ccr9+/+	1.15173	GCATGATAGTGTCCAT	0	Ccr9-/-	1.52889		AAAGTAGGTCCATGAT	1	Ccr9+/+	1.487	ACATGGTCAATCTACG	0	Ccr9-/-	2.57658
AGTAGTCGTGCACTTA	0	0.854236		CCCTCCTTCAGGCCCA	0	1.36522		GTCACAACACCTTGTC	0	1.24155		GATCAGTCAATCTACG	0	Ccr9+/+	0.447843	CGCCAAGCAATCCGAT	0	Ccr9-/-	0.868251		ACGGGCTCATCGGTTA	1	Ccr9+/+	1.26474	GCATGATGTTCTGGTA	0	Ccr9-/-	1.22267		AAAGTAGTCGTCGTTC	1	Ccr9+/+	0.124285	ACCAGTACACTTGGAT	0	Ccr9-/-	1.11568
AGTAGTCTCCTGTAGA	0	2.72846		CCGGTAGTCTGAGGGA	0	1.59317		GTCACAACATCCCATC	0	2.60011		GATCGTAAGGAGCGAG	0	Ccr9+/+	1.31415	CGCCAAGCAGGTCCAC	0	Ccr9-/-	0.812285		ACTGTCCCATCGATGT	1	Ccr9+/+	2.03319	GCATGTATCCGGCACA	0	Ccr9-/-	1.35448		AACCATGTCAACACTG-1	1	Ccr9+/+	1.17718	ACCAGTACATGTCGAT	0	Ccr9-/-	1.40208
AGTCTTTTCAACACCA	0	0.693024		CCGTACTAGAGTACAT	0	2.20481		GTCACGGAGGGTTCCC	0	2.53448		GATCGTAGTCTCGTTC	0	Ccr9+/+	1.20201	CGCGGTACAGATCTGT	0	Ccr9-/-	1.53801		ACTGTCCGTAAATGAC	1	Ccr9+/+	2.13198	GCGACCACAAGGTGTG	0	Ccr9-/-	1.45999		AACGTTGGTTACGCGC	1	Ccr9+/+	1.65948	ACCGTAATCCAAGTAC	0	Ccr9-/-	1.02531
AGTGAGGAGTGGTAGC	0	1.846		CCGTACTAGTTAACGA	0	1.41044		GTCATTTAGTGAAGAG	0	1.98558		GCAAACTGTTCTGAAC	0	Ccr9+/+	1.00616	CGCGGTAGTACTTGAC	0	Ccr9-/-	1.35032		AGAATAGAGAGTCTGG	1	Ccr9+/+	1.54848	GCGAGAAGTCTTCAAG	0	Ccr9-/-	1.28228		AACTGGTCATTCTCAT-1	1	Ccr9+/+	0.860745	ACCTTTAGTCATTAGC	0	Ccr9-/-	1.224
AGTGAGGCACATCCGG	0	1.26395		CCGTACTCAGACGCTC	0	2.61968		GTCATTTTCTTACCGC	0	1.79213		GCAAACTTCAAAGACA	0	Ccr9+/+	1.12161	CGCGGTAGTTACAGAA	0	Ccr9-/-	2.32871		AGACGTTAGTTATCGC	1	Ccr9+/+	1.58282	GCGCAGTAGAGTCTGG	0	Ccr9-/-	2.49635		AAGACCTGTCACCCAG	1	Ccr9+/+	1.14328	ACGAGGAGTCTAAAGA	0	Ccr9-/-	1.29097
AGTGAGGTCTACCAGA	0	1.2371		CCGTGGAAGACAAAGG	0	1.79693		GTCCTCAAGATAGCAT	0	1.18251		GCAATCACACAAGCCC	0	Ccr9+/+	0.327942	CGCGTTTAGAAACGCC	0	Ccr9-/-	0.913957		AGACGTTGTACTTGAC	1	Ccr9+/+	0.372376	GCGCAGTCAGACGCTC	0	Ccr9-/-	2.73077		AAGCCGCCAGTCTTCC	1	Ccr9+/+	1.30838	ACGATACCAAACGCGA	0	Ccr9-/-	1.43935
AGTGGGACAATGACCT	0	1.34997		CCTACACAGCCATCGC	0	1.3474		GTCGGGTTCTAACCGA	0	1.47203		GCACATAGTGCGATAG	0	Ccr9+/+	0.11201	CGCGTTTAGTATGACA	0	Ccr9-/-	0.563675		AGAGCTTAGTCGTTTG	1	Ccr9+/+	1.36242	GCGCAGTTCCAGATCA	0	Ccr9-/-	1.66019		AAGGCAGAGGTGCTAG	1	Ccr9+/+	1.50356	ACGATACTCCAAATGC	0	Ccr9-/-	2.93661
AGTGGGAGTTCGGCAC	0	0.786499		CCTAGCTAGAGTACCG	0	1.17858		GTCGTAAGTTCGTTGA	0	2.55809		GCACTCTCACCAGCAC	0	Ccr9+/+	0.229669	CGCTATCCACACCGAC	0	Ccr9-/-	0.732098		AGAGCTTGTCTGGAGA	1	Ccr9+/+	1.08003	GCGCCAAAGATGTTAG	0	Ccr9-/-	1.28373		AATCCAGCAAGTCTGT	1	Ccr9+/+	0.727986	ACGCAGCCAGCTTCGG	0	Ccr9-/-	1.39427
AGTGTCAAGGTTACCT	0	0.854611		CCTAGCTCACATCTTT	0	2.53077		GTCTCGTAGTGGAGAA	0	1.52199		GCATACAGTACAAGTA	0	Ccr9+/+	0.664035	CGCTATCTCTCCAGGG	0	Ccr9-/-	0.914363		AGAGCTTTCACATACG	1	Ccr9+/+	1.20605	GCGCCAAGTCAAACTC	0	Ccr9-/-	2.23982		AATCCAGTCCGCATCT	1	Ccr9+/+	2.46578	ACGCCAGCACATGGGA	0	Ccr9-/-	1.76378
AGTGTCATCTCTGCTG	0	0.807337		CCTATTACACTTGGAT	0	1.96115		GTCTCGTCAACTTGAC	0	1.41423		GCATGATAGACCCACC	0	Ccr9+/+	1.70641	CGCTGGAAGTCAATAG	0	Ccr9-/-	1.68228		AGATCTGCATTAACCG	1	Ccr9+/+	1.05074	GCGCCAAGTGCAACTT	0	Ccr9-/-	1.35409		ACACCGGAGTACTTGC	1	Ccr9+/+	1.13056	ACGCCAGGTGTTAAGA	0	Ccr9-/-	0.76221
AGTTGGTCATCTGGTA	0	0.805929		CCTATTATCCTAGAAC	0	0.657035		GTCTTCGTCCGGCACA	0	0.924281		GCATGTACACTACAGT	0	Ccr9+/+	0.275423	CGCTGGAGTATATGAG	0	Ccr9-/-	1.00456		AGATTGCTCAGCTCGG	1	Ccr9+/+	1.01716	GCGCGATAGTTACGGG	0	Ccr9-/-	1.212		ACACCGGTCTTCCTTC	1	Ccr9+/+	2.08483	ACTATCTCACTTAACG	0	Ccr9-/-	2.06833
AGTTGGTGTAAGTAGT	0	1.38211		CCTCAGTAGAGCTTCT	0	1.09583		GTGCAGCCATCCGCGA	0	2.04973		GCATGTATCAGCTGGC	0	Ccr9+/+	1.87523	CGCTGGAGTCGCATAT	0	Ccr9-/-	0.700729		AGCGGTCTCGTAGGTT	1	Ccr9+/+	1.06675	GCGGGTTAGGCTATCT	0	Ccr9-/-	2.05205		ACAGCCGCATTCACTT	1	Ccr9+/+	1.14284	ACTATCTCAGTAGAGC	0	Ccr9-/-	1.49015
ATAAGAGAGCTGGAAC	0	0.974997		CCTCAGTTCTGATACG	0	1.17731		GTGCATAGTAATTGGA	0	1.87932		GCATGTATCGATAGAA	0	Ccr9+/+	1.447	CGCTGGAGTCTGATTG	0	Ccr9-/-	1.1301		AGCGTATTCCGCATCT	1	Ccr9+/+	1.56397	GCGGGTTCACCGATAT	0	Ccr9-/-	1.77476		ACAGCCGTCAGTGCAT	1	Ccr9+/+	1.18344	ACTATCTGTAGCCTCG	0	Ccr9-/-	1.37272
ATAAGAGAGGAATTAC	0	1.5847		CCTCTGACAAGGCTCC	0	1.81564		GTGCGGTAGCGATGAC	0	1.49549		GCCAAATTCGCGATCG	0	Ccr9+/+	1.49772	CGCTTCAAGCCAGGAT	0	Ccr9-/-	1.28425		AGCTCCTAGCTGGAAC	1	Ccr9+/+	1.04379	GCGGGTTTCACTTACT	0	Ccr9-/-	1.38876		ACATCAGGTCGCTTCT	1	Ccr9+/+	0.848505	ACTATCTTCCTTGACC	0	Ccr9-/-	2.4449
ATAAGAGTCCGTTGCT	0	1.51764		CCTCTGAGTAATTGGA	0	2.36234		GTGCGGTCAGCATACT	0	1.77538		GCCTCTACACCCATGG	0	Ccr9+/+	0.430639	CGCTTCACACTGCCAG	0	Ccr9-/-	0.120534		AGCTCCTTCTGGTTCC	1	Ccr9+/+	1.99571	GCTCCTAGTCTAACGT	0	Ccr9-/-	2.01346		ACCCACTTCCAGTATG	1	Ccr9+/+	1.31	ACTGAACGTAATCGTC	0	Ccr9-/-	1.3384
ATAGACCTCACGCATA	0	0.918029		CCTTCCCCAAGCGCTC	0	2.54522		GTGGGTCCATCGGGTC	0	1.69069		GCCTCTAGTACCTACA	0	Ccr9+/+	1.45898	CGCTTCAGTGATGTCT	0	Ccr9-/-	2.05356		AGCTTGATCACTGGGC	1	Ccr9+/+	1.13926	GCTCCTATCTCCAACC	0	Ccr9-/-	1.19236		ACCTTTACACATCCAA	1	Ccr9+/+	1.31791	ACTGATGTCGAGAGCA	0	Ccr9-/-	1.53134
ATAGACCTCGTCTGCT	0	0.695282		CCTTCCCTCTTAGCCC	0	1.13354		GTTACAGTCAACACTG	0	2.14832		GCGACCACAGTAAGCG	0	Ccr9+/+	0.707138	CGGACACAGCTCCTTC	0	Ccr9-/-	1.27087		AGGCCACCACCTGGTG	1	Ccr9+/+	0.979673	GCTCCTATCTGTCCGT	0	Ccr9-/-	2.38613		ACGATACGTACCATCA	1	Ccr9+/+	0.553316	ACTGCTCTCCCAAGTA	0	Ccr9-/-	1.04142
ATCACGATCCAACCAA	0	0.66001		CCTTCGAAGAAGGACA	0	1.25454		GTTCATTGTAGCCTAT	0	1.84076		GCGCAACAGGAGTCTG	0	Ccr9+/+	1.36772	CGGACACCATCGTCGG	0	Ccr9-/-	1.87256		AGGCCACGTTCGTTGA	1	Ccr9+/+	1.04273	GCTGCAGAGAGGTTGC	0	Ccr9-/-	0.763057		ACGATACTCCTATTCA	1	Ccr9+/+	2.51309	ACTGTCCGTCATGCAT	0	Ccr9-/-	1.85087
ATCATCTAGTGGTCCC	0	0.856867		CCTTCGATCACGCATA	0	0.893154		GTTCGGGAGCACAGGT	0	2.80127		GCGCAGTAGCGATAGC	0	Ccr9+/+	0.914566	CGGACACTCAGTTGAC	0	Ccr9-/-	1.37423		AGTCTTTGTAAGTGGC	1	Ccr9+/+	1.09498	GCTGCAGAGATAGGAG	0	Ccr9-/-	1.83949		ACGATGTGTAGCACGA	1	Ccr9+/+	1.20323	ACTTACTCACAGGTTT	0	Ccr9-/-	1.97817
ATCATCTAGTTGAGTA	0	0.625903		CCTTTCTCAGCATGAG	0	1.05802		GTTCGGGTCACCTCGT	0	2.05619		GCGCCAAAGACTTGAA	0	Ccr9+/+	0.814061	CGGACGTAGATAGGAG	0	Ccr9-/-	1.32638		AGTTGGTAGAGGTAGA	1	Ccr9+/+	2.42539	GCTGCAGGTCTCTCGT	0	Ccr9-/-	1.21932		ACGATGTGTGGACGAT	1	Ccr9+/+	1.90247	AGAATAGCATACGCCG	0	Ccr9-/-	1.46036
ATCATCTCATCAGTCA	0	0.733688		CCTTTCTTCTTGGGTA	0	2.38993		GTTCTCGCAGCGTAAG	0	2.53943		GCGCCAATCAATCTCT	0	Ccr9+/+	1.25894	CGGAGCTTCGAACGGA	0	Ccr9-/-	1.72133		AGTTGGTAGGTAGCTG	1	Ccr9+/+	2.93464	GCTGCGATCTCCAGGG	0	Ccr9-/-	2.63576		ACGGCCAGTGTCAATC	1	Ccr9+/+	1.69172	AGAATAGTCTTGTCAT	0	Ccr9-/-	2.24645
ATCATCTGTACCGAGA	0	0.767573		CGAATGTTCAGCTCGG	0	1.18817		GTTCTCGGTCACCTAA	0	1.35596		GCGCGATTCCGCGGTA	0	Ccr9+/+	1.71993	CGGAGCTTCTTACCGC	0	Ccr9-/-	0.890366		ATAACGCCAGCTCGCA	1	Ccr9+/+	1.27007	GCTGCGATCTGGAGCC	0	Ccr9-/-	0.934624		ACGGGCTGTGCTGTAT	1	Ccr9+/+	1.26076	AGAGCGAAGGGTTTCT	0	Ccr9-/-	1.62964
ATCATCTGTAGTGAAT	0	1.85474		CGAATGTTCTGTTGAG	0	1.84734		TAAGAGACAATAGCAA	0	2.05678		GCTCCTACAAGTAGTA	0	Ccr9+/+	0.673467	CGGCTAGGTTCCACGG	0	Ccr9-/-	1.8599		ATAAGAGCAGTAAGCG	1	Ccr9+/+	2.25695	GCTGCTTAGAGCCTAG	0	Ccr9-/-	1.81996		ACGGGCTGTGTCTGAT	1	Ccr9+/+	1.02228	AGAGTGGCATCTGGTA	0	Ccr9-/-	1.5436
ATCATGGAGATATGCA	0	2.09206		CGACCTTCAGATCTGT	0	1.23657		TACCTTACATGTAAGA	0	2.71729		GCTCCTAGTCGCATCG	0	Ccr9+/+	0.777312	CGGCTAGTCTCTTGAT	0	Ccr9-/-	1.09818		ATCACGACATGTAGTC	1	Ccr9+/+	0.772861	GCTGCTTCACCGGAAA	0	Ccr9-/-	1.92964		ACGTCAAGTGCAGACA	1	Ccr9+/+	1.33031	AGATCTGCACTAAGTC	0	Ccr9-/-	1.23731
ATCATGGAGCCAGTTT	0	0.618848		CGACCTTTCACCTCGT	0	2.19364		TACCTTATCATTCACT	0	2.65057		GCTGCGATCGGTTCGG	0	Ccr9+/+	0.348207	CGGGTCAAGAGCAATT	0	Ccr9-/-	0.346272		ATCATCTAGACTAAGT	1	Ccr9+/+	1.06757	GCTGCTTGTCACACGC	0	Ccr9-/-	1.26972		ACTGAGTGTCCGTTAA	1	Ccr9+/+	1.35911	AGCAGCCGTCCTCTTG	0	Ccr9-/-	1.31982
ATCATGGAGTATTGGA	0	0.751735		CGACTTCTCCTTAATC	0	1.05424		TACCTTATCCTTGGTC	0	1.54927		GCTGCTTTCACCCGAG	0	Ccr9+/+	0.196252	CGGGTCACAGCTGGCT	0	Ccr9-/-	1.78768		ATCATCTAGGGAACGG	1	Ccr9+/+	2.45029	GCTGCTTTCAAAGACA	0	Ccr9-/-	1.58025		ACTGATGTCAACACTG	1	Ccr9+/+	0.766898	AGCCTAACAAGTCTAC	0	Ccr9-/-	1.42965
ATCATGGCATCACGAT	0	1.75229		CGAGAAGGTACCAGTT	0	1.88084		TACCTTATCTGCGGCA	0	1.42469		GCTTGAAAGCAATCTC	0	Ccr9+/+	0.30035	CGGGTCACAGTCAGCC	0	Ccr9-/-	1.02		ATCATCTCATCGGGTC	1	Ccr9+/+	2.836	GCTGGGTCACGCTTTC	0	Ccr9-/-	1.2715		ACTGCTCAGTCGCCGT	1	Ccr9+/+	1.23607	AGCGTATAGGCTATCT	0	Ccr9-/-	1.53588
ATCCACCAGTGAACGC	0	1.34582		CGAGAAGGTATATGGA	0	1.12698		TACCTTATCTTTCCTC-1	0	2.74644		GGAATAACAAACTGCT	0	Ccr9+/+	0.2598	CGGGTCAGTGATGTGG	0	Ccr9-/-	0.828057		ATCCACCAGCTCAACT	1	Ccr9+/+	0.700933	GCTGGGTTCCAAGTAC	0	Ccr9-/-	1.1872		ACTGCTCCACCAGGCT	1	Ccr9+/+	1.34488	AGCGTATTCACAATGC	0	Ccr9-/-	1.37564
ATCCACCGTCCTGCTT	0	1.74472		CGAGAAGGTCTTCAAG	0	1.43529		TACGGATAGCAGCGTA	0	1.61735		GGAATAACATATGGTC	0	Ccr9+/+	0.860138	CGGGTCAGTTGTGGAG	0	Ccr9-/-	1.08849		ATCCGAACACCGAATT	1	Ccr9+/+	1.34252	GCTGGGTTCGAGGTAG	0	Ccr9-/-	2.03652		AGAATAGAGTGTGAAT	1	Ccr9+/+	1.20013	AGCTCCTGTAGGCATG	0	Ccr9-/-	0.870147
ATCCGAAAGGCTCTTA	0	1.46035		CGAGAAGTCAGTCAGT	0	1.67092		TACGGATCACGGCCAT	0	1.69606		GGACATTAGTAGATGT	0	Ccr9+/+	1.17876	CGGGTCATCGCATGAT	0	Ccr9-/-	1.46826		ATCTACTTCCTTTCGG	1	Ccr9+/+	1.92072	GCTTGAAAGGGCTTGA	0	Ccr9-/-	2.16293		AGAGCTTTCAGCTTAG	1	Ccr9+/+	0.874743	AGCTCTCTCAGCACAT	0	Ccr9-/-	1.13288
ATCGAGTAGTAATCCC	0	1.38879		CGAGAAGTCGATAGAA	0	1.97046		TACGGATGTACCTACA	0	1.51546		GGACATTCACCCATGG	0	Ccr9+/+	1.70667	CGGTTAAAGCCAGAAC	0	Ccr9-/-	1.70306		ATCTGCCAGAGTGAGA	1	Ccr9+/+	1.47716	GGAAAGCCAAGCTGGA	0	Ccr9-/-	2.20837		AGATCTGAGTACATGA	1	Ccr9+/+	0.952739	AGCTTGATCACGCGGT	0	Ccr9-/-	1.49015
ATCGAGTCACTCAGGC	0	1.04458		CGAGCACCAAAGGCGT	0	1.42191		TACGGTACATACTCTT	0	2.04594		GGAGCAATCGCCGTGA	0	Ccr9+/+	1.32823	CGGTTAAGTATCTGCA	0	Ccr9-/-	2.02892		ATGTGTGGTAAGAGGA	1	Ccr9+/+	1.16348	GGAATAAAGGATGGTC	0	Ccr9-/-	1.85907		AGCGTATGTCAAACTC	1	Ccr9+/+	1.14152	AGGCCGTCAAGTAATG	0	Ccr9-/-	2.17689
ATCGAGTCAGACAAGC	0	0.77293		CGAGCCACACATTCGA	0	1.21166		TACTCATAGCGATAGC	0	1.62424		GGATGTTGTAACGACG	0	Ccr9+/+	0.289897	CGTAGCGAGATACACA	0	Ccr9-/-	1.11985		ATGTGTGGTGTCTGAT	1	Ccr9+/+	0.888435	GGACAGAAGATCGGGT	0	Ccr9-/-	1.15789		AGCGTATTCCATGAAC	1	Ccr9+/+	1.69419	AGGGATGGTAATTGGA	0	Ccr9-/-	1.85087
ATCGAGTTCGGTCTAA	0	0.77293		CGAGCCATCAGTTCGA	0	1.96077		TACTCATGTGTTGAGG	0	1.55998		GGATTACAGATATGGT	0	Ccr9+/+	1.67269	CGTAGCGTCCACTCCA	0	Ccr9-/-	1.35577		ATTCTACGTACTCAAC	1	Ccr9+/+	0.518644	GGACAGAAGGAGCGAG	0	Ccr9-/-	2.13038		AGCGTATTCCGAATGT	1	Ccr9+/+	0.9182	AGGGTGAGTACATGTC	0	Ccr9-/-	1.32037
ATCTACTAGCGTAATA	0	1.76944		CGAGCCATCTCTTGAT	0	2.39005		TACTTACGTTACGCGC	0	2.09455		GGCCGATTCTGAGTGT	0	Ccr9+/+	1.50679	CGTAGCGTCTATGTGG	0	Ccr9-/-	0.822642		ATTGGACGTAGTACCT	1	Ccr9+/+	2.62591	GGACATTCAGGGATTG	0	Ccr9-/-	2.51873		AGCGTCGAGGACAGAA	1	Ccr9+/+	1.86092	AGGTCATAGCCGATTT	0	Ccr9-/-	1.55926
ATCTACTAGGCAAAGA	0	0.591602		CGATGGCTCCAAACAC	0	1.39013		TAGACCATCAGGCAAG	0	1.89133		GGCTGGTCATGTCGAT	0	Ccr9+/+	1.71523	CGTAGGCCAAGGACAC	0	Ccr9-/-	1.13788		ATTGGTGCACAGACAG	1	Ccr9+/+	2.18588	GGACATTGTTACGCGC	0	Ccr9-/-	1.54749		AGCTTGAAGTGGACGT	1	Ccr9+/+	1.90757	AGGTCATCACCACCAG	0	Ccr9-/-	1.57883
ATCTACTCAAAGCAAT	0	1.05424		CGATGGCTCTCTGTCG	0	1.28955		TAGTGGTCATGAGCGA	0	1.52268		GGGAGATGTAATCGTC	0	Ccr9+/+	1.8446	CGTCACTAGCTGTTCA	0	Ccr9-/-	1.46548		ATTGGTGCACATGGGA	1	Ccr9+/+	1.8317	GGACGTCCAGGAATCG	0	Ccr9-/-	1.13684		AGGCCACTCCGCAGTG	1	Ccr9+/+	0.914609	AGTGAGGCAAGTTGTC	0	Ccr9-/-	2.04565
ATCTACTCAGCTTAAC	0	0.708365		CGATGTACAAACCTAC	0	0.98309		TAGTGGTGTAGGCTGA	0	2.13083		GGGATGAGTGGCCCTA	0	Ccr9+/+	0.516088	CGTCACTCAAGCCTAT	0	Ccr9-/-	1.00114		ATTGGTGCATGTTGAC	1	Ccr9+/+	0.76288	GGATGTTAGTAGTGCG	0	Ccr9-/-	1.98379		AGGGAGTGTCTTCGTC	1	Ccr9+/+	1.44757	AGTGTCAAGACACGAC	0	Ccr9-/-	0.900746
ATCTGCCAGATCGGGT	0	1.16277		CGATTGAGTAAATGAC	0	1.12076		TAGTGGTTCACCACCT	0	1.76778		GGGCACTTCTAACGGT	0	Ccr9+/+	0.222988	CGTCACTTCCTTGACC	0	Ccr9-/-	0.954823		CAAGATCTCGTAGGTT	1	Ccr9+/+	0.976515	GGATGTTGTTTCCACC	0	Ccr9-/-	1.09413		AGGGTGAGTTCACCTC	1	Ccr9+/+	1.67597	AGTGTCAGTATAGGTA	0	Ccr9-/-	2.10343
ATCTGCCTCACTATTC	0	0.581566		CGCCAAGCAGGTCCAC	0	1.37003		TATCTCATCCAATGGT	0	1.47007		GGTATTGCAGACACTT	0	Ccr9+/+	1.92951	CGTCAGGGTTAGGGTG	0	Ccr9-/-	1.24045		CACACCTTCATATCGG	1	Ccr9+/+	1.76193	GGCAATTAGGGTATCG	0	Ccr9-/-	2.15728		AGGTCCGGTCTCAACA	1	Ccr9+/+	1.02228	ATAACGCAGGAATCGC	0	Ccr9-/-	1.569
ATGAGGGCAACACGCC	0	0.759941		CGCGGTACAGATCTGT	0	0.795157		TATTACCTCGAATCCA	0	1.91423		GGTGTTAAGGCGATAC	0	Ccr9+/+	0.776636	CGTCAGGTCTACCTGC	0	Ccr9-/-	0.780701		CACAGTATCAGCTTAG	1	Ccr9+/+	1.03665	GGCAATTAGTGATCGG	0	Ccr9-/-	1.27687		AGGTCCGTCTATCCCG	1	Ccr9+/+	0.915261	ATAACGCCACCAACCG	0	Ccr9-/-	1.26486
ATGAGGGCAAGAAGAG	0	1.08368		CGCGGTAGTACTTGAC	0	1.25699		TCAACGATCAACCATG	0	2.65653		GGTGTTAGTTAGGGTG	0	Ccr9+/+	0.878064	CGTCTACGTGCGCTTG	0	Ccr9-/-	1.09511		CACATAGGTACGCTGC	1	Ccr9+/+	2.62102	GGCAATTCAGGAACGT	0	Ccr9-/-	1.35884		AGTTGGTAGAAACCGC	1	Ccr9+/+	1.48716	ATAAGAGCATGGTCTA	0	Ccr9-/-	2.10066
ATGCGATAGTGTGAAT	0	0.583356		CGCGGTAGTTACAGAA	0	1.53083		TCACGAAAGTCAAGCG	0	1.92095		GTAACGTGTAGTGAAT	0	Ccr9+/+	1.25335	CGTGAGCGTCAGGACA	0	Ccr9-/-	1.75791		CACCACTCACCTCGTT	1	Ccr9+/+	0.913025	GGCCGATCAGTATCTG	0	Ccr9-/-	2.16625		AGTTGGTAGTTAGGTA	1	Ccr9+/+	1.01345	ATCACGATCGGTGTCG	0	Ccr9-/-	1.32037
ATGCGATGTACAAGTA	0	0.380994		CGCGTTTAGTATGACA	0	1.78916		TCAGATGGTCCCTTGT	0	2.0734		GTAACGTGTGCCTTGG	0	Ccr9+/+	0.990011	CGTGTAAAGGAGCGTT	0	Ccr9-/-	0.983615		CACCAGGTCCTGCTTG	1	Ccr9+/+	1.4758	GGCCGATTCAGGATCT	0	Ccr9-/-	1.40833		ATAAGAGGTCTCCATC	1	Ccr9+/+	1.27938	ATCATCTAGGCTACGA	0	Ccr9-/-	1.21451
ATGGGAGTCCTTCAAT	0	1.51848		CGCTATCCACACCGAC	0	2.00535		TCAGCAATCGAATCCA	0	2.92128		GTAACTGAGGCTAGCA	0	Ccr9+/+	0.424009	CGTGTAACACCGCTAG	0	Ccr9-/-	0.947153		CACCTTGGTTCCCGAG	1	Ccr9+/+	1.03244	GGCGACTAGCCTATGT	0	Ccr9-/-	1.28264		ATCACGAGTTCAGGCC	1	Ccr9+/+	1.12556	ATCCGAAGTACTTCTT	0	Ccr9-/-	0.917383
ATGGGAGTCTCGTATT	0	1.40287		CGCTATCTCTCCAGGG	0	2.2349		TCAGCTCAGAGGTAGA	0	2.08181		GTAACTGCAGGATCGA	0	Ccr9+/+	0.847512	CGTGTCTGTATAGTAG	0	Ccr9-/-	1.48955		CAGAGAGAGGGAGTAA	1	Ccr9+/+	1.42106	GGCGACTTCAACACCA	0	Ccr9-/-	1.18176		ATCATCTCAACTGCTA	1	Ccr9+/+	1.44077	ATCCGAATCTCTGCTG	0	Ccr9-/-	2.64711
ATGTGTGAGATAGTCA	0	1.69955		CGCTGGAAGTCAATAG	0	1.18978		TCATTACTCGGAAATA	0	2.22908		GTAACTGCATCCCACT	0	Ccr9+/+	0.444323	CGTTAGAAGCAGACTG	0	Ccr9-/-	1.35589		CAGCATAGTTCTCATT	1	Ccr9+/+	0.66333	GGCTCGAAGGAACTGC	0	Ccr9-/-	1.29762		ATCATCTCACACATGT	1	Ccr9+/+	1.12958	ATCGAGTCATACGCTA	0	Ccr9-/-	2.56592
ATGTGTGCATCGATTG	0	1.05643		CGCTTCAAGCCAGGAT	0	1.90566		TCATTTGCAAGAAAGG	0	1.64995		GTAACTGGTCTGGAGA	0	Ccr9+/+	0.814061	CGTTAGACACTTACGA	0	Ccr9-/-	0.644424		CAGCGACAGGTGCTTT	1	Ccr9+/+	1.24793	GGCTCGACATGCAACT	0	Ccr9-/-	2.31121		ATCATGGGTCTCTTAT	1	Ccr9+/+	0.477	ATCGAGTGTAGCCTAT	0	Ccr9-/-	2.12611
ATTACTCAGAGTACAT	0	1.50596		CGCTTCACACTGCCAG	0	1.91041		TCCACACAGCGTCTAT	0	1.73967		GTAGGCCAGAACAACT	0	Ccr9+/+	1.14736	CGTTCTGAGCCAACAG	0	Ccr9-/-	2.27912		CAGCGACCAGTATAAG	1	Ccr9+/+	0.879726	GGCTCGAGTGTAAGTA	0	Ccr9-/-	1.41807		ATCCACCAGGCAAAGA	1	Ccr9+/+	1.61449	ATCTGCCGTTAGGGTG	0	Ccr9-/-	1.43121
ATTACTCAGCGCCTTG	0	0.98584		CGCTTCACAGGCGATA	0	1.20179		TCCACACTCGGCTACG	0	1.88782		GTATCTTTCTTCCTTC	0	Ccr9+/+	1.38813	CGTTCTGAGCTTTGGT	0	Ccr9-/-	1.36513		CAGCTAACAATCGAAA	1	Ccr9+/+	3.17851	GGCTGGTAGATGTGTA	0	Ccr9-/-	1.80837		ATGGGAGCACAGCGTC	1	Ccr9+/+	1.60634	ATCTGCCTCGATAGAA	0	Ccr9-/-	1.1639
ATTACTCTCCAAATGC	0	1.60297		CGCTTCATCTACCAGA	0	1.20902		TCGCGAGCACAACGTT	0	1.91888		GTCTTCGAGAATGTGT	0	Ccr9+/+	1.70951	CGTTCTGAGGTCATCT	0	Ccr9-/-	0.956968		CAGGTGCGTCCCTTGT	1	Ccr9+/+	2.16894	GGCTGGTAGTCTCGGC	0	Ccr9-/-	1.58025		ATGTGTGAGAATGTTG	1	Ccr9+/+	2.12079	ATCTGCCTCTTGTTTG	0	Ccr9-/-	1.58508
ATTCTACCAGCCTATA	0	1.3021		CGGACACAGCTCCTTC	0	2.34226		TCGCGAGTCTCTAGGA	0	2.62847		GTGCAGCAGATCCGAG	0	Ccr9+/+	0.777143	CGTTCTGGTGCTTCTC	0	Ccr9-/-	0.703774		CAGTCCTAGCCACTAT	1	Ccr9+/+	1.56179	GGCTGGTTCGTACGGC	0	Ccr9-/-	1.7966		ATTATCCCAGCTGCTG	1	Ccr9+/+	0.707907	ATGCGATTCAGGCCCA	0	Ccr9-/-	1.58545
ATTCTACGTCTAGTGT	0	1.46509		CGGCTAGAGTTAAGTG	0	1.32119		TCGGGACCACGGTAAG	0	1.97571		GTGCATAAGACTGGGT	0	Ccr9+/+	0.480886	CGTTCTGGTTACTGAC	0	Ccr9-/-	1.27467		CATCAGACACATTAGC	1	Ccr9+/+	2.99408	GGCTGGTTCTGTGCAA	0	Ccr9-/-	1.2651		ATTATCCCAGTCACTA	1	Ccr9+/+	0.694253	ATGGGAGAGTCAATAG	0	Ccr9-/-	1.48022
ATTCTACTCCAAGTAC	0	1.76577		CGGCTAGGTTCCACGG	0	1.78369		TCGGTAAAGGTTCCTA	0	1.69606		GTGCGGTTCCAAACAC	0	Ccr9+/+	1.05683	CGTTGGGAGGCTATCT	0	Ccr9-/-	1.35763		CATCAGACACGACGAA	1	Ccr9+/+	1.48105	GGGACCTAGGCTCTTA	0	Ccr9-/-	1.36123		ATTATCCTCATACGGT	1	Ccr9+/+	1.08531	ATGTGTGGTTCGGCAC	0	Ccr9-/-	1.88381
ATTGGACTCAGTCAGT	0	1.46985		CGGCTAGTCTCTTGAT	0	2.46259		TCGGTAATCAGTCAGT	0	1.63779		GTGTTAGAGAGGTTAT	0	Ccr9+/+	1.09442	CTAACTTAGTTGAGAT	0	Ccr9-/-	1.74293		CATCCACTCTCCCTGA	1	Ccr9+/+	0.914134	GGGACCTCACCCAGTG	0	Ccr9-/-	1.97867		ATTCTACCATTGGCGC	1	Ccr9+/+	0.932917	ATTACTCAGCGATATA	0	Ccr9-/-	1.19563
ATTGGTGAGCTAGGCA	0	1.26476		CGGTTAAAGCCAGAAC	0	0.94059		TCGTACCAGAGGACGG	0	1.76912		GTTAAGCTCTTGTACT	0	Ccr9+/+	0.0214699	CTAACTTCAAGCTGTT	0	Ccr9-/-	0.646669		CATCGAACACGAAACG	1	Ccr9+/+	1.1441	GGGACCTTCGGCTTGG	0	Ccr9-/-	1.85907		ATTGGTGTCTGTTTGT	1	Ccr9+/+	0.812789	ATTATCCTCTAAGCCA	0	Ccr9-/-	1.16663
ATTGGTGAGGGAGTAA	0	0.776636		CGTAGCGAGATACACA	0	0.673204		TCGTAGACAAGCCTAT	0	1.78169		GTTTCTAAGGGATACC	0	Ccr9+/+	0.856867	CTAATGGCAGGATTGG	0	Ccr9-/-	1.23226		CATGCCTCACATAACC	1	Ccr9+/+	1.69595	GGGACCTTCTCGATGA	0	Ccr9-/-	1.88761		ATTTCTGGTTACTGAC	1	Ccr9+/+	0.854299	ATTCTACGTATCGCAT	0	Ccr9-/-	2.01434
ATTGGTGCATCATCCC	0	1.57481		CGTAGCGTCTATGTGG	0	2.11991		TCTATTGAGATGCCAG	0	2.61085		TAAACCGCAACTTGAC	0	Ccr9+/+	0.283874	CTAATGGGTAGAAGGA	0	Ccr9-/-	1.38861		CATGGCGAGTGTACGG	1	Ccr9+/+	2.63972	GGGAGATGTCTCACCT	0	Ccr9-/-	1.13684		CAACCAAGTAGCACGA	1	Ccr9+/+	1.03987	ATTCTACGTCACACGC	0	Ccr9-/-	1.29896
ATTTCTGTCGGCATCG	0	0.942503		CGTCACTAGCTGTTCA	0	2.57239		TCTATTGGTTGAACTC	0	2.2096		TAAACCGGTCAACATC	0	Ccr9+/+	1.66764	CTAATGGGTTGACGTT	0	Ccr9-/-	2.52043		CATGGCGTCCTTTCGG	1	Ccr9+/+	1.18272	GGGAGATTCCTTAATC	0	Ccr9-/-	1.16317		CAACCTCAGGAGTTTA	1	Ccr9+/+	1.8709	CAACCAATCTTGTATC	0	Ccr9-/-	1.35225
CAACCAAGTGTCAATC	0	0.893127		CGTCACTCAAGCCTAT	0	1.58436		TCTCATAAGGAATTAC-1	0	2.04506		TAAGTGCAGCGGATCA	0	Ccr9+/+	0.133358	CTACACCCACCGGAAA	0	Ccr9-/-	0.178796		CATTCGCTCTTATCTG	1	Ccr9+/+	1.16535	GGGATGAAGTGCGTGA	0	Ccr9-/-	1.95308		CAAGTTGAGCCGGTAA	1	Ccr9+/+	1.14085	CAACTAGAGCCACCTG	0	Ccr9-/-	1.13777
CAACCAATCTGCAGTA	0	0.949063		CGTCAGGCAGCTCGCA	0	1.24793		TCTGAGAAGGACGAAA	0	2.71311		TACAGTGTCCATGAAC	0	Ccr9+/+	0.208078	CTACATTCATCGGGTC	0	Ccr9-/-	1.13439		CCAATCCCAGTCCTTC	1	Ccr9+/+	2.49657	GGGCACTGTACGCACC	0	Ccr9-/-	1.27544		CAAGTTGAGTCGCCGT	1	Ccr9+/+	1.08367	CACAAACTCAATCACG	0	Ccr9-/-	1.83075
CAACCTCAGCAGACTG	0	1.28265		CGTCAGGCAGGTGGAT	0	1.77222		TGAAAGAAGCTGTTCA	0	1.64248		TACCTTATCCTCTAGC-1	0	Ccr9+/+	0.182582	CTACATTTCAACACAC	0	Ccr9-/-	1.11451		CCACCTAAGGTGCTAG	1	Ccr9+/+	0.92735	GGGCACTTCTTGACGA	0	Ccr9-/-	1.94546		CAAGTTGCAGGGTTAG	1	Ccr9+/+	1.71995	CACAAACTCCTCATTA	0	Ccr9-/-	1.18811
CAACCTCCAAGCTGTT	0	1.35379		CGTCAGGGTTAGGGTG	0	1.14654		TGACAACAGTGTACCT	0	1.53868		TACGGTACAAGCCTAT	0	Ccr9+/+	1.22205	CTACCCAAGAGAGCTC	0	Ccr9-/-	0.618039		CCACCTAGTCGCCATG	1	Ccr9+/+	0.853031	GGGCACTTCTTGTACT	0	Ccr9-/-	1.78465		CACAAACTCATGTAGC	1	Ccr9+/+	1.3201	CACACAACATGTAAGA	0	Ccr9-/-	1.68617
CAACCTCCACCCTATC	0	1.57869		CGTCCATAGGACATTA-1	0	1.1688		TGACTAGCAAAGTGCG	0	2.05032		TACTCGCTCGGCGCTA	0	Ccr9+/+	0.949701	CTACCCAAGGAATCGC	0	Ccr9-/-	0.669824		CCACGGAAGCTGTTCA	1	Ccr9+/+	0.998671	GGGCATCTCCGGGTGT	0	Ccr9-/-	2.70992		CACACTCCAATCACAC	1	Ccr9+/+	2.52532	CACACAAGTCCGTTAA	0	Ccr9-/-	1.82413
CAACCTCTCAACACCA	0	0.246221		CGTGAGCGTCAGGACA	0	2.44321		TGACTTTGTTGGTGGA	0	1.34403		TACTTACAGGATATAC	0	Ccr9+/+	0.231532	CTACCCAAGTCATGCT	0	Ccr9-/-	0.776299		CCACGGAGTGCACGAA	1	Ccr9+/+	2.90663	GGGTCTGAGATATGCA	0	Ccr9-/-	0.446059		CACAGGCCAAAGGAAG	1	Ccr9+/+	0.843642	CACACAATCGGCGCAT	0	Ccr9-/-	1.40329
CAACTAGAGCCCGAAA	0	2.34003		CGTGAGCGTGTGCGTC	0	2.4563		TGAGAGGAGGGTCTCC	0	2.0306		TAGACCAGTACCGTTA	0	Ccr9+/+	1.65733	CTACCCACATCCGTGG	0	Ccr9-/-	1.27435		CCACGGATCACTTCAT	1	Ccr9+/+	2.60481	GGGTTGCAGGTGACCA	0	Ccr9-/-	1.35567		CACATTTAGAAACCAT	1	Ccr9+/+	1.86721	CACACCTTCATCATTC	0	Ccr9-/-	1.60559
CAACTAGAGGTGATAT	0	1.25614		CGTGTCTGTATAGTAG	0	2.4648		TGAGCATTCATGCTCC	0	2.28419		TAGTGGTTCCTGCCAT	0	Ccr9+/+	1.10799	CTAGAGTAGTGTACTC	0	Ccr9-/-	0.657436		CCACTACCAGGGTTAG	1	Ccr9+/+	1.05505	GGGTTGCCACAGAGGT	0	Ccr9-/-	1.57768		CACATTTTCGTCTGAA	1	Ccr9+/+	1.95838	CACACTCGTTCGTTGA	0	Ccr9-/-	1.40692
CAACTAGGTCTTTCAT	0	1.15229		CGTTCTGAGGTCATCT	0	2.75532		TGCACCTAGCTAGTTC	0	1.62694		TCACAAGTCTGCGACG	0	Ccr9+/+	0.626721	CTAGCCTAGCCCTAAT	0	Ccr9-/-	1.6306		CCACTACGTGTATGGG	1	Ccr9+/+	1.2284	GGGTTGCTCTCACATT	0	Ccr9-/-	1.08761		CACCTTGAGTTCGCGC	1	Ccr9+/+	1.58067	CACACTCTCAACGCTA	0	Ccr9-/-	1.38861
CAAGAAAAGATGTAAC	0	0.950553		CGTTCTGGTGCTTCTC	0	1.96929		TGCCAAAAGTCCAGGA	0	1.59733		TCACGAACACACGCTG	0	Ccr9+/+	0.41587	CTAGCCTCATGCAACT	0	Ccr9-/-	0.61508		CCATGTCCAGGTCTCG	1	Ccr9+/+	0.560719	GGTGAAGGTAGCACGA	0	Ccr9-/-	2.02451		CACCTTGCACAAGACG	1	Ccr9+/+	1.2408	CACAGGCGTCATGCCG	0	Ccr9-/-	2.21367
CAAGATCAGGGATACC	0	1.50596		CGTTGGGAGGCTATCT	0	1.26439		TGCCCATTCAGTGCAT	0	1.93031		TCAGCAAGTTACGCGC	0	Ccr9+/+	1.60945	CTAGCCTGTCTAAAGA	0	Ccr9-/-	0.47783		CCCAATCGTTATGCGT	1	Ccr9+/+	1.4117	GGTGCGTAGTCCGGTC	0	Ccr9-/-	2.80008		CACCTTGTCGCCAGCA	1	Ccr9+/+	1.48022	CACAGTACACTAAGTC	0	Ccr9-/-	1.40269
CAAGGCCGTATTCTCT	0	0.7889		CTAACTTAGTTGAGAT	0	1.24827		TGCGCAGCAAAGGAAG	0	2.2984		TCAGGTAAGGCATGGT	0	Ccr9+/+	2.21563	CTAGCCTTCAAACAAG	0	Ccr9-/-	1.75518		CCCAATCTCCTGCAGG	1	Ccr9+/+	0.62808	GGTGCGTTCCCAACGG	0	Ccr9-/-	1.32461		CACCTTGTCGTTTAGG	1	Ccr9+/+	0.931582	CACAGTACATAAAGGT	0	Ccr9-/-	2.13779
CAAGGCCTCAGCTTAG	0	0.823002		CTAACTTCAAGCTGTT	0	1.89623		TGCGCAGGTGGTTTCA	0	0.987402		TCAGGTACAGCCAATT	0	Ccr9+/+	1.77647	CTAGTGAGTCGGCATC	0	Ccr9-/-	1.4025		CCCAGTTGTAGCGCTC	1	Ccr9+/+	1.57768	GTAACTGCAGGGTTAG	0	Ccr9-/-	2.40051		CAGAGAGTCACAACGT-1	1	Ccr9+/+	1.08716	CACATAGAGTGGGCTA	0	Ccr9-/-	1.60183
CAAGGCCTCGTAGATC	0	1.42187		CTAATGGCAGGATTGG	0	1.13835		TGCGCAGTCGTCTGCT	0	2.11052		TCATTACGTACAGTGG	0	Ccr9+/+	1.40607	CTAGTGATCCGCGTTT	0	Ccr9-/-	1.0895		CCCTCCTTCACGCATA	1	Ccr9+/+	1.16037	GTAACTGGTAAAGGAG	0	Ccr9-/-	2.63033		CAGATCAAGTAGGTGC	1	Ccr9+/+	0.885745	CACATTTGTCGATTGT	0	Ccr9-/-	1.50559
CAAGTTGCATCGGAAG	0	0.636346		CTAATGGGTAGAAGGA	0	1.29578		TGCGGGTAGAGCTTCT	0	2.11425		TCGCGAGTCATAACCG	0	Ccr9+/+	0.167727	CTCACACAGCTCCTTC	0	Ccr9-/-	1.91116		CCGGTAGTCTTCGAGA	1	Ccr9+/+	0.776103	GTAACTGGTACCGAGA	0	Ccr9-/-	0.335016		CAGATCAAGTATGACA	1	Ccr9+/+	1.11078	CACCAGGCAAGGACAC	0	Ccr9-/-	1.41118
CAAGTTGTCTAACTCT	0	0.699515		CTACACCCACCGGAAA	0	0.651101		TGCTGCTGTTCCATGA	0	1.95767		TCGTACCAGTGGTAAT	0	Ccr9+/+	0.145293	CTCACACCAGTCGATT	0	Ccr9-/-	1.20347		CCGTACTTCTCTTATG	1	Ccr9+/+	1.83541	GTAACTGGTATCGCAT	0	Ccr9-/-	2.1456		CAGCAGCCAATGAAAC	1	Ccr9+/+	1.00123	CACCTTGCAGCATGAG	0	Ccr9-/-	1.18321
CACAAACAGTGTGGCA	0	1.33417		CTACATTAGACTAAGT	0	2.38078		TGGCCAGTCGGTCCGA	0	1.86549		TCTCTAATCGGCGCTA	0	Ccr9+/+	0.297921	CTCACACGTAGCTCCG	0	Ccr9-/-	0.986286		CCTAAAGCAATCACAC	1	Ccr9+/+	0.845566	GTACGTAAGACTAAGT	0	Ccr9-/-	1.2031		CAGCAGCGTCGAACAG	1	Ccr9+/+	0.277754	CACTCCATCCACGTGG	0	Ccr9-/-	1.80638
CACAAACCAAGGTTCT	0	0.382486		CTACATTCATCGGGTC	0	1.04114		TGGGAAGAGTATGACA	0	1.49015		TGACTAGTCCACTGGG	0	Ccr9+/+	0.886439	CTCAGAAAGCGGATCA	0	Ccr9-/-	1.35589		CCTAAAGGTTGATTGC	1	Ccr9+/+	1.2335	GTACGTAAGCGAGAAA	0	Ccr9-/-	3.20551		CAGCATAAGTTCCACA	1	Ccr9+/+	2.48387	CAGAATCTCGATAGAA	0	Ccr9-/-	1.39248
CACAAACCACACGCTG	0	0.715154		CTACATTGTCCGAATT	0	1.31816		TGGGAAGGTTATCCGA	0	1.68126		TGAGCATGTTACGTCA	0	Ccr9+/+	1.26144	CTCAGAACAATCAGAA	0	Ccr9-/-	1.27087		CCTAGCTCATCAGTCA	1	Ccr9+/+	1.32881	GTACGTATCAGAAATG	0	Ccr9-/-	1.17068		CAGCATATCTGCGTAA	1	Ccr9+/+	1.55051	CAGAGAGCAAGTAGTA	0	Ccr9-/-	1.43028
CACAAACGTGACAAAT	0	1.58946		CTACCCACATCCGTGG	0	1.89443		TGGGCGTAGAACAACT	0	1.76112		TGAGCCGGTCAGAGGT	0	Ccr9+/+	0.889775	CTCAGAACAGCTGCTG	0	Ccr9-/-	1.47824		CCTATTATCGAGAACG	1	Ccr9+/+	0.9682	GTACGTATCAGCGATT	0	Ccr9-/-	1.0927		CAGCTAACACCCTATC	1	Ccr9+/+	1.2433	CAGATCAAGAGACTAT	0	Ccr9-/-	1.16028
CACAAACTCAGCACAT	0	1.68699		CTACCCAGTTATTCTC	0	1.34858		TGTCCCAAGAGTACAT	0	1.83075		TGCCCATAGTGTGGCA	0	Ccr9+/+	1.55389	CTCAGAATCCCGGATG	0	Ccr9-/-	0.837537		CCTATTATCTTGCAAG	1	Ccr9+/+	1.67547	GTACTCCTCACCATAG	0	Ccr9-/-	1.58798		CAGCTAACATCCGGGT	1	Ccr9+/+	0.983269	CAGATCACAGTTCATG	0	Ccr9-/-	1.93083
CACACAACAGTTTACG	0	0.498189		CTAGAGTAGTGTACTC	0	1.1943		TTAACTCGTGATGTGG	0	1.50898		TGCGTGGAGTACACCT	0	Ccr9+/+	1.51262	CTCATTAAGACTACAA	0	Ccr9-/-	0.935788		CCTTACGGTATGGTTC	1	Ccr9+/+	0.976272	GTACTCCTCCCAAGTA	0	Ccr9-/-	2.35301		CAGGTGCAGGTACTCT	1	Ccr9+/+	1.03102	CAGCTGGAGCTCAACT	0	Ccr9-/-	1.30325
CACACAATCTCTGCTG	0	1.66797		CTAGAGTCACATGACT	0	1.52358		TTAGGACTCCTTGCCA	0	1.55747		TGGCCAGAGGTGATAT	0	Ccr9+/+	0.931413	CTCATTAAGCTGTTCA	0	Ccr9-/-	1.43476		CCTTCGAGTCTTCGTC	1	Ccr9+/+	2.70359	GTACTTTAGAATGTGT	0	Ccr9-/-	1.86081		CATATGGCACATGTGT	1	Ccr9+/+	0.811948	CAGCTGGGTAGTACCT	0	Ccr9-/-	1.22989
CACACAATCTTCGAGA	0	2.21231		CTAGCCTGTCTAAAGA	0	2.11825		TTAGTTCAGTGGACGT	0	1.52061		TGGGCGTCAAGCGATG	0	Ccr9+/+	0.243428	CTCATTATCCGAAGAG	0	Ccr9-/-	0.792688		CCTTTCTTCGCCCTTA	1	Ccr9+/+	0.659875	GTAGGCCTCTTTAGTC	0	Ccr9-/-	1.96463		CATATTCCACTGAAGG	1	Ccr9+/+	1.37272	CAGTAACTCGAACGGA	0	Ccr9-/-	1.59547
CACACCTAGCGATGAC	0	1.28747		CTAGTGAGTACCGCTG	0	1.50029		TTCCCAGGTATAGGTA	0	2.12926		TGTCCCACACAGACTT	0	Ccr9+/+	0.53903	CTCCTAGAGACTTTCG	0	Ccr9-/-	1.55301		CGAATGTCACTATCTT	1	Ccr9+/+	1.75031	GTATTCTAGTACTTGC	0	Ccr9-/-	2.17339		CATATTCGTCTAAACC	1	Ccr9+/+	0.938453	CAGTCCTAGGAGTTTA	0	Ccr9-/-	1.19729
CACACCTCACCTCGGA	0	0.640791		CTAGTGAGTCGGCATC	0	1.30988		TTCCCAGTCCCAACGG	0	2.80745		TGTGGTACATGGTTGT	0	Ccr9+/+	1.4353	CTCCTAGTCACGAAGG	0	Ccr9-/-	1.6337		CGAATGTGTCAAACTC	1	Ccr9+/+	1.96308	GTATTCTTCACTTATC	0	Ccr9-/-	1.02827		CATATTCTCCCAAGTA	1	Ccr9+/+	1.73277	CAGTCCTTCATACGGT	0	Ccr9-/-	1.28017
CACACCTCAGCCAGAA	0	1.7016		CTCACACAGCTCCTTC	0	1.41297		TTCGAAGCATACAGCT	0	1.83837		TGTGTTTTCTAACGGT	0	Ccr9+/+	0.608136	CTCGAAAAGAATTGTG	0	Ccr9-/-	1.62539		CGAATGTGTCCGTTAA	1	Ccr9+/+	1.00823	GTCAAGTTCTATCCTA	0	Ccr9-/-	0.562617		CATCAGATCATGCAAC	1	Ccr9+/+	1.07359	CATATGGAGAGGTAGA	0	Ccr9-/-	1.47956
CACACTCAGGCTAGGT	0	0.664035		CTCACACTCATGTCTT	0	1.45553		TTCGGTCTCATCGATG	0	1.44662		TTAACTCCAGATGGCA	0	Ccr9+/+	1.47343	CTCGAAAAGACTGGGT	0	Ccr9-/-	1.08747		CGAGAAGAGAGACTAT	1	Ccr9+/+	1.20212	GTCACAACAAACTGCT	0	Ccr9-/-	1.99411		CATGACATCTCGCTTG	1	Ccr9+/+	1.34234	CATATGGGTGCAGTAG	0	Ccr9-/-	1.9493
CACAGTAGTACAGTGG	0	0.785302		CTCAGAATCCCGGATG	0	2.93756		TTCTACAAGCTAAACA	0	1.76245		TTAGGCACAATCGAAA	0	Ccr9+/+	1.33536	CTCGAAACAAGTAGTA	0	Ccr9-/-	0.656295		CGAGAAGGTTCACCTC	1	Ccr9+/+	1.34038	GTCACAACAGGACGTA	0	Ccr9-/-	1.46044		CATGCCTAGCAGGTCA	1	Ccr9+/+	0.803598	CATATTCCACGTAAGG	0	Ccr9-/-	1.28911
CACATAGAGAGGTTAT	0	0.636623		CTCATTAAGCTGTTCA	0	1.34272		TTCTACAAGGTTCCTA	0	2.10558		TTATGCTCATTCACTT	0	Ccr9+/+	0.339808	CTCGAAATCAAACCAC	0	Ccr9-/-	0.617231		CGATCGGGTAGTGAAT	1	Ccr9+/+	0.275716	GTCACAACATCCCATC	0	Ccr9-/-	1.24481		CATGCCTTCTAACTCT	1	Ccr9+/+	1.43559	CATCAGATCGGCGGTT	0	Ccr9-/-	1.3356
CACATAGGTTAAGTAG	0	0.905878		CTCATTATCCGAAGAG	0	2.54205		TTCTCAAGTGAGGGAG	0	1.80731		TTATGCTGTTGATTCG	0	Ccr9+/+	0.377837	CTCGAAATCATACGGT	0	Ccr9-/-	0.850119		CGATGTACATGCATGT	1	Ccr9+/+	1.64849	GTCATTTAGGCATTGG	0	Ccr9-/-	2.08562		CCAATCCTCAACGAAA	1	Ccr9+/+	1.18881	CCACCTATCAGTTGAC	0	Ccr9-/-	1.58361
CACATTTCAGGCGATA	0	0.850119		CTCCTAGTCACGAAGG	0	0.878883		TTCTTAGCATGCGCAC	0	2.14065		TTCCCAGTCCTTAATC	0	Ccr9+/+	1.21099	CTCGAAATCCTCTAGC	0	Ccr9-/-	0.169002		CGCGGTAAGAGCCCAA	1	Ccr9+/+	2.0386	GTCATTTCAGCGAACA	0	Ccr9-/-	1.33265		CCACCTAGTGGTTTCA-1	1	Ccr9+/+	0.272742	CCACGGATCATAGCAC	0	Ccr9-/-	2.48862
CACATTTCATCAGTAC	0	2.14079		CTCGAAAAGAATTGTG	0	1.13534		TTCTTAGCATTCTTAC	0	1.69399		TTCTCAACATACAGCT	0	Ccr9+/+	1.24483	CTCGGAGAGCAACGGT	0	Ccr9-/-	0.922122		CGCTGGAGTTCACCTC	1	Ccr9+/+	0.861813	GTCCTCAGTAGCTCCG	0	Ccr9-/-	1.222		CCACGGACATATGGTC	1	Ccr9+/+	1.28515	CCATGTCCATCACGTA	0	Ccr9-/-	1.26564
CACCACTCAGCGAACA	0	1.80149		CTCGAAAAGACTGGGT	0	0.994931		TTGAACGCAGCGTCCA	0	2.98851		TTCTCCTCAGCCACCA	0	Ccr9+/+	1.44398	CTCGGAGTCCTAAGTG	0	Ccr9-/-	1.09153		CGCTTCAGTGAACCTT	1	Ccr9+/+	1.63148	GTCGGGTCAAGTTAAG	0	Ccr9-/-	1.11285		CCAGCGACAAACTGCT	1	Ccr9+/+	2.0788	CCCAATCGTCTGATTG	0	Ccr9-/-	1.54008
CACCACTCATATGGTC	0	1.41736		CTCGAGGGTAGAAGGA	0	1.45108		TTGCGTCTCATGCATG	0	1.93765		TTCTCCTCAGTTCCCT	0	Ccr9+/+	1.16194	CTCGGAGTCCTTGACC	0	Ccr9-/-	1.98735		CGGACGTAGTGGTAGC	1	Ccr9+/+	2.31176	GTCGGGTCAATCGAAA	0	Ccr9-/-	1.21299		CCAGCGACACGACGAA	1	Ccr9+/+	1.12773	CCCAGTTCATACGCCG	0	Ccr9-/-	1.34884
CACCACTGTAGCTTGT	0	0.590566		CTCGGGAAGCTAGCCC	0	2.43273		TTGGAACTCCACTCCA	0	1.67273		TTCTTAGCAACTGCGC	0	Ccr9+/+	1.02124	CTCGGGAAGACGCTTT	0	Ccr9-/-	2.05394		CGGAGCTCACTCAGGC	1	Ccr9+/+	0.801509	GTCGGGTTCTAACCGA	0	Ccr9-/-	1.04539		CCAGCGAGTGGTCTCG	1	Ccr9+/+	2.33693	CCCAGTTCATTGGTAC	0	Ccr9-/-	1.59995
CACCACTGTATTACCG	0	0.960626		CTCGGGAAGCTGCCCA	0	1.39537		TTGGCAATCACAAACC	0	1.45075		TTGCCGTAGACTCGGA	0	Ccr9+/+	0.796497	CTCGGGAAGCTGCCCA	0	Ccr9-/-	1.4863		CGTAGCGAGGTGGGTT	1	Ccr9+/+	0.972165	GTCTCGTCAACTTGAC	0	Ccr9-/-	0.998171		CCATGTCAGATAGGAG	1	Ccr9+/+	0.975781	CCCTCCTAGTTCGATC	0	Ccr9-/-	1.03006
CACCACTGTCGACTAT	0	1.00023		CTCGGGACACGTCTCT	0	1.24378		TTGTAGGAGCACACAG	0	1.94717		TTGCGTCCACGTAAGG	0	Ccr9+/+	1.12284	CTCGGGAAGGTGCTTT	0	Ccr9-/-	1.37138		CGTAGCGCATAGTAAG	1	Ccr9+/+	1.00319	GTCTTCGTCCGGCACA	0	Ccr9-/-	0.597914		CCCAGTTCAACGATCT	1	Ccr9+/+	1.97462	CCGGGATTCACTCCTG	0	Ccr9-/-	1.06885
CACCAGGAGAAACCAT	0	0.545045		CTCGTACGTGACGGTA	0	1.29211		TTGTAGGAGCTGGAAC	0	1.80917		TTGGAACAGATACACA	0	Ccr9+/+	2.07862	CTCGGGACACCGAAAG	0	Ccr9-/-	0.65715		CGTAGCGTCCGAATGT	1	Ccr9+/+	1.36562	GTGCAGCAGAGTGAGA	0	Ccr9-/-	1.37044		CCGGGATTCAACACTG	1	Ccr9+/+	1.37916	CCGGGATTCTCGTATT	0	Ccr9-/-	1.31955
CACCAGGAGAAACGCC	0	2.13754		CTCGTACTCCTGCTTG	0	1.95003		TTTCCTCTCGGCCGAT	0	1.98723		TTGGAACGTGTAAGTA	0	Ccr9+/+	1.37578	CTCGGGAGTTTAGCTG	0	Ccr9-/-	1.78168		CGTAGGCCAGGTGGAT	1	Ccr9+/+	1.10936	GTGCAGCCAGGACGTA	0	Ccr9-/-	2.24101		CCGGTAGGTCACAAGG	1	Ccr9+/+	0.800839	CCGTACTGTACATCCA	0	Ccr9-/-	1.10318
CACCAGGAGACACGAC	0	0.490367		CTCGTACTCTGCAGTA	0	0.584848		TTTGGTTTCCGCTGTT	0	1.63312		TTGGCAACAGGGTTAG	0	Ccr9+/+	0.397224	CTCGTACAGAGCTTCT	0	Ccr9-/-	1.11582		CGTCCATCAAGCCGCT	1	Ccr9+/+	1.06648	GTGCAGCCATCCGCGA	0	Ccr9-/-	1.51734		CCTAAAGAGCTTTGGT	1	Ccr9+/+	0.847471	CCGTACTGTGAAGGCT	0	Ccr9-/-	1.59249
CACCAGGAGTTGAGTA	0	1.04386		CTCTAATCAGGCAGTA	0	1.13264		TTTGGTTTCGCACTCT	0	1.59286		TTGGCAAGTGCTTCTC	0	Ccr9+/+	0.783765	CTCGTACCATGAAGTA	0	Ccr9-/-	1.77166		CGTCCATCAAGGTTCT	1	Ccr9+/+	2.4668	GTGCATAGTAATTGGA	0	Ccr9-/-	0.73621		CCTACACCAATCACAC	1	Ccr9+/+	1.29097	CCGTACTTCTCTTATG-1	0	Ccr9-/-	1.2443
CACCAGGGTGGTCCGT	0	1.11503		CTCTAATCATTATCTC	0	1.03559		TTTGTCATCTTGTATC	0	1.73363		TTTGCGCTCGCGCCAA	0	Ccr9+/+	1.64	CTCGTACGTGACGGTA	0	Ccr9-/-	0.743622		CGTGTAAAGAGGTTGC	1	Ccr9+/+	1.59109	GTGCATAGTGCTAGCC	0	Ccr9-/-	1.2651		CCTACACGTCGGCTCA	1	Ccr9+/+	1.37359	CCGTTCACACTTCTGC	0	Ccr9-/-	1.41944
CACCAGGGTTCCATGA	0	0.916601		CTCTACGAGTGGCACA	0	2.14513		AAAGATGTCCTGCTTG	0	1.96036		TTTGGTTAGTCTCAAC	0	Ccr9+/+	0.111211	CTCGTACTCCTGCTTG	0	Ccr9-/-	1.32334		CGTTAGACAGTTAACC	1	Ccr9+/+	1.87989	GTGCATATCGTCCAGG	0	Ccr9-/-	1.33419		CCTACACTCATTGCCC	1	Ccr9+/+	1.02133	CCTACCATCTTGTACT	0	Ccr9-/-	1.82767
CACCAGGTCACCCTCA	0	0.710519		CTCTACGAGTGTACGG	0	1.37447		AAATGCCAGAGTAAGG	0	1.28753		TTTGTCAGTACCATCA	0	Ccr9+/+	0.570046	CTCGTACTCTGCAGTA	0	Ccr9-/-	1.01736		CGTTAGATCAACTCTT	1	Ccr9+/+	0.71209	GTGCGGTAGCGATGAC	0	Ccr9-/-	1.06456		CCTACCAAGTCTCCTC	1	Ccr9+/+	0.893074	CCTCAGTCAGACAGGT	0	Ccr9-/-	2.52641
CACCTTGAGCACCGCT	0	0.751083		CTCTACGTCGGAGCAA	0	1.32043		AACTCTTCAACGATGG	0	0.994101		AAAGATGGTCACTTCC	1	Ccr9+/+	0.601526	CTCTAATAGTACGCCC	0	Ccr9-/-	0.892732		CGTTAGATCACTGGGC	1	Ccr9+/+	0.90707	GTGCGGTCAATCTGCA	0	Ccr9-/-	1.73619		CCTACCACAACTGGCC	1	Ccr9+/+	2.30982	CCTCTGACATCCCACT	0	Ccr9-/-	1.52682
CACCTTGCAGAGTGTG	0	1.49964		CTCTGGTCAGGTCTCG	0	2.30468		AACTTTCCACAACTGT	0	0.677716		AAAGTAGGTAGAGTGC	1	Ccr9+/+	0.293414	CTCTAATCAGGCAGTA	0	Ccr9-/-	0.603107		CTAATGGGTCTTTCAT	1	Ccr9+/+	1.00243	GTGCGGTCAGCATACT	0	Ccr9-/-	2.02122		CCTACCAGTCTCACCT	1	Ccr9+/+	1.8199	CCTCTGATCACCGGGT	0	Ccr9-/-	1.23881
CACTCCACATGGTAGG	0	0.793034		CTGAAACAGATGTTAG	0	1.18049		AAGCCGCAGATGCCTT	0	0.942844		AAAGTAGTCTTTAGGG	1	Ccr9+/+	1.69998	CTCTAATCATTATCTC	0	Ccr9-/-	0.517592		CTACACCCAGTAAGAT	1	Ccr9+/+	1.19983	GTGCGGTTCATACGGT	0	Ccr9-/-	1.71035		CCTATTAGTGCTGTAT	1	Ccr9+/+	1.57993	CCTTCGACATCTCCCA	0	Ccr9-/-	1.52648
CACTCCAGTGTGGCTC	0	0.449299		CTGAAGTTCCACTCCA	0	2.35586		AAGCCGCCACATTTCT	0	1.12969		AACTCAGGTGTAATGA	1	Ccr9+/+	1.14139	CTCTAATGTTACGACT	0	Ccr9-/-	0.971708		CTACATTTCAGGTAAA	1	Ccr9+/+	1.53618	GTGCTTCAGTCATCCA	0	Ccr9-/-	1.15728		CCTCTGAAGGGATCTG	1	Ccr9+/+	1.35797	CCTTTCTCAATTCCTT	0	Ccr9-/-	1.28463
CACTCCAGTTGGTTTG	0	1.0417		CTGATAGCAATCTACG	0	1.04486		AAGGAGCGTCCTAGCG	0	2.51884		AACTCAGGTTGTGGCC	1	Ccr9+/+	1.32379	CTCTACGAGTGGCACA	0	Ccr9-/-	1.90264		CTCATTAGTTCCAACA	1	Ccr9+/+	0.816318	GTGGGTCAGCGTTTAC	0	Ccr9-/-	1.16068		CCTTCGAAGTGTCCAT	1	Ccr9+/+	1.04511	CCTTTCTCACGGTTTA	0	Ccr9-/-	2.22426
CAGAATCCAAGCGAGT	0	0.905878		CTGATAGCATTTCAGG	0	1.21665		AATCCAGCACTAGTAC	0	0.494402		AAGACCTAGCGTTCCG	1	Ccr9+/+	0.524348	CTCTACGAGTGTACGG	0	Ccr9-/-	0.816197		CTCGAGGTCAGTCCCT	1	Ccr9+/+	1.59735	GTGTGCGGTAAAGGAG	0	Ccr9-/-	1.31589		CCTTCGATCGAATCCA	1	Ccr9+/+	1.63526	CGATCGGTCAACGGCC	0	Ccr9-/-	1.49015
CAGAATCCATAGTAAG	0	1.01305		CTGATAGTCCTATTCA	0	0.799447		ACACCAAGTTAAGAAC	0	2.30576		AAGACCTCACAAGTAA	1	Ccr9+/+	0.544803	CTCTACGTCGGAGCAA	0	Ccr9-/-	1.41287		CTCGGAGAGGCATGGT	1	Ccr9+/+	0.956673	GTGTGCGGTCGCATCG	0	Ccr9-/-	1.55469		CCTTTCTGTAACGCGA	1	Ccr9+/+	0.796447	CGATGGCTCTGGTGTA	0	Ccr9-/-	1.37155
CAGAGAGCAATGGATA	0	2.21876		CTGATCCAGGCTAGAC	0	1.74046		ACACCCTTCACTATTC	0	1.03678		AAGACCTGTGATAAAC	1	Ccr9+/+	0.532121	CTGAAACAGATGTTAG	0	Ccr9-/-	1.67261		CTCTAATAGGCGTACA	1	Ccr9+/+	1.15697	GTTAAGCCAAGCGATG	0	Ccr9-/-	0.890362		CCTTTCTTCCTTCAAT	1	Ccr9+/+	0.919347	CGATGTACAGGGCATA	0	Ccr9-/-	1.4127
CAGAGAGGTCATACTG	0	0.691974		CTGCCTAAGCTCCCAG	0	1.20638		ACAGCTACAAACGCGA	0	2.03088		AAGACCTTCACAAACC	1	Ccr9+/+	0.450966	CTGAAACAGCTCAACT	0	Ccr9-/-	0.893917		CTCTAATGTGAGTGAC	1	Ccr9+/+	2.72377	GTTACAGTCAACACTG	0	Ccr9-/-	2.82713		CGACCTTCAGTTCCCT	1	Ccr9+/+	1.29896	CGATGTATCTTTACAC	0	Ccr9-/-	0.982016
CAGAGAGTCTGACCTC	0	1.79674		CTGCCTACACTTGGAT	0	2.18588		ACCCACTAGCAGGCTA	0	2.29218		AAGCCGCCAAGTAGTA	1	Ccr9+/+	0.213743	CTGATAGCATTTCAGG	0	Ccr9-/-	0.67713		CTCTACGTCAGCATGT	1	Ccr9+/+	0.937486	GTTCATTCACAAGACG	0	Ccr9-/-	2.44259		CGACCTTGTCCTCCAT	1	Ccr9+/+	0.271306	CGCCAAGGTAAGTAGT	0	Ccr9-/-	1.13252
CAGATCATCCGAATGT	0	0.512974		CTGCCTAGTATTACCG	0	1.1824		ACGCAGCCAATCCAAC	0	1.11824		AAGCCGCGTAGGCATG	1	Ccr9+/+	0.63248	CTGATAGGTCTCACCT	0	Ccr9-/-	2.26942		CTCTACGTCTGGTATG	1	Ccr9+/+	0.881629	GTTCATTCACCATGTA	0	Ccr9-/-	0.96545		CGACCTTTCCTATGTT	1	Ccr9+/+	1.65154	CGCTATCGTACTCAAC	0	Ccr9-/-	1.79031
CAGCAGCAGGCAATTA	0	1.75809		CTGCGGAGTTCCTCCA	0	1.32233		ACTGAGTTCCTCAATT	0	1.00843		AAGCCGCTCACAAACC	1	Ccr9+/+	0.645827	CTGATAGTCCTATTCA	0	Ccr9-/-	1.54296		CTCTGGTGTACCTACA	1	Ccr9+/+	0.698214	GTTCATTGTAGCCTAT	0	Ccr9-/-	1.34662		CGACTTCCAAGACGTG	1	Ccr9+/+	1.06185	CGCTATCTCCAGTAGT	0	Ccr9-/-	2.11114
CAGCAGCAGTAGTGCG	0	0.579017		CTGCGGATCATGTCTT	0	1.14684		ACTGAGTTCTGTCTAT	0	0.969424		AAGCCGCTCCGTTGTC	1	Ccr9+/+	0.214716	CTGATCCAGGCTAGAC	0	Ccr9-/-	1.13869		CTCTGGTTCTGTGCAA	1	Ccr9+/+	2.4177	GTTCGGGAGCACAGGT	0	Ccr9-/-	1.39206		CGACTTCGTTGGGACA	1	Ccr9+/+	1.72734	CGGACGTTCGACCAGC	0	Ccr9-/-	1.01851
CAGCAGCGTAAATACG	0	0.596024		CTGCGGATCCGCAGTG	0	1.85215		ACTGCTCCAGGGTATG	0	1.24255		AAGGAGCGTGTCTGAT	1	Ccr9+/+	1.66106	CTGATCCGTCCTCCAT	0	Ccr9-/-	0.476524		CTGATAGAGAGTCGGT	1	Ccr9+/+	2.37252	GTTCGGGTCACCTCGT	0	Ccr9-/-	1.52261		CGAGCCAAGCTTTGGT	1	Ccr9+/+	0.909742	CGGCTAGTCGCTTAGA	0	Ccr9-/-	2.26908
CAGCATACAGTCTTCC	0	2.17562		CTGCTGTCACGTTGGC	0	1.46268		ACTTACTGTTAAGAAC	0	1.05511		AAGGCAGAGGATATAC	1	Ccr9+/+	0.517361	CTGATCCTCATGTAGC	0	Ccr9-/-	1.25894		CTGCCTATCGGTTCGG	1	Ccr9+/+	0.77773	GTTCTCGAGTTGCAGG	0	Ccr9-/-	1.95347		CGATCGGGTGTTCTTT	1	Ccr9+/+	1.72357	CGGGTCACATATGGTC	0	Ccr9-/-	1.57774
CAGCATATCTTCAACT	0	1.27605		CTGCTGTTCTGGGCCA	0	1.68551		AGCAGCCGTACCGTTA	0	1.18158		AAGGCAGAGTGACTCT	1	Ccr9+/+	0.971708	CTGCCTAAGCTCCCAG	0	Ccr9-/-	2.22336		CTGCGGACATGAGCGA	1	Ccr9+/+	0.552008	GTTCTCGCAGCGTAAG	0	Ccr9-/-	1.20081		CGATTGAAGTATTGGA	1	Ccr9+/+	0.799463	CGGTTAAGTAAACACA	0	Ccr9-/-	1.31435
CAGCCGAAGACATAAC	0	0.652315		CTGGTCTAGTTTCCTT	0	2.05842		AGCATACCAGACGCCT	0	1.32147		AAGGCAGGTAAGTGTA	1	Ccr9+/+	0.623724	CTGCCTAAGGACATTA	0	Ccr9-/-	1.89903		CTGCGGATCCAGAAGG	1	Ccr9+/+	1.65488	GTTTCTAGTCTAGCGC	0	Ccr9-/-	1.80509		CGCGGTATCCTAGGGC	1	Ccr9+/+	2.23426	CGGTTAAGTAGTACCT	0	Ccr9-/-	1.54927
CAGCCGAAGGGATACC	0	1.04426		CTGGTCTGTCGCGGTT	0	1.27615		AGGGAGTAGTTAGCGG	0	0.448713		AAGTCTGCAGCTGTGC	1	Ccr9+/+	1.26803	CTGCCTAGTATTACCG	0	Ccr9-/-	1.27626		CTGCTGTAGAAGGGTA	1	Ccr9+/+	0.852829	GTTTCTATCAGGATCT	0	Ccr9-/-	1.74138		CGCTATCAGCATCATC	1	Ccr9+/+	1.3292	CGTAGCGGTCCGAAGA	0	Ccr9-/-	1.39577
CAGCGACAGACTGGGT	0	0.854236		CTGGTCTGTCTTCAAG	0	1.4758		AGGGATGTCGTAGATC	0	1.87164		AATCGGTAGGAATCGC	1	Ccr9+/+	1.18529	CTGCGGACAATCGAAA	0	Ccr9-/-	0.643024		CTTAACTGTACTTCTT	1	Ccr9+/+	1.04833	TAAACCGAGTACCGGA	0	Ccr9-/-	1.03638		CGGACACAGAGCTGCA	1	Ccr9+/+	2.35747	CGTCACTGTTACCAGT	0	Ccr9-/-	2.74287
CAGCGACAGAGACTAT	0	2.1824		CTGGTCTTCTGGAGCC	0	1.42277		AGTAGTCTCTCTGTCG	0	1.32533		AATCGGTGTATAATGG	1	Ccr9+/+	0.391323	CTGCGGAGTTCCTCCA	0	Ccr9-/-	1.41474		CTTACCGCAAATCCGT	1	Ccr9+/+	1.47488	TAAACCGCACGGCTAC	0	Ccr9-/-	2.78666		CGGACACAGGGCACTA	1	Ccr9+/+	1.0747	CGTCAGGGTTCCATGA	0	Ccr9-/-	1.80222
CAGCGACTCTCTGCTG	0	1.05789		CTGTGCTAGAGATGAG	0	1.11959		AGTGTCAAGTTAAGTG	0	1.42531		ACACCAATCGGACAAG	1	Ccr9+/+	1.65421	CTGCGGATCCGCAGTG	0	Ccr9-/-	2.34526		CTTTGCGGTCGTTGTA	1	Ccr9+/+	1.13715	TAAGCGTCACTATCTT	0	Ccr9-/-	2.24407		CGGACACAGTATTGGA	1	Ccr9+/+	1.20897	CGTTGGGGTACCATCA-1	0	Ccr9-/-	1.74925
CAGCTAATCTCGCATC	0	1.42564		CTGTGCTAGTGCCAGA	0	1.28736		AGTTGGTGTCGTTGTA	0	1.06245		ACACCGGCAGAGTGTG	1	Ccr9+/+	0.79806	CTGCTGTAGAAGAAGC	0	Ccr9-/-	0.972583		GAAACTCGTTCAGCGC	1	Ccr9+/+	1.05397	TACACGAAGGACATTA	0	Ccr9-/-	2.12992		CGGAGCTGTAGCGCAA	1	Ccr9+/+	2.76699	CTAACTTGTGCGAAAC	0	Ccr9-/-	1.21742
CAGCTGGAGCTACCGC	0	1.80819		CTGTGCTCATTCGACA	0	2.34039		ATCATCTTCTGGTTCC	0	2.78899		ACATGGTCAGCTTCGG	1	Ccr9+/+	0.44185	CTGCTGTCACGTTGGC	0	Ccr9-/-	0.893917		GAAATGACAAGGGTCA	1	Ccr9+/+	1.14684	TACAGTGAGGTAGCCA	0	Ccr9-/-	1.03717		CGGAGTCAGGGTTCCC	1	Ccr9+/+	1.03217	CTAAGACTCTTCCTTC	0	Ccr9-/-	1.76867
CAGCTGGAGTCGATAA	0	1.48307		CTGTGCTGTAAGGGCT	0	1.3474		ATCTACTTCGCGTTTC	0	0.805537		ACCAGTATCCAAAGTC	1	Ccr9+/+	0.824371	CTGCTGTCAGGCAGTA	0	Ccr9-/-	0.622095		GAAATGACAGTGGAGT	1	Ccr9+/+	0.5863	TACAGTGAGTCCGTAT	0	Ccr9-/-	1.45597		CGGCTAGTCGGCGCAT	1	Ccr9+/+	1.00583	CTAATGGAGCAGACTG	0	Ccr9-/-	1.38004
CAGCTGGCAAGCTGAG	0	2.10968		CTGTTTACATCTCGCT	0	2.94785		ATCTGCCTCATGTGGT	0	1.98778		ACCGTAACACAGACTT	1	Ccr9+/+	0.674491	CTGCTGTTCTGGGCCA	0	Ccr9-/-	0.484177		GAACATCCAGCCTTTC	1	Ccr9+/+	1.13354	TACCTTAGTGGAAAGA	0	Ccr9-/-	1.78273		CGGGTCACACATAACC	1	Ccr9+/+	0.163381	CTAATGGGTTCGGCAC-1	0	Ccr9-/-	1.91784
CAGCTGGCATCAGTAC	0	0.447636		CTGTTTAGTAAGTGTA	0	1.47945		ATGTGTGCATGGTCTA	0	1.15107		ACGCCGAGTTGGTAAA	1	Ccr9+/+	1.14274	CTGGTCTAGTTTCCTT	0	Ccr9-/-	1.82329		GAACATCGTTCCCTTG	1	Ccr9+/+	0.692023	TACGGATAGAATCTCC	0	Ccr9-/-	1.93827		CGGGTCATCGTCCGTT	1	Ccr9+/+	1.67313	CTACATTTCGGAGGTA	0	Ccr9-/-	1.54149
CAGGTGCAGACCTTTG	0	0.680368		CTGTTTATCGAGGTAG	0	1.16286		ATTGGTGCAGTGACAG	0	1.22424		ACGGAGACATGATCCA	1	Ccr9+/+	1.3689	CTGGTCTGTCGCGGTT	0	Ccr9-/-	1.36925		GACAGAGCAGGTCTCG	1	Ccr9+/+	1.07143	TACGGATAGCAGCGTA	0	Ccr9-/-	1.87588		CGTCACTCAGTAACGG	1	Ccr9+/+	1.50154	CTACGTCTCGGATGTT	0	Ccr9-/-	1.46456
CAGGTGCGTACACCGC	0	0.684215		CTTAACTCATACTACG	0	1.55046		CAACCTCTCTTAGCCC	0	1.02569		ACGGGCTAGGGATACC	1	Ccr9+/+	0.414884	CTGGTCTTCAGAGCTT	0	Ccr9-/-	2.11387		GACCTGGTCTTGCCGT	1	Ccr9+/+	1.93639	TACGGATGTACCTACA	0	Ccr9-/-	2.81623		CGTCACTGTGGTCCGT	1	Ccr9+/+	1.16949	CTAGTGATCTTGTATC	0	Ccr9-/-	1.8458
CAGTAACCAGCCTTTC	0	0.943346		CTTACCGCAATGGTCT	0	1.48174		CACAAACGTTAAAGTG	0	0.984524		ACGGGCTCATCGGTTA	1	Ccr9+/+	0.719508	CTGGTCTTCTGATACG	0	Ccr9-/-	0.842693		GACTAACCATCGATTG	1	Ccr9+/+	0.346395	TACGGTAAGGCGTACA	0	Ccr9-/-	1.13564		CGTCAGGGTCCGAAGA	1	Ccr9+/+	1.06664	CTCATTAGTCCAAGTT	0	Ccr9-/-	2.30834
CAGTAACTCATGTCCC	0	0.854236		CTTAGGAAGCTAACAA	0	2.29603		CACTCCATCTCGTTTA	0	2.38246		ACGTCAAAGGTGACCA	1	Ccr9+/+	0.699212	CTGTGCTAGGCTAGAC	0	Ccr9-/-	0.393981		GAGGTGAAGCACCGCT	1	Ccr9+/+	1.58591	TACGGTACATACTCTT	0	Ccr9-/-	0.850803		CGTCTACGTCAGAAGC	1	Ccr9+/+	1.48253	CTCCTAGGTACAGTTC	0	Ccr9-/-	1.25974
CAGTCCTAGATGAGAG	0	0.746856		CTTAGGACACGGATAG	0	1.46763		CAGAATCAGTGAACAT	0	1.27287		ACTATCTTCACAACGT	1	Ccr9+/+	0.910715	CTGTGCTAGTGCCAGA	0	Ccr9-/-	2.0777		GATCGTAAGATGTGTA	1	Ccr9+/+	1.22671	TACTCATGTGTTGAGG	0	Ccr9-/-	1.11724		CGTCTACTCTCGCATC	1	Ccr9+/+	1.0062	CTCGGAGCAGTAGAGC-1	0	Ccr9-/-	1.21258
CATATGGTCAGTCAGT	0	0.707854		CTTCTCTAGGACTGGT	0	1.04672		CAGAATCGTCCAAGTT	0	1.14973		ACTGAGTGTACAGCAG	1	Ccr9+/+	0.250067	CTGTGCTCATTCGACA	0	Ccr9-/-	0.640791		GATCTAGAGATCTGCT	1	Ccr9+/+	1.02411	TACTTACCAAGTACCT	0	Ccr9-/-	1.27365		CGTGAGCCACCTGGTG	1	Ccr9+/+	2.1432	CTCTACGGTTGAGGTG-1	0	Ccr9-/-	2.74858
CATCAAGTCAACCAAC	0	1.17199		CTTCTCTGTCCGAATT	0	2.9009		CAGATCAGTGGTACAG	0	1.19022		ACTGCTCTCCCTGACT	1	Ccr9+/+	0.624813	CTGTGCTGTAAGGGCT	0	Ccr9-/-	1.8446		GATCTAGCATTGAGCT	1	Ccr9+/+	2.14544	TACTTACGTATCTGCA	0	Ccr9-/-	1.24654		CGTGAGCCATGCGCAC	1	Ccr9+/+	0.782508	CTCTGGTTCTGGCGAC	0	Ccr9-/-	1.39727
CATCAGACAGTGAGTG	0	0.699819		CTTCTCTGTTGTACAC	0	1.31338		CAGCCGAGTTAGGGTG	0	1.25085		ACTGTCCCATCGATGT	1	Ccr9+/+	0.754023	CTGTGCTGTTATCGGT	0	Ccr9-/-	1.66748		GATCTAGGTCATGCCG	1	Ccr9+/+	1.92852	TACTTACGTTACGCGC	0	Ccr9-/-	1.55395		CGTTCTGTCACTCCTG	1	Ccr9+/+	1.11632	CTGAAACCACCAGATT	0	Ccr9-/-	2.38325
CATCAGAGTCTTCTCG	0	2.26664		CTTCTCTTCCATGAAC	0	2.17148		CAGCGACAGAGATGAG	0	1.01084		ACTGTCCGTAAATGAC	1	Ccr9+/+	0.264502	CTGTTTACATCTCGCT	0	Ccr9-/-	0.845284		GATGAGGGTAGCGTGA	1	Ccr9+/+	0.999922	TAGACCAAGGAGTCTG	0	Ccr9-/-	1.00319		CGTTCTGTCTTGAGGT	1	Ccr9+/+	2.06803	CTGATAGAGAGATGAG	0	Ccr9-/-	2.04099
CATCAGATCCTATGTT	0	0.628088		CTTGGCTAGTAGTGCG	0	0.449131		CAGCTAAGTCTCCACT	0	1.3256		AGAATAGAGAGTCTGG	1	Ccr9+/+	0.969522	CTGTTTATCATCGCTC	0	Ccr9-/-	1.49608		GATGCTATCTAACTGG	1	Ccr9+/+	0.918362	TAGACCATCAGGCAAG	0	Ccr9-/-	1.38793		CGTTGGGAGTGGTAGC	1	Ccr9+/+	0.967492	CTGATAGTCACCGGGT	0	Ccr9-/-	1.28174
CATCGAACAGCTGGCT	0	1.86723		CTTGGCTTCCACTGGG	0	2.89638		CAGGTGCCAACTGCTA	0	0.940983		AGAATAGCAGGTCCAC	1	Ccr9+/+	0.622638	CTTACCGCAATGGTCT	0	Ccr9-/-	0.910715		GCACATAGTAATAGCA	1	Ccr9+/+	1.44227	TAGCCGGCATCACCCT	0	Ccr9-/-	1.27615		CGTTGGGAGTTGAGTA	1	Ccr9+/+	0.377464	CTGATAGTCTAACGGT	0	Ccr9-/-	1.11354
CATCGAAGTTCTGTTT	0	1.90646		CTTTGCGGTTCATGGT	0	2.61276		CAGGTGCTCCAGAAGG	0	1.48121		AGACGTTGTACTTGAC	1	Ccr9+/+	0.422512	CTTAGGAAGCTAACAA	0	Ccr9-/-	0.607871		GCACTCTCAGCCTTGG	1	Ccr9+/+	1.16161	TAGGCATCAGCCAATT	0	Ccr9-/-	1.27651		CGTTGGGTCAATACCG	1	Ccr9+/+	0.927425	CTGATCCGTGGCTCCA	0	Ccr9-/-	1.86402
CATCGAAGTTGATTCG	0	1.76724		GAAACTCCAAGGTTCT	0	1.20638		CAGGTGCTCTGACCTC	0	1.01476		AGACGTTGTTCACGGC	1	Ccr9+/+	0.839742	CTTAGGAAGCTGCAAG	0	Ccr9-/-	1.09204		GCACTCTCAGTATCTG	1	Ccr9+/+	0.893585	TAGTGGTCAGGCTCAC	0	Ccr9-/-	1.26016		CTAACTTAGAGGTTGC	1	Ccr9+/+	0.937948	CTGCCTATCGGTCCGA	0	Ccr9-/-	1.25363
CATCGAATCACCATAG	0	0.919663		GAAATGACACCAACCG	0	1.28809		CAGTCCTTCAACGGGA	0	1.3733		AGAGTGGCACGGACAA	1	Ccr9+/+	0.386606	CTTAGGACACGGATAG	0	Ccr9-/-	0.898281		GCACTCTGTCTCTTAT	1	Ccr9+/+	0.530838	TAGTGGTTCCCTCAGT	0	Ccr9-/-	1.16504		CTAAGACGTAAGTGGC	1	Ccr9+/+	1.90094	CTGCTGTAGACTAGAT	0	Ccr9-/-	1.29655
CATCGGGCACGAAAGC	0	0.905878		GAAATGAGTACTTAGC	0	1.5017		CATATGGAGGCCATAG	0	1.46488		AGATCTGCATTAACCG	1	Ccr9+/+	0.530938	CTTAGGATCTCTTGAT	0	Ccr9-/-	1.07019		GCAGCCATCGGTGTCG	1	Ccr9+/+	0.926897	TAGTTGGGTTTACTCT	0	Ccr9-/-	2.19024		CTAATGGAGTAGGTGC	1	Ccr9+/+	0.693555	CTGGTCTGTTCTGGTA	0	Ccr9-/-	1.90425
CATGACAGTCGGGTCT	0	2.8517		GAAATGAGTTCACCTC	0	1.1956		CATCCACAGTGAATTG	0	0.899311		AGATCTGGTCCGACGT	1	Ccr9+/+	0.445977	CTTCTCTAGGACTGGT	0	Ccr9-/-	1.53173		GCAGTTAAGAATGTTG	1	Ccr9+/+	0.770172	TATCAGGTCCAAACTG	0	Ccr9-/-	1.48773		CTAATGGCACTAAGTC	1	Ccr9+/+	1.38713	CTGGTCTTCTGAAAGA-1	0	Ccr9-/-	0.783848
CATGCCTAGCGCCTCA	0	1.95587		GAAATGATCTGGTGTA	0	1.36402		CATTATCTCTGTCTCG	0	0.954976		AGATCTGGTGGGTATG	1	Ccr9+/+	0.799627	CTTCTCTCAAGTCTAC	0	Ccr9-/-	1.97525		GCATGCGCAAACGCGA	1	Ccr9+/+	1.17494	TATCTCAGTACGCACC	0	Ccr9-/-	1.89515		CTAATGGGTGACAAAT	1	Ccr9+/+	1.38461	CTGTGCTGTAACGTTC	0	Ccr9-/-	2.07221
CATGCCTGTAAGAGAG	0	0.692574		GAACATCGTGGTGTAG	0	1.1956		CCACGGAGTCGAGTTT	0	1.22009		AGATTGCAGGAACTGC	1	Ccr9+/+	0.556012	CTTCTCTGTAAGGATT	0	Ccr9-/-	1.09562		GCATGTACATTACGAC	1	Ccr9+/+	2.96536	TATCTCAGTCGAGATG	0	Ccr9-/-	2.2793		CTACATTTCCGGGTGT	1	Ccr9+/+	1.32865	CTGTGCTGTGCACGAA	0	Ccr9-/-	1.60258
CATGCCTGTGTGCCTG	0	0.197598		GAACCTAAGAAGGCCT	0	1.46088		CCCTCCTTCATGTCTT	0	1.03678		AGATTGCTCAGCTCGG	1	Ccr9+/+	0.501345	CTTCTCTGTCCGAATT	0	Ccr9-/-	0.6175		GCGCAGTCAGCCAATT	1	Ccr9+/+	1.22469	TATCTCATCCAATGGT	0	Ccr9-/-	1.73863		CTAGAGTGTAAACCTC	1	Ccr9+/+	1.09502	CTGTGCTTCCCGGATG	0	Ccr9-/-	1.60446
CATGCCTGTTCACGGC	0	2.14373		GAACCTAGTCATACTG	0	2.45923		CCGGTAGGTTATCACG	0	1.62424		AGCGTATAGCCACTAT	1	Ccr9+/+	0.146025	CTTCTCTGTTGTACAC	0	Ccr9-/-	0.424309		GCGCGATTCGGTCTAA	1	Ccr9+/+	1.86499	TATTACCAGGGAAACA	0	Ccr9-/-	1.39661		CTAGCCTCAGCTTAAC	1	Ccr9+/+	1.59249	CTTAACTAGGATGTAT	0	Ccr9-/-	1.22817
CATGCCTGTTTGTTTC	0	0.777989		GAACCTATCCGCGTTT	0	1.85009		CCGTGGAGTCACACGC	0	0.873668		AGCTCCTTCTGGTTCC	1	Ccr9+/+	0.724518	CTTCTCTTCCATGAAC	0	Ccr9-/-	1.23893		GCTGCAGAGTGACATA	1	Ccr9+/+	2.52965	TATTACCTCGAGCCCA	0	Ccr9-/-	1.14289		CTAGTGATCCGTAGTA	1	Ccr9+/+	1.76956	CTTAACTCACGTCTCT	0	Ccr9-/-	1.57627
CATGCCTTCTTACCGC	0	0.742332		GAAGCAGCATACAGCT	0	1.3962		CCTACACCAGCTTAAC	0	1.88414		AGGCCACCACCTGGTG	1	Ccr9+/+	0.468318	CTTCTCTTCCGATATG	0	Ccr9-/-	0.497515		GCTGCGAAGGCAGTCA	1	Ccr9+/+	2.53437	TCAACGACAGGTCCAC	0	Ccr9-/-	1.16613		CTCACACAGGGATCTG	1	Ccr9+/+	1.92788	CTTAACTGTCACAAGG	0	Ccr9-/-	1.48121
CATGGCGCAAGGACTG	0	1.16333		GAATAAGCAGGGCATA	0	1.09185		CCTACACGTGCAGGTA	0	1.10381		AGGCCACGTTCGTTGA	1	Ccr9+/+	1.52748	CTTGGCTAGTAGTGCG	0	Ccr9-/-	0.508617		GCTTCCAGTCACTTCC	1	Ccr9+/+	1.14837	TCAACGACAGTAGAGC	0	Ccr9-/-	1.05154		CTCAGAAAGACCACGA	1	Ccr9+/+	1.19398	CTTAGGAAGGCTAGAC	0	Ccr9-/-	2.47315
CATTATCGTTACTGAC	0	0.566915		GAATGAAGTACAGTGG	0	1.88797		CCTTACGGTCCGCTGA	0	1.30919		AGGGTGAAGGACATTA	1	Ccr9+/+	0.986881	CTTTGCGGTTCATGGT	0	Ccr9-/-	1.90732		GGAATAACAAACCTAC	1	Ccr9+/+	1.76496	TCAACGACATGGTTGT	0	Ccr9-/-	1.98973		CTCAGAAAGGAGTCTG	1	Ccr9+/+	1.42376	CTTAGGACATATGGTC	0	Ccr9-/-	1.42376
CATTATCTCTTACCTA	0	1.56857		GAATGAATCGATAGAA	0	1.23179		CCTTCCCAGTAGCGGT	0	2.56131		AGTCTTTCAGATCCAT	1	Ccr9+/+	0.106557	GAAACTCCAAGGTTCT	0	Ccr9-/-	1.69955		GGAATAAGTAAATACG	1	Ccr9+/+	1.21899	TCAACGAGTACGACCC	0	Ccr9-/-	1.23691		CTCAGAAGTGTCAATC	1	Ccr9+/+	2.56085	CTTCTCTGTATATCCG	0	Ccr9-/-	1.15825
CATTCGCAGACACGAC	0	0.639399		GACACGCTCTATCGCC	0	1.41637		CCTTCGATCACTTATC	0	1.30191		AGTGGGATCACGATGT	1	Ccr9+/+	0.333587	GAAATGAAGGATGTAT	0	Ccr9-/-	1.41511		GGAATAATCACGATGT	1	Ccr9+/+	1.57513	TCAACGATCAACCATG	0	Ccr9-/-	1.28591		CTCCTAGCATCCTTGC	1	Ccr9+/+	1.10381	CTTGGCTCAGCCTATA	0	Ccr9-/-	1.28121
CATTCGCAGAGCAATT	0	0.998419		GACACGCTCTTAGAGC	0	1.48404		CGAACATTCTTTCCTC	0	1.61849		AGTGTCAGTTGTGGCC	1	Ccr9+/+	1.25366	GAAATGAGTACTTAGC	0	Ccr9-/-	0.928304		GGACGTCAGAGGACGG	1	Ccr9+/+	2.04657	TCAATCTAGCCACCTG	0	Ccr9-/-	1.43485		CTCTAATGTAACGACG	1	Ccr9+/+	1.51034	CTTGGCTGTACTTGAC	0	Ccr9-/-	1.75935
CCAATCCAGCAATCTC	0	1.23528		GACAGAGGTATAGGGC	0	1.6005		CGAGCACAGCCAGTTT	0	1.06604		AGTTGGTAGGTAGCTG	1	Ccr9+/+	0.641628	GAAATGAGTTCACCTC	0	Ccr9-/-	1.68834		GGCAATTCAGCGTCCA	1	Ccr9+/+	1.01921	TCACAAGCATGCATGT	0	Ccr9-/-	1.98577		CTCTACGTCGGTCCGA	1	Ccr9+/+	1.4444	CTTTGCGCATCACAAC	0	Ccr9-/-	1.97489
CCAATCCAGTCATCCA	0	1.18051		GACCAATAGTACACCT-1	0	1.8563		CGATGTACAAAGAATC	0	2.0803		ATAACGCCAGCTCGCA	1	Ccr9+/+	0.724204	GAAATGATCTGGTGTA	0	Ccr9-/-	1.86152		GGCGACTCACAGGCCT	1	Ccr9+/+	1.29284	TCACAAGGTTGGTGGA	0	Ccr9-/-	1.59317		CTGAAACAGGCCGAAT	1	Ccr9+/+	1.26102	GAAGCAGAGTACGATA	0	Ccr9-/-	1.96377
CCAATCCTCTTCATGT	0	0.483957		GACCAATTCCTATGTT	0	0.938289		CGCCAAGCAGCGTCCA	0	0.927922		ATAAGAGTCGAGAGCA	1	Ccr9+/+	1.4036	GAACATCGTGGTGTAG	0	Ccr9-/-	1.2894		GGCGTGTCAGGGCATA	1	Ccr9+/+	1.34096	TCACAAGTCGCATGGC	0	Ccr9-/-	1.58954		CTGAAACTCCCACTTG	1	Ccr9+/+	1.40541	GAAGCAGCATGCTAGT	0	Ccr9-/-	0.941321
CCACCTAAGAGCTGCA	0	1.46285		GACCTGGCAAGTTCTG	0	2.00495		CGCTGGATCGTTTATC	0	1.71297		ATAGACCGTCGCTTCT	1	Ccr9+/+	0.705913	GAACATCTCTATGTGG	0	Ccr9-/-	1.14004		GGCGTGTTCACCAGGC	1	Ccr9+/+	1.34486	TCACGAAAGTCAAGCG	0	Ccr9-/-	1.41213		CTGAAGTTCTTGTACT	1	Ccr9+/+	1.04064	GAATGAATCACTGGGC	0	Ccr9-/-	1.52233
CCACCTATCTTGACGA	0	0.672153		GACCTGGCACTTCGAA	0	2.06526		CGGTTAAAGGCTAGGT	0	2.13843		ATCATCTAGACTAAGT	1	Ccr9+/+	0.54577	GAACCTAAGAAGGCCT	0	Ccr9-/-	1.55011		GGCTGGTAGACGCACA	1	Ccr9+/+	2.28426	TCAGATGCACGCGAAA	0	Ccr9-/-	1.26227		CTGATAGTCACGATGT	1	Ccr9+/+	1.8043	GACGGCTGTTGGTTTG	0	Ccr9-/-	1.42191
CCACGGAAGATCGGGT	0	0.786157		GACCTGGTCTTTAGTC	0	1.03376		CGTAGGCTCTATCCCG	0	0.219834		ATCATCTCATCGGGTC	1	Ccr9+/+	0.761593	GAACCTACACCGAATT	0	Ccr9-/-	1.34479		GGCTGGTAGCCCAGCT	1	Ccr9+/+	1.67319	TCAGATGCATGCAATC	0	Ccr9-/-	2.30976		CTGATCCTCGGCTTGG	1	Ccr9+/+	1.70982	GACGTGCTCCAGATCA	0	Ccr9-/-	1.33953
CCACGGAGTATCGCAT	0	1.58199		GACGGCTTCAATCTCT	0	2.26772		CGTTAGAGTCACCCAG	0	2.03954		ATCCACCAGCTCAACT	1	Ccr9+/+	0.782061	GAACCTACATACTACG	0	Ccr9-/-	0.282457		GGGAATGAGTGGGCTA	1	Ccr9+/+	1.0848	TCAGCTCAGAGGTAGA	0	Ccr9-/-	1.54354		CTGCTGTAGGTGATTA	1	Ccr9+/+	0.90539	GACGTGCTCGAGAACG	0	Ccr9-/-	1.42253
CCACGGATCACCAGGC	0	2.18979		GACGTGCCAACCGCCA	0	2.56913		CTAACTTTCATAGCAC	0	1.74837		ATCCGAACACCGAATT	1	Ccr9+/+	0.788041	GAACCTAGTCATACTG	0	Ccr9-/-	1.36961		GGGAATGTCTAACTCT	1	Ccr9+/+	0.531317	TCAGCTCAGTGGTAAT	0	Ccr9-/-	1.29468		CTGGTCTCAGCCTATA	1	Ccr9+/+	0.666826	GACGTTATCGTGGACC	0	Ccr9-/-	1.62539
CCACGGATCAGGCAAG	0	2.29006		GACGTGCTCGGCATCG	0	1.44315		CTAAGACAGCCACTAT	0	1.63468		ATCTACTTCCTTTCGG	1	Ccr9+/+	0.337208	GAACCTAGTCGGATCC	0	Ccr9-/-	0.90187		GGGACCTGTTCTGTTT	1	Ccr9+/+	1.13384	TCAGCTCGTACTCGCG	0	Ccr9-/-	1.70268		CTGTTTACAAGCGTAG	1	Ccr9+/+	1.98944	GACTAACGTCTAGCCG	0	Ccr9-/-	0.98291
CCACGGATCCGTTGCT	0	1.37138		GACGTTATCTTGTACT	0	1.15851		CTACATTGTCAAAGCG	0	0.863764		ATGCGATTCTTGCCGT	1	Ccr9+/+	1.43515	GAACGGAAGTACGTTC	0	Ccr9-/-	0.975217		GGGATGAAGGAGTTTA	1	Ccr9+/+	1.06347	TCAGGATCAGCTCCGA	0	Ccr9-/-	1.28301		CTTAACTGTAGAGCTG	1	Ccr9+/+	1.13099	GACTACAAGACATAAC	0	Ccr9-/-	1.27755
CCACTACAGGGCTTCC	0	1.14736		GACTACAAGACTAGAT	0	1.12727		CTAGAGTGTGTTCGAT	0	0.954287		ATGGGAGAGACGCTTT	1	Ccr9+/+	0.605661	GAAGCAGAGAACTGTA	0	Ccr9-/-	1.50514		GGGCACTAGGGATCTG	1	Ccr9+/+	1.83949	TCAGGATGTATGGTTC-1	0	Ccr9-/-	1.95347		CTTACCGAGTGTTTGC	1	Ccr9+/+	1.16914	GACTACACATTCCTGC	0	Ccr9-/-	1.19563
CCACTACCACAAGCCC	0	0.696187		GACTACAAGAGTAAGG	0	1.25805		CTCGTACGTCGCATCG	0	1.10612		ATGTGTGAGCGATGAC	1	Ccr9+/+	1.47583	GAAGCAGAGCGTGAAC	0	Ccr9-/-	0.770917		GGGTCTGAGTAGGTGC	1	Ccr9+/+	2.35206	TCAGGATTCTAAGCCA	0	Ccr9-/-	1.19755		GAAACTCTCACTCTTA	1	Ccr9+/+	1.25974	GACTACATCCCAAGTA	0	Ccr9-/-	2.47486
CCACTACGTACCGAGA	0	0.59472		GACTACAAGGTGATAT	0	1.63339		CTGAAGTTCGAGCCCA	0	1.43715		ATGTGTGGTAAGAGGA	1	Ccr9+/+	0.63028	GAATAAGGTGACTCAT	0	Ccr9-/-	0.765907		GGTGCGTAGTAGATGT	1	Ccr9+/+	1.11372	TCAGGTAAGACTTGAA	0	Ccr9-/-	2.4862		GAACATCAGGTGCACA	1	Ccr9+/+	1.156	GACTGCGGTTGGAGGT	0	Ccr9-/-	2.37029
CCACTACGTTCGCTAA	0	0.883702		GACTACAAGTCGCCGT	0	1.52358		CTGCCTAAGCAGGTCA	0	1.00077		ATGTGTGTCTTGCATT	1	Ccr9+/+	0.78787	GAATAAGGTGATGATA	0	Ccr9-/-	1.90902		GGTGCGTCAGTATCTG	1	Ccr9+/+	1.46313	TCAGGTAGTGGACGAT	0	Ccr9-/-	1.36123		GAACCTAAGTCGATAA	1	Ccr9+/+	0.197934	GACTGCGTCCACGACG	0	Ccr9-/-	1.11057
CCACTACTCAGATAAG	0	0.649486		GACTGCGAGATCTGCT	0	1.49562		CTTACCGGTTGAGGTG	0	1.00068		ATTACTCCAGGGCATA	1	Ccr9+/+	0.238755	GAATAAGTCCGTACAA	0	Ccr9-/-	1.59227		GTACGTATCACGAAGG	1	Ccr9+/+	0.558702	TCATTACAGATCCTGT	0	Ccr9-/-	1.26051		GAATAAGGTCTAGCCG	1	Ccr9+/+	1.06865	GAGGTGACACACATGT	0	Ccr9-/-	2.38128
CCAGCGAAGCACACAG	0	0.835339		GAGCAGAAGGGAGTAA	0	1.44667		GAAGCAGGTGTTTGGT	0	1.24845		ATTCTACGTACTCAAC	1	Ccr9+/+	0.938998	GAATAAGTCGCAAGCC	0	Ccr9-/-	1.99048		GTAGGCCAGACATAAC	1	Ccr9+/+	2.12354	TCATTACCAAGCTGTT	0	Ccr9-/-	1.02645		GACCAATCAGTTCCCT	1	Ccr9+/+	0.808735	GAGGTGAGTTCGTTGA	0	Ccr9-/-	1.40783
CCAGCGAAGTGTACCT	0	1.0057		GAGCAGAAGTGGGCTA	0	2.80717		GAATAAGCACACCGCA	0	1.64523		ATTGGACTCCAGTAGT	1	Ccr9+/+	0.70469	GAATGAAGTACAGTGG	0	Ccr9-/-	1.26866		GTATCTTCAATAGAGT	1	Ccr9+/+	1.78787	TCATTTGCAAGTCTGT	0	Ccr9-/-	1.38752		GACGCGTGTGTCGCTG	1	Ccr9+/+	1.42531	GATCAGTTCGCAGGCT	0	Ccr9-/-	0.967317
CCAGCGACACATCCGG	0	0.750105		GAGCAGACACATGACT	0	1.29836		GAATAAGCACTTCGAA	0	2.40538		ATTGGTGCACAGACAG	1	Ccr9+/+	1.53117	GACACGCTCTATCGCC	0	Ccr9-/-	0.853111		GTATCTTGTGCGGTAA	1	Ccr9+/+	2.10596	TCCACACGTTCCACGG	0	Ccr9-/-	0.729295		GACTAACCATGCCACG	1	Ccr9+/+	0.987943	GATCAGTTCTTGTTTG	0	Ccr9-/-	1.23856
CCAGCGACATGGATGG	0	0.959118		GAGCAGATCCGTTGTC	0	1.83643		GACCAATTCCATTCTA	0	1.67942		ATTGGTGCATGTTGAC	1	Ccr9+/+	0.27729	GACACGCTCTTAGAGC	0	Ccr9-/-	0.912739		GTATCTTTCTTGTCAT	1	Ccr9+/+	0.859761	TCGAGGCAGAGGTACC	0	Ccr9-/-	2.80137		GACTACACAAGTTCTG	1	Ccr9+/+	0.943014	GATCGATAGACTACAA	0	Ccr9-/-	1.43152
CCATGTCAGAGACTTA	0	0.863297		GAGTCCGTCACAAACC	0	1.40203		GAGCAGACATCAGTAC	0	0.978446		CAACCTCTCGCGGATC	1	Ccr9+/+	0.513895	GACAGAGGTATAGGGC	0	Ccr9-/-	1.68497		GTATTCTCACAACGCC	1	Ccr9+/+	1.30373	TCGAGGCTCCAATGGT	0	Ccr9-/-	2.99819		GAGTCCGTCTTGAGAC	1	Ccr9+/+	1.27404	GATCGATTCAGTCAGT	0	Ccr9-/-	1.23706
CCATGTCCATTGCGGC	0	1.8215		GATCGATTCTATGTGG	0	1.70209		GAGGTGAGTAAACGCG	0	1.53064		CAAGAAATCTACTCAT	1	Ccr9+/+	0.368829	GACAGAGTCTACTCAT	0	Ccr9-/-	1.42262		GTCAAGTCACCTCGGA	1	Ccr9+/+	0.280606	TCGCGAGCACAACGTT	0	Ccr9-/-	1.41044		GATCGCGGTCAAAGCG	1	Ccr9+/+	1.2133	GATCGTAGTCTTGATG	0	Ccr9-/-	1.55425
CCATGTCTCGACAGCC	0	0.604163		GATCGTAAGGCTCTTA	0	2.03485		GATCGTAAGGAGCGAG	0	1.68637		CAAGATCTCGTAGGTT	1	Ccr9+/+	1.45656	GACCAATAGTACACCT-1	0	Ccr9-/-	0.615617		GTCACGGTCTCGAGTA	1	Ccr9+/+	1.83983	TCGCGAGTCTCTAGGA	0	Ccr9-/-	1.26545		GCAAACTAGCTTTGGT	1	Ccr9+/+	1.22596	GATTCAGTCAACACGT	0	Ccr9-/-	2
CCATTCGAGCTAACTC	0	1.18245		GATCGTAAGGTAGCCA	0	1.5937		GCACATAGTAGCTGCC	0	1.81928		CAAGGCCGTACCTACA	1	Ccr9+/+	1.81503	GACCAATGTGCCTGTG	0	Ccr9-/-	1.46311		GTCCTCACATTCTCAT	1	Ccr9+/+	0.921495	TCGCGTTCAGGGTATG	0	Ccr9-/-	1.87942		GCAAACTTCCTTGCCA	1	Ccr9+/+	0.707194	GCACATAAGCAGGTCA	0	Ccr9-/-	1.01682
CCATTCGCACGTCTCT	0	1.19534		GATCTAGAGAAGGTTT	0	1.287		GCACTCTCACCAGCAC	0	1.06006		CACAAACTCTTTAGTC	1	Ccr9+/+	1.55841	GACCAATTCCTATGTT	0	Ccr9-/-	1.41524		GTCTTCGAGTACGCGA	1	Ccr9+/+	0.85486	TCGGTAAAGGTTCCTA	0	Ccr9-/-	1.2284		GCAGTTAAGGTACTCT	1	Ccr9+/+	1.19599	GCACTCTCACAGAGGT	0	Ccr9-/-	2.24086
CCATTCGTCCAAATGC	0	0.538551		GATGAGGCATTCACTT	0	1.82531		GCATACAGTACAAGTA	0	1.33467		CACACAATCCAGATCA	1	Ccr9+/+	1.55054	GACCTGGAGACTCGGA	0	Ccr9-/-	0.675956		GTGAAGGGTATTAGCC	1	Ccr9+/+	0.86243	TCGGTAAGTAGCTGCC	0	Ccr9-/-	2.52831		GCAGTTAAGTAACCCT	1	Ccr9+/+	1.30406	GCACTCTTCACCTTAT	0	Ccr9-/-	1.06795
CCCAATCGTACAGTGG	0	0.453057		GATGCTAAGATACACA	0	1.82665		GCATGATAGACCCACC	0	1.34742		CACACCTTCATATCGG	1	Ccr9+/+	1.65518	GACCTGGAGTGGCACA	0	Ccr9-/-	0.924589		GTGCAGCGTTACGACT	1	Ccr9+/+	2.66902	TCGGTAATCAGTCAGT	0	Ccr9-/-	1.89479		GCATACAGTTCGCTAA	1	Ccr9+/+	1.33309	GCAGTTATCCCTCAGT	0	Ccr9-/-	1.27469
CCCAATCGTACTTCTT	0	0.766906		GATTCAGCATATGGTC	0	0.652579		GCATGTATCCATGCTC	0	1.31136		CACACTCGTGATAAGT	1	Ccr9+/+	0.42581	GACCTGGCAAGTTCTG	0	Ccr9-/-	1.37174		GTGTGCGAGAATTGTG	1	Ccr9+/+	2.31203	TCGTAGAAGGCATGTG	0	Ccr9-/-	2.78001		GCATACATCTCGGACG	1	Ccr9+/+	0.838084	GCATACATCTGGTGTA	0	Ccr9-/-	2.25171
CCCAATCGTTAAGTAG	0	0.729563		GATTCAGGTACCAGTT	0	2.13819		GCATGTATCGATAGAA	0	0.851619		CACAGGCAGATCCCAT	1	Ccr9+/+	1.08368	GACCTGGCACTTCGAA	0	Ccr9-/-	1.42488		GTGTGCGAGGGAACGG	1	Ccr9+/+	0.5863	TCGTAGACAAGCCTAT	0	Ccr9-/-	2.81921		GCATGCGAGGAGTACC	1	Ccr9+/+	1.08367	GCATGATCAAGGTTTC	0	Ccr9-/-	1.49516
CCCATACCACTGTTAG	0	0.791998		GATTCAGTCTCGTATT	0	2.61385		GCCAAATCACTCTGTC	0	1.24984		CACAGTATCAGCTTAG	1	Ccr9+/+	1.12984	GACCTGGTCTAGCACA	0	Ccr9-/-	0.759281		GTTAAGCCAGCCTTGG	1	Ccr9+/+	1.10156	TCGTAGAGTTGTTTGG	0	Ccr9-/-	1.04699		GCATGCGGTCTGATCA	1	Ccr9+/+	0.863008	GCATGCGAGATCTGCT	0	Ccr9-/-	1.31845
CCCTCCTCAGGGTACA	0	1.01628		GCAAACTTCGTTTGCC	0	1.22773		GCCTCTACACCCATGG	0	1.33924		CACCACTAGAATAGGG	1	Ccr9+/+	0.344693	GACCTGGTCTTTAGTC	0	Ccr9-/-	1.80608		GTTACAGGTTGGAGGT	1	Ccr9+/+	0.863666	TCGTAGATCGCCTGTT	0	Ccr9-/-	2.85757		GCATGTAGTAAAGGAG	1	Ccr9+/+	1.05807	GCCAAATGTGATAAGT	0	Ccr9-/-	1.33728
CCCTCCTCAGTCACTA	0	0.487928		GCAATCAAGAAACGCC	0	1.43659		GCCTCTAGTACCTACA	0	1.08264		CACCACTCACACATGT	1	Ccr9+/+	0.579526	GACGCGTTCCCTTGCA	0	Ccr9-/-	1.70476		GTTCGGGCACATGTGT	1	Ccr9+/+	2.18041	TCGTAGATCTTGTATC	0	Ccr9-/-	2.81527		GCCAAATCATATGGTC	1	Ccr9+/+	0.762599	GCCTCTACACCGAATT	0	Ccr9-/-	1.425
CCCTCCTGTAGCTAAA	0	0.729879		GCAATCACAGCTCGCA	0	2.72592		GCGACCACAGTAAGCG	0	2.60821		CACCTTGAGCGTTTAC	1	Ccr9+/+	0.151798	GACGGCTCAAGTCATC	0	Ccr9-/-	1.12771		GTTCGGGCACCTTGTC	1	Ccr9+/+	0.833436	TCTATTGAGATGCCAG	0	Ccr9-/-	0.632355		GCCTCTACATCTGGTA	1	Ccr9+/+	1.52498	GCGCCAAAGCATCATC	0	Ccr9-/-	1.28043
CCCTCCTTCAGGCCCA	0	0.808041		GCACATAGTATAAACG	0	1.36282		GCGCCAAAGACTTGAA	0	1.08737		CACCTTGGTTCCCGAG	1	Ccr9+/+	1.80464	GACGGCTCAGTCCTTC	0	Ccr9-/-	1.67427		GTTCTCGGTGACGCCT	1	Ccr9+/+	2.11494	TCTATTGGTGTAATGA	0	Ccr9-/-	1.92368		GCGACCATCTTCGGTC	1	Ccr9+/+	1.35854	GCGCCAAAGTCCGTAT	0	Ccr9-/-	1.5012
CCGTACTAGAGTACAT	0	0.694077		GCACATAGTTACGGAG	0	1.27114		GCGCCAATCAATCTCT	0	0.879061		CAGAGAGCACATTCGA	1	Ccr9+/+	0.886831	GACGGCTTCAATCTCT	0	Ccr9-/-	1.89366		TAAGAGACACACCGAC	1	Ccr9+/+	1.04913	TCTCATAAGCTACCTA	0	Ccr9-/-	1.0205		GCGAGAATCCGTCATC	1	Ccr9+/+	0.992829	GCTCTGTAGATGTGTA	0	Ccr9-/-	0.930082
CCGTACTAGCTAACTC	0	2.25835		GCACTCTGTTCATGGT	0	1.36242		GCGCGATTCCGCGGTA	0	0.939801		CAGATCACACATTTCT	1	Ccr9+/+	1.5323	GACGTGCCAATGGAGC	0	Ccr9-/-	1.18358		TACAGTGGTGTAAGTA	1	Ccr9+/+	1.47762	TCTCATAAGGAATTAC-1	0	Ccr9-/-	1.51352		GCGGGTTAGCTAGTGG	1	Ccr9+/+	1.15286	GCTGCGATCGTTACAG	0	Ccr9-/-	1.62347
CCGTACTAGTCGATAA	0	0.706832		GCAGTTATCGTGGTCG	0	1.32537		GCTCCTACAAGTAGTA	0	0.926265		CAGCATAGTCGAGATG	1	Ccr9+/+	0.532833	GACGTGCTCGGCATCG	0	Ccr9-/-	0.87671		TACAGTGTCGCACTCT	1	Ccr9+/+	1.26016	TCTCATACATCCGCGA	0	Ccr9-/-	1.40748		GCTCCTAAGTCCGTAT	1	Ccr9+/+	0.973479	GCTGCTTGTGATGTGG	0	Ccr9-/-	0.762989
CCGTACTAGTTAACGA	0	1.50101		GCAGTTATCTACTCAT	0	1.22033		GCTCCTACAGTCAGCC	0	1.03929		CAGCATAGTTCTCATT	1	Ccr9+/+	0.189572	GACGTTATCAAACAAG	0	Ccr9-/-	1.31		TACGGGCTCTACGAGT	1	Ccr9+/+	2.32441	TCTCTAAAGATCTGAA	0	Ccr9-/-	2.49159		GCTCCTAGTAAGTAGT	1	Ccr9+/+	1.21718	GCTTCCAAGAGTACAT	0	Ccr9-/-	1.29097
CCGTACTCAGACGCTC	0	1.62255		GCATACAAGATAGGAG	0	1.40057		GCTTGAAAGAGTACAT	0	0.699984		CAGCCGAGTGACAAAT	1	Ccr9+/+	0.706832	GACGTTATCTTGTACT	0	Ccr9-/-	0.625903		TACGGTAAGGTACTCT	1	Ccr9+/+	0.482641	TCTCTAACAAGTTCTG	0	Ccr9-/-	1.76496		GCTCTGTAGGTGTTAA	1	Ccr9+/+	0.725655	GCTTCCAGTGCCTGGT	0	Ccr9-/-	0.775781
CCGTACTTCTGCTGCT	0	0.761593		GCATACAAGCATGGCA	0	1.14258		GCTTGAAAGCAATCTC	0	1.15825		CAGCGACCAGTATAAG	1	Ccr9+/+	0.38025	GACTACAAGACTAGAT	0	Ccr9-/-	1.61692		TACTTGTGTGCAGTAG	1	Ccr9+/+	0.985541	TCTCTAATCGGTGTTA	0	Ccr9-/-	1.56196		GCTCTGTCAGTCGTGC	1	Ccr9+/+	1.10076	GCTTGAATCAAACCAC	0	Ccr9-/-	1.3429
CCGTGGAAGACAAAGG	0	1.87246		GCATACAGTGACGGTA	0	0.989974		GGAAAGCCACGAAATA	0	2.03232		CAGCTAACAATCGAAA	1	Ccr9+/+	1.29232	GACTACAAGAGTAAGG	0	Ccr9-/-	1.75301		TACTTGTGTGTTTGTG	1	Ccr9+/+	0.996674	TCTGAGAAGAGTACCG	0	Ccr9-/-	2.04643		GCTGCAGTCCCAGGTG	1	Ccr9+/+	0.93459	GGAAAGCGTGTTGGGA	0	Ccr9-/-	1.47399
CCGTGGACAGTCCTTC	0	1.65161		GCATACATCTAAGCCA	0	1.26086		GGAATAACACTAGTAC	0	1.29442		CAGGTGCGTCCCTTGT	1	Ccr9+/+	0.514587	GACTACAAGGTGATAT	0	Ccr9-/-	0.444529		TAGCCGGTCCGGGTGT	1	Ccr9+/+	1.24205	TCTGGAATCACTATTC	0	Ccr9-/-	1.51495		GCTGCGACACATTCGA	1	Ccr9+/+	0.74493	GGAATAAGTAAGGGCT	0	Ccr9-/-	2.14002
CCGTTCATCCAGGGCT	0	0.61508		GCATGATAGTGTCCAT	0	1.52889		GGAATAACATATGGTC	0	1.45394		CAGTCCTAGCCACTAT	1	Ccr9+/+	1.46691	GACTACAAGTCGCCGT	0	Ccr9-/-	1.61085		TAGGCATCAGACGCCT	1	Ccr9+/+	0.757245	TCTTTCCAGGCATTGG	0	Ccr9-/-	1.93526		GCTGCGATCCCACTTG	1	Ccr9+/+	0.877979	GGACAAGCAGCCTTTC	0	Ccr9-/-	1.03255
CCTACACAGACAGACC-1	0	1.41511		GCATGATGTTCTGGTA	0	1.22267		GGACATTCACCCATGG	0	1.3477		CAGTCCTCAGTACACT	1	Ccr9+/+	0.507932	GACTACACATGCCACG	0	Ccr9-/-	0.743622		TAGTTGGAGTCCCACG	1	Ccr9+/+	1.02853	TGAAAGAAGCTGTTCA	0	Ccr9-/-	1.18464		GCTGCTTGTCTTGATG	1	Ccr9+/+	2.17623	GGATGTTGTCTCACCT	0	Ccr9-/-	1.93424
CCTACCATCCCTAATT	0	1.21908		GCATGTATCCGGCACA	0	1.35448		GGAGCAACAAGTTAAG	0	1.28069		CATATTCCATACTACG	1	Ccr9+/+	0.493484	GACTGCGGTCATGCCG	0	Ccr9-/-	1.76229		TATCTCATCAAACAAG	1	Ccr9+/+	0.675813	TGACTAGCAAAGTGCG	0	Ccr9-/-	1.51782		GCTGCTTGTTAGAACA	1	Ccr9+/+	1.47497	GGATTACAGTGAAGAG	0	Ccr9-/-	2.2246
CCTAGCTAGAGTACCG	0	1.27245		GCGACCACAAGGTGTG	0	1.45999		GGAGCAATCGCCGTGA	0	0.948457		CATCCACTCTCCCTGA	1	Ccr9+/+	0.410568	GAGCAGAAGGGAGTAA	0	Ccr9-/-	1.94516		TATTACCCAAGCTGAG	1	Ccr9+/+	1.28664	TGACTTTGTAGTACCT	0	Ccr9-/-	1.7163		GCTGGGTCACCGAATT	1	Ccr9+/+	0.85669	GGCAATTTCGCCAAAT	0	Ccr9-/-	1.23881
CCTAGCTAGGCTATCT-1	0	1.4969		GCGAGAAGTCTTCAAG	0	1.28228		GGATGTTGTAACGACG	0	1.14373		CATCGAACACGAAACG	1	Ccr9+/+	1.63457	GAGCAGAAGTGGGCTA	0	Ccr9-/-	1.56032		TCAACGATCACTTACT	1	Ccr9+/+	1.79163	TGAGAGGCAGGCAGTA	0	Ccr9-/-	2.18009		GCTTGAAAGATCTGCT	1	Ccr9+/+	1.16209	GGCGACTGTGTGACGA	0	Ccr9-/-	1.38004
CCTAGCTCACATCTTT	0	0.784106		GCGCAGTAGAGTCTGG	0	2.49635		GGCTGGTCATGTCGAT	0	0.93526		CATGCCTCACATAACC	1	Ccr9+/+	1.09946	GAGCAGACACATGACT	0	Ccr9-/-	0.749129		TCAATCTAGGTGGGTT	1	Ccr9+/+	1.28773	TGAGCATCACAGATTC	0	Ccr9-/-	1.25454		GGAACTTCAAACAACA	1	Ccr9+/+	0.572372	GGCTGGTAGTACACCT	0	Ccr9-/-	0.983807
CCTAGCTCACGAAACG	0	1.17396		GCGCAGTCAGACGCTC	0	2.73077		GGGAGATGTAATCGTC	0	1.06225		CATGGCGTCTACTATC	1	Ccr9+/+	0.531174	GAGCAGATCCGTTGTC	0	Ccr9-/-	1.22325		TCAGATGTCGACAGCC	1	Ccr9+/+	1.36083	TGAGCATTCATGCTCC	0	Ccr9-/-	1.01792		GGACAGAAGTAGGTGC	1	Ccr9+/+	1.43873	GGGAATGAGCAGACTG	0	Ccr9-/-	1.44725
CCTATTACAATCGGTT	0	0.874779		GCGCAGTTCCAGATCA	0	1.66019		GGTGTTAAGGCGATAC	0	1.8199		CCACCTAGTCGCCATG	1	Ccr9+/+	0.356727	GAGCAGATCGGCATCG	0	Ccr9-/-	1.01721		TCAGCAACAAGTAGTA	1	Ccr9+/+	0.748194	TGAGCCGAGCGATATA	0	Ccr9-/-	1.20113		GGACAGATCTCGTTTA	1	Ccr9+/+	0.886214	GGGACCTTCCTGCCAT	0	Ccr9-/-	1.55711
CCTATTACACTTGGAT	0	1.33315		GCGCCAAAGATGTTAG	0	1.28373		GTAACGTGTGCCTTGG	0	0.879835		CCACGGAGTCAAACTC	1	Ccr9+/+	1.61318	GAGGTGACAATAGCAA	0	Ccr9-/-	0.753369		TCAGCAAGTTGAGTTC	1	Ccr9+/+	2.07171	TGATTTCCATTCTTAC	0	Ccr9-/-	2.02163		GGAGCAATCATGCAAC	1	Ccr9+/+	1.32312	GGGACCTTCGGTCTAA	0	Ccr9-/-	1.0255
CCTATTACAGTCTTCC	0	1.61085		GCGCCAAGTCAAACTC	0	2.23982		GTAACTGAGGACAGAA	0	1.15915		CCACGGAGTGCACGAA	1	Ccr9+/+	0.350149	GAGGTGACACCCATGG	0	Ccr9-/-	0.877484		TCATTTGCACACATGT	1	Ccr9+/+	1.91481	TGCCAAAAGTCCAGGA	0	Ccr9-/-	1.14776		GGCCGATAGAAACGCC	1	Ccr9+/+	1.97026	GGGAGATGTGGAAAGA	0	Ccr9-/-	1.79076
CCTATTAGTGATGATA	0	1.01536		GCGCCAAGTGCAACTT	0	1.35409		GTAACTGAGGCTAGCA	0	1.33003		CCACGGATCACTTCAT	1	Ccr9+/+	1.21434	GAGTCCGCACGAGGTA	0	Ccr9-/-	0.796844		TCCACACTCAGGCCCA	1	Ccr9+/+	1.78497	TGCCCATTCAGTGCAT	0	Ccr9-/-	1.41978		GGCGACTCACGTCAGC	1	Ccr9+/+	0.999577	GGGCACTTCTCTTATG	0	Ccr9-/-	1.89385
CCTATTATCAAACCAC	0	0.718573		GCGCGATAGTTACGGG	0	1.212		GTAACTGGTCTGGAGA	0	1.87189		CCACTACAGGGCACTA	1	Ccr9+/+	0.866723	GAGTCCGTCTGGCGAC	0	Ccr9-/-	0.708058		TCGAGGCCACACATGT	1	Ccr9+/+	1.39082	TGCGCAGAGACTCGGA	0	Ccr9-/-	1.16974		GGCGTGTGTCGCGGTT	1	Ccr9+/+	1.5482	GGGCATCAGCGTCTAT	0	Ccr9-/-	1.53973
CCTATTATCCTAGAAC	0	1.77833		GCGGGTTAGGCTATCT	0	2.05205		GTATCTTTCTCATTCA	0	2.61189		CCAGCGACAGACTCGC	1	Ccr9+/+	0.317315	GATCAGTGTAGCGTCC	0	Ccr9-/-	1.47025		TCGCGTTCAGCTGTGC	1	Ccr9+/+	1.20704	TGCGCAGAGGGTATCG	0	Ccr9-/-	1.28337		GGCTCGAAGATATGCA	1	Ccr9+/+	1.45267	GGGCATCAGTCGTACT	0	Ccr9-/-	1.48551
CCTCAGTAGAGCTTCT	0	1.18959		GCGGGTTCACCGATAT	0	1.77476		GTCTTCGAGAATGTGT	0	0.929749		CCCAATCGTTATGCGT	1	Ccr9+/+	0.849001	GATCAGTGTCAAACTC	0	Ccr9-/-	0.750431		TCGGGACAGCAATATG	1	Ccr9+/+	2.42053	TGCGCAGCAAAGGAAG	0	Ccr9-/-	1.02801		GGCTCGACAGTAACGG	1	Ccr9+/+	0.996469	GGGTCTGGTGATAAGT	0	Ccr9-/-	1.33365
CCTCAGTAGCGCTTAT	0	0.538791		GCGGGTTTCACTTACT	0	1.38876		GTGCAGCCAAGAAGAG	0	1.27677		CCCAATCTCCTGCAGG	1	Ccr9+/+	0.158511	GATCAGTGTCGGCATC	0	Ccr9-/-	0.720133		TCGTACCTCATCGATG	1	Ccr9+/+	0.755844	TGCGCAGGTGGTTTCA	0	Ccr9-/-	0.649479		GGGAATGTCGAGCCCA	1	Ccr9+/+	1.51923	GGGTCTGGTTATCCGA	0	Ccr9-/-	1.33421
CCTCAGTAGTCCAGGA	0	0.556135		GCTCCTAGTCTAACGT	0	2.01346		GTGCATAAGACTGGGT	0	1.40905		CCCAGTTCACTAAGTC	1	Ccr9+/+	0.203153	GATCGTAAGGCTCTTA	0	Ccr9-/-	0.755334		TCGTAGAAGGTGGGTT	1	Ccr9+/+	1.1441	TGCGCAGTCCCACTTG	0	Ccr9-/-	2.45004		GGGACCTTCACAGTAC	1	Ccr9+/+	2.0437	GGTGCGTCACAAGTAA	0	Ccr9-/-	1.6699
CCTCTGACAAGGCTCC	0	1.20493		GCTCCTATCTCCAACC	0	1.19236		GTGCATATCAACACTG	0	0.556891		CCCTCCTTCACGCATA	1	Ccr9+/+	0.627541	GATCGTAAGTCCGGTC	0	Ccr9-/-	0.833877		TCTCATAGTCACAAGG	1	Ccr9+/+	1.60207	TGCGCAGTCGTCTGCT	0	Ccr9-/-	1.567		GGGAGATGTTAAGAAC	1	Ccr9+/+	1.09565	GTAACTGGTCTCACCT	0	Ccr9-/-	1.72976
CCTCTGACATCGACGC	0	1.4643		GCTCCTATCTGTCCGT	0	2.38613		GTGCGGTTCCAAACAC	0	0.949654		CCGGTAGTCTTCGAGA	1	Ccr9+/+	0.611866	GATCTAGCATTCCTCG	0	Ccr9-/-	1.47463		TGACGGCCAATGGAGC	1	Ccr9+/+	1.94129	TGCGTGGAGAGGTTAT	0	Ccr9-/-	1.06265		GGGATGAGTGTCTGAT	1	Ccr9+/+	2.86927	GTACTCCGTTCCACGG	0	Ccr9-/-	1.35368
CCTTACGAGTGGTCCC	0	1.66649		GCTGCAGAGAGGTTGC	0	0.763057		GTGTTAGAGAGGTTAT	0	2.26137		CCGTACTTCTCTTATG	1	Ccr9+/+	0.599425	GATCTAGTCAGTGTTG	0	Ccr9-/-	0.892337		TGACTAGAGCGAGAAA	1	Ccr9+/+	1.92616	TGCTGCTCACACTGCG	0	Ccr9-/-	1.72048		GGGCACTGTCCAGTGC	1	Ccr9+/+	1.38891	GTCAAGTGTTTGACTG	0	Ccr9-/-	1.26847
CCTTACGGTGCCTGTG	0	2.06707		GCTGCAGAGATAGGAG	0	1.83949		GTTTCTAAGGGATACC	0	1.13711		CCTAAAGCAATCACAC	1	Ccr9+/+	0.350149	GATGAAACATCCGCGA	0	Ccr9-/-	1.2432		TGACTAGGTCTTCAAG	1	Ccr9+/+	0.954084	TGCTGCTGTTCCATGA	0	Ccr9-/-	0.466148		GGGCATCAGTAGATGT	1	Ccr9+/+	2.60439	GTCACGGGTAGGCATG	0	Ccr9-/-	1.1928
CCTTACGTCTACTCAT	0	1.31832		GCTGCAGGTCTCTCGT	0	1.21932		TAAACCGCAACTTGAC	0	1.92927		CCTAAAGGTTGATTGC	1	Ccr9+/+	1.32705	GATGAAATCCGTCATC	0	Ccr9-/-	0.950553		TGAGGGATCGATAGAA	1	Ccr9+/+	1.74445	TGGCCAGTCGGTCCGA	0	Ccr9-/-	1.36682		GGGCATCGTACGAAAT	1	Ccr9+/+	1.16368	GTCCTCACATCACGTA	0	Ccr9-/-	1.31218
CCTTCCCAGTGGGTTG	0	0.560698		GCTGCGATCTCCAGGG	0	2.63576		TACTCGCTCGGCGCTA	0	1.24606		CCTAGCTCATCAGTCA	1	Ccr9+/+	0.217646	GATGAAATCTCGTATT	0	Ccr9-/-	1.56635		TGATTTCAGATCCTGT	1	Ccr9+/+	0.960218	TGGCTGGAGTGGAGTC	0	Ccr9-/-	1.30169		GGGTCTGAGATGGGTC	1	Ccr9+/+	0.627539	GTGCAGCGTGCGAAAC	0	Ccr9-/-	1.43121
CCTTCCCCAAGCGCTC	0	0.795109		GCTGCGATCTGGAGCC	0	0.934624		TAGACCAGTACCGTTA	0	1.83789		CCTAGCTGTTTGGGCC	1	Ccr9+/+	1.21404	GATGAGGGTCTCCCTA	0	Ccr9-/-	2.3466		TGATTTCCACACGCTG	1	Ccr9+/+	1.19398	TGGCTGGCAAGACGTG	0	Ccr9-/-	1.17541		GGTGAAGGTAGCGTCC	1	Ccr9+/+	1.22131	GTGCATAGTAGGGTAC	0	Ccr9-/-	2.34213
CCTTCCCCATGAGCGA	0	1.12478		GCTGCTTAGAGCCTAG	0	1.81996		TCACGAATCCTGTAGA	0	0.689268		CCTATTATCAAACCGT	1	Ccr9+/+	1.56709	GATGCTAAGATACACA	0	Ccr9-/-	2.13042		TGATTTCGTGTAAGTA	1	Ccr9+/+	1.20244	TGGGAAGAGTACATGA	0	Ccr9-/-	1.46853		GTAACGTGTTCATGGT	1	Ccr9+/+	1.61601	GTTTCTAGTCATATGC	0	Ccr9-/-	2.29109
CCTTCCCGTCGCCATG	0	0.878258		GCTGCTTCACCGGAAA	0	1.92964		TCAGGTAAGGCATGGT	0	1.01644		CCTCAGTTCGCTTAGA	1	Ccr9+/+	1.32942	GATGCTAAGGCTCATT	0	Ccr9-/-	0.696791		TGCACCTAGGGCTTCC	1	Ccr9+/+	2.24493	TGGGAAGCATACAGCT	0	Ccr9-/-	2.8044		GTAACTGCATCTCGCT	1	Ccr9+/+	1.08449	TACAGTGGTCATGCAT	0	Ccr9-/-	2.39317
CCTTCCCTCTTAGCCC	0	0.603899		GCTGCTTGTCACACGC	0	1.26972		TCAGGTACAGCCAATT	0	0.994829		CCTTACGAGCTGAAAT	1	Ccr9+/+	1.5543	GATGCTATCGAACTGT	0	Ccr9-/-	0.63083		TGCACCTAGTAAGTAC	1	Ccr9+/+	1.7463	TGGGAAGGTTGGTGGA	0	Ccr9-/-	1.95846		GTAACTGGTTGGACCC	1	Ccr9+/+	1.6071	TACGGGCCATCTCGCT	0	Ccr9-/-	2.31279
CCTTCGAAGAAGGACA	0	0.710519		GCTGCTTTCAAAGACA	0	1.58025		TCTCTAATCGGCGCTA	0	1.15487		CCTTACGGTATGGTTC	1	Ccr9+/+	0.465321	GATGCTATCGCCATAA	0	Ccr9-/-	0.785131		TGCCCATTCTGAGGGA	1	Ccr9+/+	1.27939	TGGGCGTAGAACAACT	0	Ccr9-/-	1.28156		GTACTCCAGGGCTCTC	1	Ccr9+/+	1.64719	TACGGTACAAGCCATT	0	Ccr9-/-	1.19233
CCTTCGACAGTATCTG	0	1.43515		GCTGGGTCACGCTTTC	0	1.2715		TGAGAGGGTCGATTGT	0	1.11227		CCTTACGTCGGTTCGG	1	Ccr9+/+	0.759611	GATTCAGAGGAGTTTA	0	Ccr9-/-	1.85747		TGCGCAGAGCGGCTTC	1	Ccr9+/+	1.96077	TGGTTCCAGCTGGAAC	0	Ccr9-/-	1.62606		GTACTTTTCTCTGCTG	1	Ccr9+/+	0.975781	TACTCATTCTACTTAC	0	Ccr9-/-	1.21451
CCTTCGACAGTCCTTC	0	0.890366		GCTGGGTTCCAAGTAC	0	1.1872		TGAGCCGGTCAGAGGT	0	1.17557		CCTTCGAGTCTTCGTC	1	Ccr9+/+	1.29556	GATTCAGAGTCAATAG	0	Ccr9-/-	1.8902		TGCGGGTGTCTAGGTT	1	Ccr9+/+	0.98358	TGTATTCTCTGTCTAT	0	Ccr9-/-	1.98261		GTCACAACATACCATG	1	Ccr9+/+	1.54126	TACTCGCCACCAGCAC	0	Ccr9-/-	1.95036
CCTTCGACATCCTTGC	0	0.862538		GCTGGGTTCGAGGTAG	0	2.03652		TGCCCATAGTGTGGCA	0	1.49918		CCTTTCTCATTCCTGC	1	Ccr9+/+	0.475221	GATTCAGCAAGAGTCG	0	Ccr9-/-	1.23468		TGCGGGTTCTTGAGGT	1	Ccr9+/+	1.50029	TTAACTCTCAAGATCC	0	Ccr9-/-	2.44538		GTCACAAGTTGGACCC	1	Ccr9+/+	0.876745	TAGAGCTGTGGGTATG	0	Ccr9-/-	1.7073
CCTTCGAGTCTAGCCG	0	2.39552		GCTTGAAAGGGCTTGA	0	2.16293		TGCCCTAGTTAGATGA	0	1.34037		CGAACATGTTCCCGAG	1	Ccr9+/+	1.14546	GATTCAGCACAGCGTC	0	Ccr9-/-	1.01907		TGCTACCCACGGACAA	1	Ccr9+/+	1.07115	TTAGGACTCCTTGCCA	0	Ccr9-/-	2.26876		GTCATTTCAGGAATCG	1	Ccr9+/+	1.42608	TAGCCGGAGACGCACA	0	Ccr9-/-	1.49986
CCTTCGATCACGCATA	0	1.64982		GGAAAGCCAAGCTGGA	0	2.20837		TGGCCAGAGGTGATAT	0	1.22449		CGAATGTGTCAAACTC	1	Ccr9+/+	2.02929	GATTCAGCATACTCTT	0	Ccr9-/-	1.2026		TGCTACCGTCTTGTCC	1	Ccr9+/+	1.23759	TTAGGCACAGACGTAG	0	Ccr9-/-	2.32995		GTCGGGTGTCGAGTTT	1	Ccr9+/+	0.836193	TAGGCATTCATGTGGT	0	Ccr9-/-	1.29389
CCTTTCTCAGCATGAG	0	1.54375		GGAATAAAGGATGGTC	0	1.85907		TGGGCGTCAAGCGATG	0	1.07917		CGAATGTGTCCGTTAA	1	Ccr9+/+	1.10101	GATTCAGCATATGGTC	0	Ccr9-/-	0.180099		TGCTGCTGTGGCGAAT	1	Ccr9+/+	0.594552	TTAGGCATCTTGTATC	0	Ccr9-/-	2.28746		GTCGGGTTCACTTACT	1	Ccr9+/+	1.8239	TAGTGGTTCTTATCTG	0	Ccr9-/-	1.87767
CCTTTCTTCTTGGGTA	0	0.836804		GGACAGAAGATCGGGT	0	1.15789		TGTCCCACACAGACTT	0	1.48982		CGAGAAGTCACCAGGC	1	Ccr9+/+	1.06131	GATTCAGTCTGCCCTA	0	Ccr9-/-	1.29491		TGGCCAGGTCAAACTC	1	Ccr9+/+	0.871128	TTATGCTAGGACACCA	0	Ccr9-/-	2.3222		GTCTCGTCAAGCCTAT	1	Ccr9+/+	1.09878	TAGTTGGCAAATCCGT	0	Ccr9-/-	1.7835
CGAACATCACGGTGTC	0	1.0242		GGACAGAAGGAGCGAG	0	2.13038		TGTGGTACATGGTTGT	0	0.840418		CGAGCACCATACAGCT	1	Ccr9+/+	0.522711	GCAAACTGTATCGCAT	0	Ccr9-/-	1.09459		TGGGAAGTCCCTCTTT	1	Ccr9+/+	1.14898	TTCCCAGAGGCTAGCA	0	Ccr9-/-	0.761996		GTCTTCGAGCCCAATT	1	Ccr9+/+	2.17557	TATCAGGAGTGATCGG	0	Ccr9-/-	1.68085
CGAACATGTCGCGGTT	0	1.58154		GGACATTCAGGGATTG	0	2.51873		TTAACTCCAGATGGCA	0	0.877053		CGATTGACACTGCCAG	1	Ccr9+/+	0.408323	GCAATCAAGAAACGCC	0	Ccr9-/-	1.52649		TGGGCGTTCAGTACGT	1	Ccr9+/+	1.19333	TTCCCAGTCCCAACGG	0	Ccr9-/-	2.59834		GTCTTCGTCACTCCTG	1	Ccr9+/+	1.32037	TATCTCAGTACGAAAT	0	Ccr9-/-	1.34065
CGAATGTCACTCGACG	0	2.2524		GGACATTGTTACGCGC	0	1.54749		TTAGGCACAATCGAAA	0	0.955666		CGATTGATCACTTACT	1	Ccr9+/+	1.30934	GCAATCACAGCTCGCA	0	Ccr9-/-	1.59608		TGGTTAGTCGACCAGC	1	Ccr9+/+	0.888649	TTCGAAGCATACAGCT	0	Ccr9-/-	2.07864		GTCTTCGTCGTGGTCG	1	Ccr9+/+	1.40571	TATTACCAGAGTAATC	0	Ccr9-/-	1.49516
CGAATGTTCAGCTCGG	0	1.97285		GGACGTCCAGGAATCG	0	1.13684		TTCCCAGTCCTATTCA	0	0.603071		CGCGGTAAGAGCCCAA	1	Ccr9+/+	2.1001	GCACATAGTATAAACG	0	Ccr9-/-	0.242549		TGGTTCCAGACACTAA	1	Ccr9+/+	1.514	TTCTACAGTCTAAAGA	0	Ccr9-/-	1.28264		GTGAAGGGTCATATCG	1	Ccr9+/+	0.660297	TATTACCGTACTTCTT	0	Ccr9-/-	1.01177
CGAATGTTCGCAAACT	0	0.668952		GGATGTTAGTAGTGCG	0	1.98379		TTCTCCTCAGTTCCCT	0	2.35516		CGCTGGAGTTCACCTC	1	Ccr9+/+	0.950766	GCACATAGTTACGGAG	0	Ccr9-/-	1.36431		TGTCCCAAGTGCGTGA	1	Ccr9+/+	1.15265	TTCTCAAGTGAGGGAG	0	Ccr9-/-	2.05036		GTGAAGGTCGCTAGCG	1	Ccr9+/+	1.5482	TCACAAGCATCTCGCT	0	Ccr9-/-	1.36286
CGAATGTTCTGTTGAG	0	1.62918		GGATGTTGTTTCCACC	0	1.09413		TTCTCCTGTTCAGCGC	0	1.31613		CGCTTCAGTGAACCTT	1	Ccr9+/+	1.04266	GCACTCTGTTCATGGT	0	Ccr9-/-	1.8599		TGTGTTTCAAGTCTAC	1	Ccr9+/+	1.49143	TTCTCAATCACAAACC	0	Ccr9-/-	2.37833		GTGCAGCTCCGCGCAA	1	Ccr9+/+	1.22792	TCACAAGCATGCCCGA	0	Ccr9-/-	2.25559
CGACCTTCAGATCTGT	0	0.694679		GGCAATTAGGGTATCG	0	2.15728		TTGCGTCCACGTAAGG	0	1.01964		CGGACACCAGCTTAAC	1	Ccr9+/+	0.871508	GCACTCTTCTTTCCTC	0	Ccr9-/-	0.692274		TTAGGACCAGAGTGTG	1	Ccr9+/+	2.05502	TTCTCCTAGAGTACAT	0	Ccr9-/-	1.10185		GTGCATAAGTGGTCCC	1	Ccr9+/+	1.36922	TCAGATGGTGCACGAA	0	Ccr9-/-	2.66352
CGACCTTCATGGTTGT	0	0.834607		GGCAATTAGTGATCGG	0	1.27687		TTGGAACAGATACACA	0	1.50661		CGGACTGTCCCGGATG	1	Ccr9+/+	0.373592	GCAGCCACAGCGTAAG	0	Ccr9-/-	1.32049		TTCGGTCAGGTAGCCA	1	Ccr9+/+	1.17068	TTCTCCTAGATGGCGT	0	Ccr9-/-	2.56088		GTGCATATCTTTAGTC	1	Ccr9+/+	0.798365	TCAGGATCACACTGCG	0	Ccr9-/-	1.07288
CGACCTTGTTGATTCG	0	1.67994		GGCAATTCAGGAACGT	0	1.35884		TTGGCAAGTGCTTCTC	0	0.671181		CGGAGCTCACTCAGGC	1	Ccr9+/+	0.888007	GCAGCCAGTATCACCA	0	Ccr9-/-	1.54059		TTCTTAGGTCAAAGAT	1	Ccr9+/+	1.05101	TTCTCCTAGCATCATC	0	Ccr9-/-	2.67913		GTTAAGCGTTATTCTC	1	Ccr9+/+	0.757943	TCATTACTCTCATTCA	0	Ccr9-/-	1.24681
CGACCTTTCACATACG	0	1.27945		GGCCGATCAGTATCTG	0	2.16625		AAAGATGAGATCCTGT	0	1.83646		CGGAGTCAGTAGGTGC	1	Ccr9+/+	0.586179	GCAGCCAGTGCGGTAA	0	Ccr9-/-	2.13673		TTGCCGTAGGTGACCA	1	Ccr9+/+	2.73401	TTCTTAGCAGTCAGCC	0	Ccr9-/-	1.01026		TAAGTGCGTTCACCTC	1	Ccr9+/+	2.0734	TCATTTGCAATCTACG	0	Ccr9-/-	0.839104
CGAGAAGGTATATGGA	0	0.0722994		GGCCGATTCAGGATCT	0	1.40833		AAAGATGGTTGTGGCC	0	1.85475		CGGCTAGCACATGACT	1	Ccr9+/+	0.910917	GCAGTTACAGCATGAG	0	Ccr9-/-	0.742655		TTGCCGTGTCACACGC	1	Ccr9+/+	1.46763	TTCTTAGCATTCTTAC	0	Ccr9-/-	2.7336		TACACGAGTCCAACTA	1	Ccr9+/+	1.34629	TCCCGATCAGGGTACA	0	Ccr9-/-	2.36795
CGAGAAGGTGTTCGAT	0	1.47144		GGCGACTAGCCTATGT	0	1.28264		AAAGCAAGTAGCGTGA	0	1.54891		CGTAGCGCACAGAGGT	1	Ccr9+/+	0.581822	GCAGTTACATGAAGTA	0	Ccr9-/-	0.387735		TTGGAACCAAACTGTC	1	Ccr9+/+	0.892724	TTCTTAGGTGCGATAG	0	Ccr9-/-	1.27975		TACACGAGTTACCGAT	1	Ccr9+/+	1.91914	TCGAGGCCATCAGTCA	0	Ccr9-/-	2.44199
CGAGAAGTCAGTCAGT	0	2.4697		GGCGACTTCAACACCA	0	1.18176		AAATGCCGTGGGTATG	0	1.37505		CGTAGCGCATAGTAAG	1	Ccr9+/+	1.09587	GCAGTTAGTCTAGTCA	0	Ccr9-/-	0.329818		TTGGCAAAGAGACGAA	1	Ccr9+/+	1.05074	TTGAACGCAAGTACCT	0	Ccr9-/-	2.01143		TACCTTACAAGCGATG	1	Ccr9+/+	1.46101	TCGCGAGTCCGCGCAA	0	Ccr9-/-	1.49818
CGAGCACCAAAGGCGT	0	0.857998		GGCTCGAAGGAACTGC	0	1.29762		AACACGTGTCGCATAT	0	1.52061		CGTAGCGTCCGAATGT	1	Ccr9+/+	1.86315	GCAGTTATCGTGGTCG	0	Ccr9-/-	0.77293		TTGGCAAAGAGACTTA	1	Ccr9+/+	1.08339	TTGAACGGTGAGGGTT	0	Ccr9-/-	2.55987		TACCTTACAGGCTGAA	1	Ccr9+/+	2.11269	TCGCGTTAGTTAAGTG	0	Ccr9-/-	2.05619
CGAGCCACACATTCGA	0	1.30538		GGCTCGACATGCAACT	0	2.31121		AACACGTGTGATGATA	0	0.925603		CGTCACTTCCGCATCT	1	Ccr9+/+	1.10591	GCATACAAGATAGGAG	0	Ccr9-/-	0.83919		TTTATGCGTAGGGTAC	1	Ccr9+/+	1.35646	TTGACTTAGACTACAA	0	Ccr9-/-	0.988247		TACGGATGTCTCTTAT	1	Ccr9+/+	1.0994	TCGGTAATCAAGCCTA	0	Ccr9-/-	1.67354
CGAGCCACACTCGACG	0	1.54404		GGCTCGAGTGTAAGTA	0	1.41807		AACTCCCCACAACTGT	0	1.61164		CGTCCATCAAGCCGCT	1	Ccr9+/+	0.544803	GCATACAAGCATGGCA	0	Ccr9-/-	1.63298		TTTGGTTGTCTAAAGA	1	Ccr9+/+	1.82732	TTGACTTAGGCTCTTA	0	Ccr9-/-	1.25071		TACGGATTCGAGAACG	1	Ccr9+/+	0.796994	TCTCATAAGTTCCACA	0	Ccr9-/-	2.20588
CGAGCCATCAGTTCGA	0	0.697093		GGCTGGTAGATGTGTA	0	1.80837		AACTGGTGTCGCGAAA	0	0.972772		CGTCCATCAAGGTTCT	1	Ccr9+/+	1.37602	GCATGCGTCGAACGGA	0	Ccr9-/-	1.44013		TTTGGTTTCTAACCGA	1	Ccr9+/+	3.23275	TTGACTTCACCAACCG	0	Ccr9-/-	2.47358		TACGGATTCGTATCAG	1	Ccr9+/+	1.74358	TCTCTAAGTCCCTACT	0	Ccr9-/-	1.62002
CGAGCCATCGGAGCAA	0	1.86661		GGCTGGTAGTCTCGGC	0	1.58025		AAGACCTTCAGTTAGC	0	1.29415		CGTCTACAGCTGCGAA	1	Ccr9+/+	0.799627	GCCAAATAGTACACCT	0	Ccr9-/-	0.560204		TTTGTCAGTGTTTGGT	1	Ccr9+/+	1.24758	TTGACTTCACGGCGTT	0	Ccr9-/-	1.49422		TACGGGCAGCTAAGAT	1	Ccr9+/+	0.583931	TCTGAGACAACGCACC	0	Ccr9-/-	1.47595
CGAGCCATCTCTTGAT	0	1.03931		GGCTGGTTCGTACGGC	0	1.7966		AAGGCAGGTCCATCCT	0	2.15378		CGTGTCTAGGAGTAGA	1	Ccr9+/+	0.788213	GCGACCACAAGGTGTG	0	Ccr9-/-	2.25651		TTTGTCATCTGCAGTA	1	Ccr9+/+	1.12106	TTGCCGTTCTTCCTTC	0	Ccr9-/-	1.1438		TACTCATTCAACGGCC	1	Ccr9+/+	1.15667	TGAGAGGCAAGCGATG	0	Ccr9-/-	2.79233
CGATCGGGTAGAGTGC	0	1.5847		GGCTGGTTCTGTGCAA	0	1.2651		AAGGTTCCAAGTCTAC	0	0.949483		CGTTAGACAGTTAACC	1	Ccr9+/+	1.26155	GCGACCAGTATATCCG	0	Ccr9-/-	1.7843		AAACCTGGTGGTGTAG	1	Ccr9+/+	0.763588	TTGGAACTCCACTCCA	0	Ccr9-/-	1.20935		TACTTGTCACCATGTA	1	Ccr9+/+	1.68248	TGAGGGAAGAGTTGGC	0	Ccr9-/-	2.05091
CGATGGCAGAGACTAT	0	1.12638		GGGACCTAGGCTCTTA	0	1.36123		ACACCAACACCCATGG	0	1.48121		CGTTAGATCAACTCTT	1	Ccr9+/+	0.232537	GCGACCAGTCGGGTCT	0	Ccr9-/-	0.822283		AAACGGGTCACGCATA	1	Ccr9+/+	1.2514	TTGGCAAAGATCTGCT	0	Ccr9-/-	1.2335		TACTTGTCAGAGTGTG	1	Ccr9+/+	0.78775	TGAGGGAAGCGATTCT	0	Ccr9-/-	1.6007
CGATGGCTCCAAACAC	0	0.829992		GGGACCTCACCCAGTG	0	1.97867		ACACCAAGTATAGTAG	0	1.43184		CGTTGGGGTGGAAAGA	1	Ccr9+/+	0.535686	GCGACCATCGTAGGTT	0	Ccr9-/-	1.63776		AAACGGGTCGTTGACA	1	Ccr9+/+	2.02561	TTGGCAATCACAAACC	0	Ccr9-/-	2.16388		TAGAGCTAGAATGTTG	1	Ccr9+/+	1.2018	TGATTTCAGGCTAGAC	0	Ccr9-/-	1.29976
CGATGTACAAACCTAC	0	0.471329		GGGACCTTCGGCTTGG	0	1.85907		ACACCCTAGCTGAAAT	0	1.8756		CTACACCCAGTAAGAT	1	Ccr9+/+	0.662307	GCGAGAAGTCTTCAAG	0	Ccr9-/-	0.734962		AAAGATGCATTCTTAC	1	Ccr9+/+	1.70562	TTTATGCCATCCGCGA	0	Ccr9-/-	1.01613		TAGAGCTCATGCTAGT-1	1	Ccr9+/+	1.23079	TGATTTCCACGGCGTT	0	Ccr9-/-	2.25066
CGATTGAGTAAATGAC	0	0.59264		GGGACCTTCTCGATGA	0	1.88761		ACACCCTTCGGAATCT	0	1.31791		CTACACCTCGCCCTTA	1	Ccr9+/+	0.586437	GCGCAGTAGAGTCTGG	0	Ccr9-/-	0.757963		AAAGATGTCACGACTA	1	Ccr9+/+	0.666806	TTTCCTCAGCAGCGTA	0	Ccr9-/-	1.57055		TAGTTGGAGGATGGAA	1	Ccr9+/+	1.38225	TGATTTCGTAGCCTAT	0	Ccr9-/-	1.55104
CGATTGAGTAAGTAGT	0	0.609466		GGGAGATGTCTCACCT	0	1.13684		ACATGGTCAATCTACG	0	2.57658		CTACCCAAGATATGGT	1	Ccr9+/+	0.0306471	GCGCAGTCAGACGCTC	0	Ccr9-/-	1.60021		AAAGCAAGTAAGCACG	1	Ccr9+/+	2.55172	TTTCCTCCAAGTCTAC	0	Ccr9-/-	1.90202		TATGCCCTCGCCTGAG	1	Ccr9+/+	1.05946	TGATTTCGTAGCGTGA	0	Ccr9-/-	1.27028
CGCCAAGAGATGTGTA	0	0.716706		GGGAGATTCCTTAATC	0	1.16317		ACCAGTACACTTGGAT	0	1.11568		CTCAGAACAATCCAAC	1	Ccr9+/+	2.01476	GCGCCAAAGATGTTAG	0	Ccr9-/-	1.77945		AAAGTAGTCGTCGTTC	1	Ccr9+/+	0.649234	TTTCCTCTCGGCCGAT	0	Ccr9-/-	1.46628		TCAACGAGTCCCTACT	1	Ccr9+/+	1.06845	TGCACCTAGACTTGAA	0	Ccr9-/-	1.84364
CGCCAAGAGGCAGGTT	0	2.25972		GGGATGAAGTGCGTGA	0	1.95308		ACCAGTACATGTCGAT	0	1.40208		CTCGAGGGTGCCTGCA	1	Ccr9+/+	1.06994	GCGCCAAGTCAAACTC	0	Ccr9-/-	1.18472		AAATGCCCACCAGCAC-1	1	Ccr9+/+	0.624681	TTTGCGCAGTGGCACA	0	Ccr9-/-	0.995677		TCAACGAGTTTGTTGG	1	Ccr9+/+	1.73816	TGCACCTGTGTTGAGG	0	Ccr9-/-	2.10005
CGCCAAGCAATCCGAT	0	0.868251		GGGCACTGTACGCACC	0	1.27544		ACCGTAATCCAAGTAC	0	1.02531		CTCTAATCAAGGTTCT	1	Ccr9+/+	1.36254	GCGCCAAGTGCAACTT	0	Ccr9-/-	0.798234		AAATGCCGTATATGGA	1	Ccr9+/+	1.81321	TTTGGTTTCCGCTGTT	0	Ccr9-/-	1.89047		TCAATCTGTAGAGTGC	1	Ccr9+/+	0.999577	TGCCCATCAATAGCGG	0	Ccr9-/-	0.99793
CGCCAAGCAGGTCCAC	0	0.812285		GGGCACTTCTTGACGA	0	1.94546		ACCTTTAGTCATTAGC	0	1.224		CTCTAATGTAAGAGGA	1	Ccr9+/+	0.599163	GCGCGATAGTTACGGG	0	Ccr9-/-	0.673029		AACGTTGGTGGTACAG	1	Ccr9+/+	1.51758	TTTGGTTTCGCACTCT	0	Ccr9-/-	1.1441		TCAATCTTCGCAAACT	1	Ccr9+/+	1.35311	TGCGGGTTCGGATGGA	0	Ccr9-/-	2.14928
CGCGGTACAGATCTGT	0	1.53801		GGGCACTTCTTGTACT	0	1.78465		ACGAGGAGTCTAAAGA	0	1.29097		CTCTGGTGTACCTACA	1	Ccr9+/+	1.14846	GCGGGTTAGGCTATCT	0	Ccr9-/-	2.11269		AACGTTGGTTACGCGC	1	Ccr9+/+	1.91481	TTTGTCAGTTCAGACT	0	Ccr9-/-	2.28799		TCAGCTCTCTGCTGCT	1	Ccr9+/+	1.1286	TGCGTGGAGCCAGGAT	0	Ccr9-/-	2.06654
CGCGGTAGTACTTGAC	0	1.35032		GGGCATCTCCGGGTGT	0	2.70992		ACGATACCAAACGCGA	0	1.43935		CTGATAGAGAGTCGGT	1	Ccr9+/+	1.69563	GCGGGTTCAAGGACTG	0	Ccr9-/-	0.918845		AACTCAGCACAGTCGC	1	Ccr9+/+	3.06834	TTTGTCATCTTGTATC	0	Ccr9-/-	1.983		TCAGGATGTAGCGATG	1	Ccr9+/+	1.4048	TGCGTGGTCGCCAGCA	0	Ccr9-/-	1.43152
CGCGGTAGTTACAGAA	0	2.32871		GGGTCTGAGATATGCA	0	0.446059		ACGATACTCCAAATGC	0	2.93661		CTGCCTATCGGTTCGG	1	Ccr9+/+	0.863107	GCGGGTTCATAAAGGT	0	Ccr9-/-	2.31734		AACTCAGGTCGAAAGC-1	1	Ccr9+/+	1.68407	AAACCTGAGGTGTGGT	0	Ccr9-/-	2.42844		TCAGGATGTCTCACCT	1	Ccr9+/+	1.18042	TGGCCAGAGGCGTACA	0	Ccr9-/-	1.58435
CGCGTTTAGAAACGCC	0	0.913957		GGGTTGCAGGTGACCA	0	1.35567		ACGCAGCCAGCTTCGG	0	1.39427		CTGCGGACATGAGCGA	1	Ccr9+/+	0.388238	GCGGGTTCATGCGCAC	0	Ccr9-/-	2.51551		AACTCAGTCGAATCCA	1	Ccr9+/+	0.889505	AAAGATGGTTGTGGCC	0	Ccr9-/-	1.35805		TCAGGATTCAAGGCTT	1	Ccr9+/+	2.09913	TGGCTGGCAAGTTGTC	0	Ccr9-/-	1.08449
CGCGTTTAGTATGACA	0	0.563675		GGGTTGCCACAGAGGT	0	1.57768		ACGCCAGCACATGGGA	0	1.76378		CTGCGGATCCAGAAGG	1	Ccr9+/+	1.06328	GCGGGTTTCACTTACT	0	Ccr9-/-	0.828782		AACTCTTTCTGGAGCC	1	Ccr9+/+	0.42115	AAAGTAGCAGACACTT	0	Ccr9-/-	2.52657		TCAGGTACACGGTGTC	1	Ccr9+/+	2.18348	TGGGCGTGTGAGTATA	0	Ccr9-/-	1.56033
CGCTATCCACACCGAC	0	0.732098		GGGTTGCTCTCACATT	0	1.08761		ACGCCAGGTGTTAAGA	0	0.76221		CTGCTGTAGAAGGGTA	1	Ccr9+/+	0.94145	GCTCCTACATTCACTT	0	Ccr9-/-	1.71367		AACTGGTCATTCTCAT-1	1	Ccr9+/+	0.546008	AAATGCCGTGGGTATG	0	Ccr9-/-	0.966166		TCCACACTCAACGGCC	1	Ccr9+/+	1.06644	TGGTTAGTCCGTCAAA	0	Ccr9-/-	1.47694
CGCTATCTCTCCAGGG	0	0.914363		GGTGAAGGTAGCACGA	0	2.02451		ACTATCTCACTTAACG	0	2.06833		CTGCTGTTCACCTTAT	1	Ccr9+/+	0.274027	GCTCCTAGTAGAGGAA	0	Ccr9-/-	0.92789		AAGGAGCCACCGGAAA	1	Ccr9+/+	1.43965	AACCGCGCACGGTTTA	0	Ccr9-/-	0.844363		TCCCGATGTAGCCTAT	1	Ccr9+/+	0.924199	TGGTTCCTCGATAGAA	0	Ccr9-/-	1.37068
CGCTGGAAGTCAATAG	0	1.68228		GGTGCGTAGTCCGGTC	0	2.80008		ACTATCTCAGTAGAGC	0	1.49015		CTGTTTAGTATCAGTC	1	Ccr9+/+	0.713606	GCTCCTAGTCTAACGT	0	Ccr9-/-	0.738478		AAGGCAGAGGTGCTAG	1	Ccr9+/+	2.5442	AACTGGTAGATCCGAG	0	Ccr9-/-	1.37245		TCGGGACTCTGATACG	1	Ccr9+/+	0.881386	TGTATTCGTCTCCACT	0	Ccr9-/-	1.6162
CGCTGGAGTATATGAG	0	1.00456		GGTGCGTTCCCAACGG	0	1.32461		ACTATCTGTAGCCTCG	0	1.37272		CTTAACTGTACTTCTT	1	Ccr9+/+	0.528812	GCTCCTATCTCCAACC	0	Ccr9-/-	0.655725		AAGGCAGCACCTCGGA	1	Ccr9+/+	0.68402	AACTGGTGTCGCGAAA	0	Ccr9-/-	1.25892		TCTATTGGTCACCTAA	1	Ccr9+/+	1.90018	TGTCCCAGTGGACGAT	0	Ccr9-/-	1.61964
CGCTGGAGTCGCATAT	0	0.700729		GTAACTGCAGGGTTAG	0	2.40051		ACTATCTTCCTTGACC	0	2.4449		CTTACCGCAAATCCGT	1	Ccr9+/+	0.325394	GCTGCAGAGAGGTTGC	0	Ccr9-/-	1.22186		AAGGCAGCATGAGCGA	1	Ccr9+/+	1.04739	AAGACCTTCAGTTAGC	0	Ccr9-/-	0.900077		TCTATTGGTCCATGAT	1	Ccr9+/+	0.957739	TGTGTTTGTGAACCTT	0	Ccr9-/-	1.0917
CGCTGGAGTCTGATTG	0	1.1301		GTAACTGGTAAAGGAG	0	2.63033		ACTGAACGTAATCGTC	0	1.3384		CTTTGCGAGAAGATTC	1	Ccr9+/+	0.375987	GCTGCAGGTCTCTCGT	0	Ccr9-/-	0.679483		AAGGTTCAGCGAAGGG	1	Ccr9+/+	0.798138	AAGCCGCGTAGCGTGA	0	Ccr9-/-	1.02645		TCTCATACATTCTCAT	1	Ccr9+/+	1.16618	TGTTCCGAGGGAAACA	0	Ccr9-/-	0.5102
CGCTTCAAGCCAGGAT	0	1.28425		GTAACTGGTACCGAGA	0	0.335016		ACTGATGTCGAGAGCA	0	1.53134		CTTTGCGGTCGTTGTA	1	Ccr9+/+	0.607074	GCTGCGAAGATGTCGG	0	Ccr9-/-	1.35798		AAGTCTGCAGTATCTG	1	Ccr9+/+	0.720633	AAGGAGCAGTGGTCCC	0	Ccr9-/-	2.01468		TCTCATAGTACATGTC	1	Ccr9+/+	0.894074	TTAGGCAGTACATGTC	0	Ccr9-/-	1.26461
CGCTTCACACTGCCAG	0	0.120534		GTAACTGGTATCGCAT	0	2.1456		ACTGCTCTCCCAAGTA	0	1.04142		GAAACTCGTTCAGCGC	1	Ccr9+/+	1.14736	GCTGCGATCTCCAGGG	0	Ccr9-/-	2.22495		AATCCAGCAAGTCTGT	1	Ccr9+/+	0.437553	AAGGCAGGTCCATCCT	0	Ccr9-/-	1.60234		TCTTCGGCAATGGATA	1	Ccr9+/+	1.07633	TTAGTTCGTGGTTTCA	0	Ccr9-/-	1.12384
CGCTTCAGTGATGTCT	0	2.05356		GTACGTAAGACTAAGT	0	1.2031		ACTGTCCGTCATGCAT	0	1.85087		GAAATGACAAGGGTCA	1	Ccr9+/+	0.615617	GCTGCTTAGCTAAACA	0	Ccr9-/-	1.18264		ACACCAAAGTGTGAAT	1	Ccr9+/+	0.761996	AAGGTTCAGTCGAGTG	0	Ccr9-/-	2.18814		TGAAAGATCATGGTCA	1	Ccr9+/+	0.293852	TTAGTTCTCCTGTAGA	0	Ccr9-/-	1.40148
CGGACACAGCTCCTTC	0	1.27087		GTACGTAAGCGAGAAA	0	3.20551		ACTTACTCACAGGTTT	0	1.97817		GAAATGACAGTGGAGT	1	Ccr9+/+	0.121697	GCTGCTTGTTATCCGA	0	Ccr9-/-	1.77759		ACACCCTAGGTGTGGT	1	Ccr9+/+	0.700452	AAGGTTCCAAGTCTAC	0	Ccr9-/-	0.618502		TGACAACCACATGTGT	1	Ccr9+/+	1.48121	TTATGCTCACTATCTT	0	Ccr9-/-	3.67703
CGGACACCATCGTCGG	0	1.87256		GTACGTATCAGAAATG	0	1.17068		AGAATAGCATACGCCG	0	1.46036		GAAATGACATCCTTGC	1	Ccr9+/+	0.806281	GCTGCTTTCAAAGACA	0	Ccr9-/-	0.997514		ACACCGGCAGGCTCAC	1	Ccr9+/+	0.591477	AATCCAGGTGAACCTT	0	Ccr9-/-	1.56196		TGACAACCACCAGGCT	1	Ccr9+/+	1.67868	TTCCCAGAGGCTATCT	0	Ccr9-/-	1.29789
CGGACACTCAGTTGAC	0	1.37423		GTACGTATCAGCGATT	0	1.0927		AGAATAGTCTTGTCAT	0	2.24645		GAAATGAGTTATGTGC	1	Ccr9+/+	0.81016	GCTGCTTTCGTGACAT	0	Ccr9-/-	1.07791		ACACCGGGTCCGAATT	1	Ccr9+/+	0.698214	AATCGGTAGTATCTCG	0	Ccr9-/-	1.00243		TGACAACTCCAAATGC	1	Ccr9+/+	0.761043	TTCTACACAACAACCT	0	Ccr9-/-	2.64037
CGGACGTAGATAGGAG	0	1.32638		GTACTCCTCACCATAG	0	1.58798		AGAGCGAAGGGTTTCT	0	1.62964		GAATGAATCGTGGGAA	1	Ccr9+/+	1.33621	GCTGGGTAGTCGCCGT	0	Ccr9-/-	1.2769		ACACCGGTCTTCCTTC	1	Ccr9+/+	1.25594	ACACCAACACCCATGG	0	Ccr9-/-	1.05289		TGACGGCAGATCTGAA	1	Ccr9+/+	2.03347	TTCTCAACAGCCACCA	0	Ccr9-/-	3.30462
CGGAGCTTCGAACGGA	0	1.72133		GTACTCCTCCCAAGTA	0	2.35301		AGAGTGGCATCTGGTA	0	1.5436		GACCAATGTTTAAGCC	1	Ccr9+/+	0.611332	GCTGGGTCACGCTTTC	0	Ccr9-/-	1.36466		ACACTGACACCTTGTC	1	Ccr9+/+	1.73436	ACACTGAGTACCGCTG	0	Ccr9-/-	0.734686		TGACTAGAGAGTCTGG	1	Ccr9+/+	1.00898	TTCTTAGAGGCTATCT	0	Ccr9-/-	1.32533
CGGAGCTTCTTACCGC	0	0.890366		GTACTTTAGAATGTGT	0	1.86081		AGATCTGCACTAAGTC	0	1.23731		GACCTGGGTTCAGGCC	1	Ccr9+/+	0.388489	GCTGGGTCAGATGGGT	0	Ccr9-/-	0.915583		ACAGCCGTCAGTGCAT	1	Ccr9+/+	0.809632	ACAGCCGGTTAGATGA	0	Ccr9-/-	1.04646		TGACTAGGTGTTGAGG	1	Ccr9+/+	1.75187	TTCTTAGCACATTTCT	0	Ccr9-/-	1.21089
CGGCTAGGTTCCACGG	0	1.8599		GTAGGCCTCTTTAGTC	0	1.96463		AGCAGCCGTCCTCTTG	0	1.31982		GACCTGGTCTTGCCGT	1	Ccr9+/+	1.31133	GCTGGGTTCCAAGTAC	0	Ccr9-/-	0.651182		ACAGCTAAGATGTGGC	1	Ccr9+/+	1.01792	ACAGCCGTCAGGATCT	0	Ccr9-/-	1.12966		TGACTTTTCCTATGTT	1	Ccr9+/+	0.581523	TTGCCGTCATCGATTG	0	Ccr9-/-	1.35054
CGGCTAGTCTCTTGAT	0	1.09818		GTATTCTAGTACTTGC	0	2.17339		AGCCTAACAAGTCTAC	0	1.42965		GACGGCTTCGACAGCC	1	Ccr9+/+	1.331	GCTTCCACACGACGAA	0	Ccr9-/-	1.51806		ACAGCTATCTAACTGG	1	Ccr9+/+	0.330074	ACAGCTAGTCCAGTGC	0	Ccr9-/-	0.765716		TGAGAGGGTGTAACGG	1	Ccr9+/+	0.932583	TTGCGTCTCAGAGCTT	0	Ccr9-/-	2.32286
CGGGTCAAGAGCAATT	0	0.346272		GTATTCTTCACTTATC	0	1.02827		AGCGTATAGGCTATCT	0	1.53588		GACTAACCAATAGCAA	1	Ccr9+/+	1.34341	GCTTCCAGTATAGGGC	0	Ccr9-/-	1.75955		ACATACGCATCTCCCA	1	Ccr9+/+	2.04055	ACATACGGTGGTCCGT	0	Ccr9-/-	1.02075		TGAGAGGTCTTTCCTC	1	Ccr9+/+	2.01208	TTGGAACCACGCATCG	0	Ccr9-/-	1.59398
CGGGTCACAGCTGGCT	0	1.78768		GTCAAGTTCTATCCTA	0	0.562617		AGCGTATTCACAATGC	0	1.37564		GACTAACTCAGTTCGA	1	Ccr9+/+	0.572183	GCTTCCATCTCCAACC	0	Ccr9-/-	2.13957		ACATCAGTCTTAACCT	1	Ccr9+/+	1.27939	ACATCAGAGCGTGAGT	0	Ccr9-/-	0.943361		TGAGCCGGTACTTAGC	1	Ccr9+/+	1.80685	TTGTAGGAGCACCGTC	0	Ccr9-/-	2.21981
CGGGTCACAGTCAGCC	0	1.02		GTCACAACAAACTGCT	0	1.99411		AGCTCCTGTAGGCATG	0	0.870147		GAGCAGACATGCCCGA	1	Ccr9+/+	0.711135	GCTTCCATCTTTCCTC	0	Ccr9-/-	1.25739		ACATGGTCACAACGTT	1	Ccr9+/+	1.90214	ACATGGTTCTACGAGT	0	Ccr9-/-	0.917247		TGCCAAAAGAGGTTAT	1	Ccr9+/+	0.148702	TTTCCTCCAAGAGGCT-1	0	Ccr9-/-	1.27599
CGGGTCAGTGATGTGG	0	0.828057		GTCACAACAGGACGTA	0	1.46044		AGCTCTCTCAGCACAT	0	1.13288		GAGGTGAAGCACCGCT	1	Ccr9+/+	0.109276	GCTTGAAAGGGCTTGA	0	Ccr9-/-	0.856867		ACCAGTAAGTGTACCT	1	Ccr9+/+	0.700292	ACCAGTACACTTGGAT	0	Ccr9-/-	1.39973		TGCCAAATCACGCGGT	1	Ccr9+/+	1.4691	TTTGGTTCACTTCGAA	0	Ccr9-/-	1.57263
CGGGTCAGTTGTGGAG	0	1.08849		GTCACAACATCCCATC	0	1.24481		AGCTTGATCACGCGGT	0	1.49015		GATCAGTCAATTGCTG	1	Ccr9+/+	0.823002	GCTTGAAGTTGTTTGG	0	Ccr9-/-	0.635239		ACCCACTTCCTGTAGA	1	Ccr9+/+	0.858942	ACCAGTACATGTCGAT	0	Ccr9-/-	1.67461		TGCCCTAAGTGAACAT	1	Ccr9+/+	1.51034	TTTGTCATCGCTTAGA	0	Ccr9-/-	2.51722
CGGGTCATCGCATGAT	0	1.46826		GTCATTTAGGCATTGG	0	2.08562		AGGCCGTCAAGTAATG	0	2.17689		GATCGTATCTAACGGT	1	Ccr9+/+	0.314314	GGAAAGCAGTGTTGAA	0	Ccr9-/-	1.33587		ACCGTAAAGTAGATGT	1	Ccr9+/+	1.02269	ACCCACTGTCCGAGTC	0	Ccr9-/-	0.888649		TGCGGGTGTTGTACAC	1	Ccr9+/+	1.95196	AACCATGAGTTGTAGA	1	Ccr9-/-	1.89739
CGGTTAAAGCCAGAAC	0	1.70306		GTCATTTCAGCGAACA	0	1.33265		AGGGATGGTAATTGGA	0	1.85087		GATCTAGGTCATGCCG	1	Ccr9+/+	1.3044	GGAAAGCCAAGCTGGA	0	Ccr9-/-	1.96037		ACGAGCCGTGAAAGAG	1	Ccr9+/+	0.441687	ACCGTAAGTCGCTTTC	0	Ccr9-/-	2.30722		TGCGGGTTCTAAGCCA	1	Ccr9+/+	1.70982	AACCATGCATCTCGCT	1	Ccr9-/-	1.42872
CGGTTAAGTATCTGCA	0	2.02892		GTCCTCAGTAGCTCCG	0	1.222		AGGGTGAGTACATGTC	0	1.32037		GATGCTACATAAGACA	1	Ccr9+/+	1.06895	GGAAAGCTCAACGGCC	0	Ccr9-/-	0.723576		ACGAGGATCAGCGACC	1	Ccr9+/+	1.02437	ACCGTAAGTTCGCGAC	0	Ccr9-/-	1.33535		TGCTACCCACAAGTAA	1	Ccr9+/+	1.18998	ACATCAGTCACGACTA	1	Ccr9-/-	1.31082
CGTAGCGAGATACACA	0	1.11985		GTCGGGTCAAGTTAAG	0	1.11285		AGGTCATAGCCGATTT	0	1.55926		GCACATACAGACGCTC	1	Ccr9+/+	0.438977	GGAACTTAGGCTAGGT	0	Ccr9-/-	2.13147		ACGATACTCGTGGGAA	1	Ccr9+/+	1.73802	ACCTTTAGTCATTAGC	0	Ccr9-/-	1.50476		TGGACGCAGAGAGCTC	1	Ccr9+/+	1.35197	ACCAGTAAGCATGGCA	1	Ccr9-/-	2.41488
CGTAGCGTCCACTCCA	0	1.35577		GTCGGGTCAATCGAAA	0	1.21299		AGGTCATCACCACCAG	0	1.57883		GCACATAGTAATAGCA	1	Ccr9+/+	0.301162	GGAACTTCATCACGTA	0	Ccr9-/-	2.17478		ACGCCAGAGTGGTAAT	1	Ccr9+/+	0.714051	ACGATACTCCAAATGC	0	Ccr9-/-	2.57075		TGGACGCTCCTACAGA	1	Ccr9+/+	1.06644	ACCCACTCATGGTCAT	1	Ccr9-/-	2.2962
CGTAGCGTCTATGTGG	0	0.822642		GTCGGGTTCTAACCGA	0	1.04539		AGTGAGGCAAGTTGTC	0	2.04565		GCACTCTCAGTATCTG	1	Ccr9+/+	0.983615	GGAATAATCCCAAGTA	0	Ccr9-/-	0.901071		ACGGAGACAGCTGTGC	1	Ccr9+/+	1.31119	ACGATACTCCTGTACC	0	Ccr9-/-	1.30913		TGGCTGGAGATGCCAG	1	Ccr9+/+	0.76468	ACCTTTACAAGGCTCC	1	Ccr9-/-	1.67394
CGTAGGCCAAGGACAC	0	1.13788		GTCTCGTCAACTTGAC	0	0.998171		AGTGTCAAGACACGAC	0	0.900746		GCAGCCATCATGCTCC	1	Ccr9+/+	0.740402	GGACAAGCAATAGAGT	0	Ccr9-/-	1.58335		ACGGCCACAATCTACG	1	Ccr9+/+	0.678743	ACGATACTCTGCGGCA	0	Ccr9-/-	1.86081		TGGGAAGAGGACAGAA	1	Ccr9+/+	1.28885	ACGCCAGCAAAGGCGT	1	Ccr9-/-	1.85523
CGTCACTAGCTGTTCA	0	1.46548		GTCTTCGTCCGGCACA	0	0.597914		AGTGTCAGTATAGGTA	0	2.10343		GCAGCCATCGGTGTCG	1	Ccr9+/+	1.01791	GGACAAGTCGTAGGTT	0	Ccr9-/-	0.728298		ACGGGCTGTGTCTGAT	1	Ccr9+/+	0.67797	ACGCAGCCAGCTTCGG	0	Ccr9-/-	2.10775		TGGGCGTTCGCTGATA	1	Ccr9+/+	1.0944	ACTGATGAGCTCTCGG	1	Ccr9-/-	1.37505
CGTCACTCAAGCCTAT	0	1.00114		GTGCAGCAGAGTGAGA	0	1.37044		ATAACGCAGGAATCGC	0	1.569		GCAGTTAAGAATGTTG	1	Ccr9+/+	0.283716	GGACAGAAGGAGCGAG	0	Ccr9-/-	0.830961		ACGGGTCAGCTCAACT-1	1	Ccr9+/+	1.78883	ACGCAGCTCACCCGAG	0	Ccr9-/-	0.958089		TGGTTAGAGGATATAC	1	Ccr9+/+	1.52821	ACTTACTCACGGTAGA	1	Ccr9-/-	1.78803
CGTCACTTCCTTGACC	0	0.954823		GTGCAGCCAGGACGTA	0	2.24101		ATAACGCCACCAACCG	0	1.26486		GCATGCGCAAACGCGA	1	Ccr9+/+	0.106445	GGACAGACAGTGAGTG	0	Ccr9-/-	1.66764		ACGGGTCCAAACTGTC	1	Ccr9+/+	0.787946	ACGCCAGCACATGGGA	0	Ccr9-/-	2.01061		TGGTTAGGTGATAAAC	1	Ccr9+/+	0.848653	ACTTACTGTGAGGCTA	1	Ccr9-/-	2.33378
CGTCAGGGTTAGGGTG	0	1.24045		GTGCAGCCATCCGCGA	0	1.51734		ATAAGAGCATGGTCTA	0	2.10066		GCATGCGGTCCGACGT	1	Ccr9+/+	0.67713	GGACAGATCCCTCTTT	0	Ccr9-/-	0.879615		ACGTCAAGTGCAGACA	1	Ccr9+/+	2.04363	ACGCCGAAGTGTTAGA-1	0	Ccr9-/-	0.977728		TGGTTAGTCAAGATCC	1	Ccr9+/+	1.32175	AGAATAGAGACTGGGT	1	Ccr9-/-	0.962425
CGTCAGGTCTACCTGC	0	0.780701		GTGCATAGTAATTGGA	0	0.73621		ATCACGATCGGTGTCG	0	1.32037		GCATGTACATTACGAC	1	Ccr9+/+	1.36184	GGACATTAGGGCATGT	0	Ccr9-/-	2.27922		ACTATCTTCCACGAAT	1	Ccr9+/+	1.42492	ACGTCAAGTTGCGCAC	0	Ccr9-/-	1.01511		TGGTTCCTCTATCCTA	1	Ccr9+/+	2.24109	AGCTTGAGTAAATGTG	1	Ccr9-/-	1.76024
CGTCTACGTGCGCTTG	0	1.09511		GTGCATAGTGCTAGCC	0	1.2651		ATCATCTAGGCTACGA	0	1.21451		GCGCAGTCAGCCAATT	1	Ccr9+/+	1.71854	GGACATTGTTACGCGC	0	Ccr9-/-	1.63394		ACTATCTTCGGCATCG	1	Ccr9+/+	0.656886	ACGTCAATCTTATCTG	0	Ccr9-/-	1.57334		TGTCCCAGTAGCGTGA	1	Ccr9+/+	1.03006	AGGCCGTGTCATTAGC	1	Ccr9-/-	1.95143
CGTGAGCGTCAGGACA	0	1.75791		GTGCATATCGTCCAGG	0	1.33419		ATCCGAAGTACTTCTT	0	0.917383		GCGGGTTAGAATGTGT	1	Ccr9+/+	0.560698	GGACATTTCTTGGGTA	0	Ccr9-/-	1.40767		ACTGAACGTCTGATTG	1	Ccr9+/+	3.16048	ACTATCTCACTTAACG	0	Ccr9-/-	1.53253		TGTGTTTCAGTAGAGC	1	Ccr9+/+	1.60634	AGGGATGAGTGTGGCA	1	Ccr9-/-	1.90348
CGTGTAAAGGAGCGTT	0	0.983615		GTGCGGTAGCGATGAC	0	1.06456		ATCCGAATCTCTGCTG	0	2.64711		GCTCTGTTCGCGCCAA	1	Ccr9+/+	0.603239	GGACGTCCAGGAATCG	0	Ccr9-/-	1.62696		ACTGAACTCATCGGAT	1	Ccr9+/+	0.813827	ACTATCTGTAGCCTCG	0	Ccr9-/-	0.964257		TGTTCCGTCATTGCGA	1	Ccr9+/+	1.20585	AGGTCATTCTACTTAC	1	Ccr9-/-	1.38713
CGTGTAACACCGCTAG	0	0.947153		GTGCGGTCAATCTGCA	0	1.73619		ATCGAGTCATACGCTA	0	2.56592		GCTGCGAAGGCAGTCA	1	Ccr9+/+	1.15669	GGACGTCTCGGAGGTA	0	Ccr9-/-	0.670115		ACTGAGTGTCCGTTAA	1	Ccr9+/+	1.63393	ACTATCTGTGGCGAAT	0	Ccr9-/-	1.81631		TTATGCTGTATCACCA	1	Ccr9+/+	0.623906	AGTCTTTTCGTACGGC	1	Ccr9-/-	1.73019
CGTGTCTGTATAGTAG	0	1.48955		GTGCGGTCAGCATACT	0	2.02122		ATCGAGTGTAGCCTAT	0	2.12611		GCTGCTTAGGTGACCA	1	Ccr9+/+	0.718262	GGAGCAAAGGGCTTGA	0	Ccr9-/-	0.591602		ACTGATGCATAAAGGT	1	Ccr9+/+	0.473307	ACTATCTTCCTTGACC	0	Ccr9-/-	1.13264		TTCGAAGCATTATCTC	1	Ccr9+/+	1.09898	AGTGAGGCATATGGTC	1	Ccr9-/-	1.5158
CGTTAGAAGCAGACTG	0	1.35589		GTGCGGTTCATACGGT	0	1.71035		ATCTGCCGTTAGGGTG	0	1.43121		GCTTCCACACATTCGA	1	Ccr9+/+	1.27214	GGAGCAATCCACGTGG	0	Ccr9-/-	1.77908		ACTGATGTCAACACTG	1	Ccr9+/+	0.469341	ACTGAACAGGAGCGAG	0	Ccr9-/-	1.61266		TTCGGTCCAGGAACGT	1	Ccr9+/+	2.33453	ATAACGCGTAACGTTC	1	Ccr9-/-	2.00588
CGTTAGACACTTACGA	0	0.644424		GTGCTTCAGTCATCCA	0	1.15728		ATCTGCCTCGATAGAA	0	1.1639		GGAACTTTCTTTACAC	1	Ccr9+/+	0.352452	GGATGTTAGTAGTGCG	0	Ccr9-/-	0.715154		ACTGCTCCACCAGGCT	1	Ccr9+/+	0.941512	ACTGAACGTAATCGTC	0	Ccr9-/-	0.936225		TTCGGTCGTTTGACTG	1	Ccr9+/+	1.68986	ATTATCCCAGGTCGTC	1	Ccr9-/-	1.89587
CGTTCTGAGCCAACAG	0	2.27912		GTGGGTCAGCGTTTAC	0	1.16068		ATCTGCCTCTTGTTTG	0	1.58508		GGAATAACAAACCTAC	1	Ccr9+/+	0.545045	GGATGTTAGTGTACGG	0	Ccr9-/-	1.19361		ACTTGTTGTAAGTTCC	1	Ccr9+/+	0.323113	ACTGAACTCGCATGGC	0	Ccr9-/-	1.34077		TTCGGTCTCCTGCCAT	1	Ccr9+/+	1.84028	ATTATCCGTATATGGA	1	Ccr9-/-	1.91013
CGTTCTGAGCTTTGGT	0	1.36513		GTGTGCGGTAAAGGAG	0	1.31589		ATGCGATTCAGGCCCA	0	1.58545		GGAATAAGTAAATACG	1	Ccr9+/+	0.679189	GGATGTTGTTGGACCC	0	Ccr9-/-	0.836071		ACTTTCAAGACTGGGT	1	Ccr9+/+	1.89479	ACTGAGTGTGTGTGCC	0	Ccr9-/-	1.15697		TTCGGTCTCTCTGAGA	1	Ccr9+/+	1.00639	CACATAGCAACTGCGC	1	Ccr9-/-	1.77046
CGTTCTGAGGTCATCT	0	0.956968		GTGTGCGGTCGCATCG	0	1.55469		ATGGGAGAGTCAATAG	0	1.48022		GGAATAAGTACGCTGC	1	Ccr9+/+	1.86193	GGATGTTGTTTCCACC	0	Ccr9-/-	1.18787		ACTTTCAGTGGTTTCA	1	Ccr9+/+	1.48067	ACTGATGTCCATGAAC	0	Ccr9-/-	1.78883		TTCTACAGTATCAGTC	1	Ccr9+/+	1.22204	CACATAGCAATAGAGT	1	Ccr9-/-	1.62578
CGTTCTGGTGCTTCTC	0	0.703774		GTTAAGCCAAGCGATG	0	0.890362		ATGTGTGGTTCGGCAC	0	1.88381		GGACAAGTCTCTGTCG	1	Ccr9+/+	0.811931	GGCAATTAGGGTATCG	0	Ccr9-/-	0.852362		AGAATAGAGGACACCA	1	Ccr9+/+	0.758649	ACTGCTCTCCACGACG	0	Ccr9-/-	1.69887		TTCTCCTAGAAGGTGA	1	Ccr9+/+	0.977024	CACCAGGGTGCGATAG	1	Ccr9-/-	1.61544
CGTTCTGGTTACTGAC	0	1.27467		GTTACAGTCAACACTG	0	2.82713		ATTACTCAGCGATATA	0	1.19563		GGACAGAAGGGCATGT	1	Ccr9+/+	0.661158	GGCCGATCACGCCAGT	0	Ccr9-/-	0.747505		AGAGCTTAGTGTTTGC	1	Ccr9+/+	1.16379	ACTGCTCTCTTAGAGC	0	Ccr9-/-	1.71689		TTGAACGTCACTGGGC	1	Ccr9+/+	0.476921	CACTCCACAGTCGATT	1	Ccr9-/-	1.38446
CGTTGGGAGGCTATCT	0	1.35763		GTTCATTCACAAGACG	0	2.44259		ATTATCCTCTAAGCCA	0	1.16663		GGCAATTAGAGCTGGT	1	Ccr9+/+	1.36713	GGCCGATCAGTATCTG	0	Ccr9-/-	0.859508		AGAGTGGCAAAGTCAA	1	Ccr9+/+	0.7534	ACTGTCCGTCATGCAT	0	Ccr9-/-	1.35488		TTGACTTAGAGTACCG	1	Ccr9+/+	1.29389	CAGAATCCACCTCGGA	1	Ccr9-/-	2.13526
CTAACTTAGTTGAGAT	0	1.74293		GTTCATTCACCATGTA	0	0.96545		ATTCTACGTATCGCAT	0	2.01434		GGCAATTCAGCGTCCA	1	Ccr9+/+	1.11216	GGCCGATTCAGGATCT	0	Ccr9-/-	1.49895		AGATCTGAGTACATGA	1	Ccr9+/+	1.23896	ACTTACTAGCACGCCT	0	Ccr9-/-	1.13294		TTGCGTCGTTAGAACA	1	Ccr9+/+	1.00898	CAGAATCTCCAACCAA	1	Ccr9-/-	2.98244
CTAACTTCAAGCTGTT	0	0.646669		GTTCATTGTAGCCTAT	0	1.34662		ATTCTACGTCACACGC	0	1.29896		GGGAATGAGTGGGCTA	1	Ccr9+/+	0.560946	GGCCGATTCATCGCTC	0	Ccr9-/-	1.90306		AGATTGCAGGACAGAA	1	Ccr9+/+	1.08255	ACTTACTCACAGGTTT	0	Ccr9-/-	1.45887		TTGGAACAGAATCTCC	1	Ccr9+/+	1.84677	CAGCTAACAGTGACAG	1	Ccr9-/-	1.97625
CTAATGGCAGGATTGG	0	1.23226		GTTCGGGAGCACAGGT	0	1.39206		CAACCAATCTTGTATC	0	1.35225		GGGAATGTCTAACTCT	1	Ccr9+/+	0.599294	GGCGACTAGCCTATGT	0	Ccr9-/-	2.30495		AGATTGCCACGCCAGT	1	Ccr9+/+	0.958089	ACTTACTGTGTTCGAT	0	Ccr9-/-	1.67661		TTGGCAAAGAATTGTG	1	Ccr9+/+	1.5719	CATGACATCAAGATCC	1	Ccr9-/-	1.05986
CTAATGGGTAGAAGGA	0	1.38861		GTTCGGGTCACCTCGT	0	1.52261		CAACTAGAGCCACCTG	0	1.13777		GGGATGAAGGAGTTTA	1	Ccr9+/+	0.027472	GGCGACTGTTCGCGAC	0	Ccr9-/-	0.759611		AGCAGCCCAATGCCAT	1	Ccr9+/+	0.845967	ACTTGTTTCTGCCAGG	0	Ccr9-/-	1.65126		TTGGCAAAGCCAACAG	1	Ccr9+/+	0.983807	CCAGCGAAGATATACG	1	Ccr9-/-	1.08531
CTAATGGGTTGACGTT	0	2.52043		GTTCTCGAGTTGCAGG	0	1.95347		CACAAACTCAATCACG	0	1.83075		GGGCACTAGGGATCTG	1	Ccr9+/+	0.60258	GGCGACTTCAACACCA	0	Ccr9-/-	1.67393		AGCATACCAATGACCT	1	Ccr9+/+	0.916134	ACTTTCACAATCCGAT	0	Ccr9-/-	0.93257		TTTACTGCACATTAGC	1	Ccr9+/+	1.68024	CCGGGATCAAGCTGTT	1	Ccr9-/-	1.28568
CTACACCCACCGGAAA	0	0.178796		GTTCTCGCAGCGTAAG	0	1.20081		CACAAACTCCTCATTA	0	1.18811		GGGCATCAGTGAACGC	1	Ccr9+/+	1.78505	GGCTCGAAGGAACTGC	0	Ccr9-/-	1.79371		AGCATACGTATTACCG	1	Ccr9+/+	0.711438	ACTTTCATCGACGGAA	0	Ccr9-/-	2.15259		TTTCCTCCACATTCGA	1	Ccr9+/+	2.1236	CCGGTAGGTGCCTGTG	1	Ccr9-/-	1.56791
CTACATTCATCGGGTC	0	1.13439		GTTTCTAGTCTAGCGC	0	1.80509		CACACAACATGTAAGA	0	1.68617		GGTATTGAGTTTAGGA	1	Ccr9+/+	1.22235	GGCTCGAAGTTCGCAT	0	Ccr9-/-	1.74759		AGCATACTCAGGTAAA	1	Ccr9+/+	0.59308	AGAATAGCATACGCCG	0	Ccr9-/-	1.03586		TTTGCGCCATGGGAAC	1	Ccr9+/+	1.39099	CCTCAGTAGCGTGAGT	1	Ccr9-/-	1.12686
CTACATTTCAACACAC	0	1.11451		GTTTCTATCAGGATCT	0	1.74138		CACACAAGTCCGTTAA	0	1.82413		GGTGCGTAGTAGATGT	1	Ccr9+/+	0.586437	GGCTCGACATGCAACT	0	Ccr9-/-	0.975657		AGCGGTCAGCTCCTCT	1	Ccr9+/+	1.72348	AGAGCGAAGGGTTTCT	0	Ccr9-/-	1.88725		TTTGGTTTCAAGATCC	1	Ccr9+/+	1.33003	CCTTCGAAGTCCAGGA	1	Ccr9-/-	2.50912
CTACCCAAGAGAGCTC	0	0.618039		TAAACCGAGTACCGGA	0	1.03638		CACACAATCGGCGCAT	0	1.40329		GTAACTGCAGTGAGTG	1	Ccr9+/+	0.908695	GGCTCGAGTGTAAGTA	0	Ccr9-/-	0.854611		AGCGGTCAGTTCGCGC	1	Ccr9+/+	2.7285	AGATCTGCACTAAGTC	0	Ccr9-/-	1.51758		TTTGGTTTCTAACTGG	1	Ccr9+/+	0.649499	CGCTTCAGTCCTAGCG	1	Ccr9-/-	2.62994
CTACCCAAGGAATCGC	0	0.669824		TAAACCGCACGGCTAC	0	2.78666		CACACCTTCATCATTC	0	1.60559		GTAGTCAAGACAGGCT	1	Ccr9+/+	0.501797	GGCTGGTAGATGTGTA	0	Ccr9-/-	1.59318		AGCGTATGTCAAACTC	1	Ccr9+/+	0.775381	AGATCTGGTGCGAAAC	0	Ccr9-/-	2.81518		AAACCTGTCTCGTATT	2	Ccr9+/+	2.2222	CGTCCATAGACAATAC	1	Ccr9-/-	1.44694
CTACCCAAGTCATGCT	0	0.776299		TAAGCGTCACTATCTT	0	2.24407		CACACTCGTTCGTTGA	0	1.40692		GTAGTCATCTGGTATG	1	Ccr9+/+	0.557365	GGCTGGTAGTCTCGGC	0	Ccr9-/-	0.997514		AGCGTATGTGATAAGT	1	Ccr9+/+	1.90554	AGATCTGTCTGGAGCC	0	Ccr9-/-	1.97593		AAACGGGTCGACGGAA	2	Ccr9+/+	1.54079	CGTTCTGGTAGCTTGT	1	Ccr9-/-	1.50289
CTACCCACATCCGTGG	0	1.27435		TACACGAAGGACATTA	0	2.12992		CACACTCTCAACGCTA	0	1.38861		GTATCTTCAATAGAGT	1	Ccr9+/+	0.562681	GGCTGGTGTAATCGTC	0	Ccr9-/-	0.834059		AGCGTCGAGGACAGAA	1	Ccr9+/+	0.409235	AGCATACTCCTCAACC	0	Ccr9-/-	0.93075		AAAGCAACAAGTAGTA	2	Ccr9+/+	2.36367	CGTTGGGGTCTAGGTT	1	Ccr9-/-	1.99554
CTAGAGTAGTGTACTC	0	0.657436		TACAGTGAGGTAGCCA	0	1.03717		CACAGGCGTCATGCCG	0	2.21367		GTATCTTTCTTGTCAT	1	Ccr9+/+	1.32942	GGCTGGTTCGTACGGC	0	Ccr9-/-	0.569419		AGCTCCTCAGGGCATA	1	Ccr9+/+	0.673817	AGCCTAACACCAACCG	0	Ccr9-/-	0.777549		AAAGTAGTCCTTAATC	2	Ccr9+/+	1.71066	CTAATGGAGCACGCCT	1	Ccr9-/-	2.14896
CTAGCCTAGCCCTAAT	0	1.6306		TACAGTGAGTCCGTAT	0	1.45597		CACAGTACACTAAGTC	0	1.40269		GTATTCTCACAACGCC	1	Ccr9+/+	0.75386	GGCTGGTTCTGTGCAA	0	Ccr9-/-	1.35833		AGGCCACTCTTGCAAG	1	Ccr9+/+	0.830487	AGCCTAACAGACACTT	0	Ccr9-/-	0.823462		AACCATGGTCACACGC	2	Ccr9+/+	1.43308	CTACCCATCGTCCGTT	1	Ccr9-/-	2.88657
CTAGCCTCATGCAACT	0	0.61508		TACCTTAGTGGAAAGA	0	1.78273		CACAGTACATAAAGGT	0	2.13779		GTATTCTGTCATATGC	1	Ccr9+/+	1.3629	GGGAATGCAAGTACCT	0	Ccr9-/-	1.05521		AGGGATGCAATGACCT	1	Ccr9+/+	0.628506	AGCCTAACATGCTGGC	0	Ccr9-/-	1.99531		AACCGCGGTGATAAAC	2	Ccr9+/+	1.74619	CTAGTGACATGGATGG	1	Ccr9-/-	0.961729
CTAGCCTGTCTAAAGA	0	0.47783		TACGGATAGAATCTCC	0	1.93827		CACATAGAGTGGGCTA	0	1.60183		GTCAAGTAGGGATACC	1	Ccr9+/+	0.524816	GGGAATGGTCTTTCAT	0	Ccr9-/-	0.711752		AGGGATGTCTGCCCTA	1	Ccr9+/+	1.26794	AGCCTAAGTTCAGGCC	0	Ccr9-/-	1.11665		AACTCAGTCCTTCAAT	2	Ccr9+/+	1.72222	CTCGTACCAGTACACT	1	Ccr9-/-	1.69647
CTAGCCTTCAAACAAG	0	1.75518		TACGGATAGCAGCGTA	0	1.87588		CACATTTGTCGATTGT	0	1.50559		GTCAAGTCACCTCGGA	1	Ccr9+/+	0.317565	GGGAATGGTGACTACT	0	Ccr9-/-	0.633031		AGGGTGACAGGGTTAG	1	Ccr9+/+	1.09413	AGCGTATAGGCTATCT	0	Ccr9-/-	1.80018		AACTCCCAGGTGCACA	2	Ccr9+/+	1.29229	CTCGTCAAGCTGGAAC	1	Ccr9-/-	1.45235
CTAGTGAGTCGGCATC	0	1.4025		TACGGATGTACCTACA	0	2.81623		CACCAGGCAAGGACAC	0	1.41118		GTCAAGTGTGCCTGGT	1	Ccr9+/+	1.18102	GGGACCTAGGCTCTTA	0	Ccr9-/-	0.804524		AGGTCCGCATCTGGTA	1	Ccr9+/+	0.943592	AGCTCCTGTAGGCATG	0	Ccr9-/-	0.553689		AACTCCCCATGTTCCC	2	Ccr9+/+	1.50831	CTGATAGGTGCTGTAT	1	Ccr9-/-	1.90706
CTAGTGATCCGCGTTT	0	1.0895		TACGGTAAGGCGTACA	0	1.13564		CACCTTGCAGCATGAG	0	1.18321		GTCCTCACATTCTCAT	1	Ccr9+/+	1.01235	GGGACCTCACCCAGTG	0	Ccr9-/-	1.75012		AGGTCCGGTCTCAACA	1	Ccr9+/+	0.182327	AGCTCTCTCAGCACAT	0	Ccr9-/-	0.0154095		AACTCTTTCAATAAGG	2	Ccr9+/+	1.32754	CTGCTGTGTTAAGACA	1	Ccr9-/-	1.02096
CTCACACAGCTCCTTC	0	1.91116		TACGGTACATACTCTT	0	0.850803		CACTCCATCCACGTGG	0	1.80638		GTCGGGTTCCTGCTTG	1	Ccr9+/+	0.746208	GGGACCTTCATGCATG	0	Ccr9-/-	2.11189		AGTAGTCAGGAGTCTG	1	Ccr9+/+	0.403852	AGCTTGACACAGAGGT	0	Ccr9-/-	2.13957		AACTGGTGTATAGTAG	2	Ccr9+/+	0.965041	CTGGTCTGTCACCCAG	1	Ccr9-/-	1.73535
CTCACACCAGTCGATT	0	1.20347		TACTCATGTGTTGAGG	0	1.11724		CAGAATCTCGATAGAA	0	1.39248		GTGAAGGGTATTAGCC	1	Ccr9+/+	0.365009	GGGACCTTCGGCTTGG	0	Ccr9-/-	1.2432		AGTGGGACAATCTACG	1	Ccr9+/+	1.47838	AGCTTGATCACGCGGT	0	Ccr9-/-	1.06019		AACTTTCTCTGCTTGC	2	Ccr9+/+	1.34855	CTGTGCTGTACATCCA	1	Ccr9-/-	1.60183
CTCACACGTAGCTCCG	0	0.986286		TACTTACCAAGTACCT	0	1.27365		CAGAGAGCAAGTAGTA	0	1.43028		GTGAAGGGTTACTGAC	1	Ccr9+/+	0.567415	GGGACCTTCTCGATGA	0	Ccr9-/-	1.26835		AGTGTCACATAACCTG-1	1	Ccr9+/+	1.84711	AGGCCACGTTACGTCA	0	Ccr9-/-	0.958089		AAGGCAGCAAGCGTAG	2	Ccr9+/+	0.673314	CTTAACTTCCTCAATT	1	Ccr9-/-	1.82649
CTCAGAAAGCGGATCA	0	1.35589		TACTTACGTATCTGCA	0	1.24654		CAGATCAAGAGACTAT	0	1.16028		GTGCAGCTCCTTGCCA	1	Ccr9+/+	0.621824	GGGAGATAGCCACGCT	0	Ccr9-/-	0.795803		AGTTGGTAGTTAGGTA	1	Ccr9+/+	1.29928	AGGCCGTAGGACAGCT	0	Ccr9-/-	2.39418		AAGGCAGCATCGGTTA	2	Ccr9+/+	1.12254	CTTAGGAGTCTCTCTG	1	Ccr9-/-	1.60823
CTCAGAACAATCAGAA	0	1.27087		TACTTACGTTACGCGC	0	1.55395		CAGATCACAGTTCATG	0	1.93083		GTGGGTCCAGGTCGTC	1	Ccr9+/+	0.571679	GGGAGATGTCTCACCT	0	Ccr9-/-	0.606809		ATCACGATCATCGCTC	1	Ccr9+/+	0.72645	AGGCCGTCAAGTAATG	0	Ccr9-/-	0.942205		AATCCAGCAGCTGTTA	2	Ccr9+/+	1.30595	GAACCTATCAACTCTT	1	Ccr9-/-	2.45033
CTCAGAACAGCTGCTG	0	1.47824		TAGACCAAGGAGTCTG	0	1.00319		CAGCTGGAGCTCAACT	0	1.30325		GTGTGCGAGGGAACGG	1	Ccr9+/+	0.659151	GGGATGAAGTGCGTGA	0	Ccr9-/-	1.32604		ATCATCTAGGCGATAC	1	Ccr9+/+	0.580515	AGGCCGTTCAGGCGAA	0	Ccr9-/-	1.70887		AATCCAGGTCTCTTAT	2	Ccr9+/+	1.79076	GAACCTATCACTCTTA	1	Ccr9-/-	1.5803
CTCAGAATCCCGGATG	0	0.837537		TAGACCATCAGGCAAG	0	1.38793		CAGCTGGGTAGTACCT	0	1.22989		GTTAAGCCAGCCTTGG	1	Ccr9+/+	1.19534	GGGATGAGTAAATGTG	0	Ccr9-/-	0.448882		ATCATCTCAACTGCTA	1	Ccr9+/+	0.444733	AGGCCGTTCCTGTAGA	0	Ccr9-/-	1.65656		ACACCCTAGCCAGAAC	2	Ccr9+/+	2.28202	GAATAAGTCCTCCTAG	1	Ccr9-/-	1.34332
CTCATTAAGACTACAA	0	0.935788		TAGCCGGCATCACCCT	0	1.27615		CAGTAACTCGAACGGA	0	1.59547		GTTCGGGCACATGTGT	1	Ccr9+/+	1.13492	GGGATGAGTGATGTGG	0	Ccr9-/-	1.09306		ATCATCTCACACATGT	1	Ccr9+/+	0.248003	AGGGATGGTAATTGGA	0	Ccr9-/-	0.71684		ACACCGGAGCGTGAGT	2	Ccr9+/+	0.898038	GAATGAACAAGTTGTC	1	Ccr9-/-	2.41488
CTCATTAAGCTGTTCA	0	1.43476		TAGGCATCAGCCAATT	0	1.27651		CAGTCCTAGGAGTTTA	0	1.19729		GTTCGGGCACCTTGTC	1	Ccr9+/+	0.339461	GGGATGAGTGTTTGGT	0	Ccr9-/-	0.726406		ATCATCTCATACCATG	1	Ccr9+/+	0.761996	AGGGTGAGTACATGTC	0	Ccr9-/-	1.59709		ACACTGATCACCGGGT	2	Ccr9+/+	0.939126	GAATGAAGTAGCACGA	1	Ccr9-/-	1.12969
CTCATTATCCGAAGAG	0	0.792688		TAGTGGTCAGGCTCAC	0	1.26016		CAGTCCTTCATACGGT	0	1.28017		GTTCTCGGTAAAGGAG	1	Ccr9+/+	0.383046	GGGATGATCATCTGCC	0	Ccr9-/-	0.621011		ATCATGGCACATAACC	1	Ccr9+/+	0.944982	AGGTCCGGTGCCTGCA	0	Ccr9-/-	1.30058		ACAGCTACAGCAGTTT	2	Ccr9+/+	2.06121	GACAGAGCAAGCGCTC	1	Ccr9-/-	1.6559
CTCCTAGAGACTTTCG	0	1.55301		TAGTGGTTCCCTCAGT	0	1.16504		CATATGGAGAGGTAGA	0	1.47956		TAAGAGACACACCGAC	1	Ccr9+/+	0.52952	GGGCACTCAGTTCCCT	0	Ccr9-/-	0.680073		ATCTACTCAATAGCAA	1	Ccr9+/+	1.30354	AGGTCCGTCACTCTTA	0	Ccr9-/-	1.49936		ACATCAGTCTCCAGGG	2	Ccr9+/+	1.9366	GACGTGCAGATGTCGG	1	Ccr9-/-	2.59726
CTCCTAGTCACGAAGG	0	1.6337		TAGTTGGGTTTACTCT	0	2.19024		CATATGGGTGCAGTAG	0	1.9493		TACAGTGGTGTAAGTA	1	Ccr9+/+	0.907084	GGGCACTGTGACTCAT	0	Ccr9-/-	1.5769		ATCTACTCATCAGTAC	1	Ccr9+/+	2.44724	AGTAGTCTCTACGAGT	0	Ccr9-/-	2.15072		ACCTTTACATACAGCT	2	Ccr9+/+	2.34843	GAGCAGATCGCGTTTC	1	Ccr9-/-	3.8241
CTCGAAAAGAATTGTG	0	1.62539		TATCAGGTCCAAACTG	0	1.48773		CATATTCCACGTAAGG	0	1.28911		TACAGTGTCGCACTCT	1	Ccr9+/+	0.715464	GGGCACTGTTTGGGCC	0	Ccr9-/-	1.22864		ATCTACTGTTCAGCGC	1	Ccr9+/+	1.01511	AGTGAGGAGGGCACTA	0	Ccr9-/-	1.75932		ACGAGCCCAATGTAAG	2	Ccr9+/+	1.65352	GATGAGGTCACTCCTG	1	Ccr9-/-	1.93871
CTCGAAAAGACTGGGT	0	1.08747		TATCTCAGTACGCACC	0	1.89515		CATCAGATCGGCGGTT	0	1.3356		TACGGGCTCTACGAGT	1	Ccr9+/+	1.25583	GGGCACTTCGCCATAA	0	Ccr9-/-	0.680073		ATCTGCCTCCTAGAAC	1	Ccr9+/+	0.787946	AGTGAGGTCACAACGT	0	Ccr9-/-	1.05911		ACGAGGAAGTAGCGGT	2	Ccr9+/+	1.70814	GCGACCACACGAGGTA	1	Ccr9-/-	1.64092
CTCGAAACAAGTAGTA	0	0.656295		TATCTCAGTCGAGATG	0	2.2793		CCACCTATCAGTTGAC	0	1.58361		TACGGTAAGGTACTCT	1	Ccr9+/+	0.895765	GGGCACTTCTTGACGA	0	Ccr9-/-	0.685106		ATGCGATTCACTTCAT	1	Ccr9+/+	1.65386	AGTGAGGTCTAACTCT	0	Ccr9-/-	0.769994		ACGATGTTCGAGAGCA	2	Ccr9+/+	0.811528	GCGCGATTCGATGAGG	1	Ccr9-/-	1.31
CTCGAAATCAAACCAC	0	0.617231		TATCTCATCCAATGGT	0	1.73863		CCACGGATCATAGCAC	0	2.48862		TACGGTAGTATCACCA	1	Ccr9+/+	0.706219	GGGCACTTCTTGTACT	0	Ccr9-/-	1.17762		ATGCGATTCCAGGGCT	1	Ccr9+/+	2.55791	AGTGTCAGTAAGTGTA	0	Ccr9-/-	1.06292		ACGGGTCGTGTGCCTG	2	Ccr9+/+	2.75721	GCGGGTTGTGACAAAT	1	Ccr9-/-	1.89739
CTCGAAATCATACGGT	0	0.850119		TATTACCAGGGAAACA	0	1.39661		CCATGTCCATCACGTA	0	1.26564		TACTTACGTTCGCGAC	1	Ccr9+/+	1.01305	GGGCATCGTTAGATGA	0	Ccr9-/-	2.217		ATGGGAGCATACTCTT	1	Ccr9+/+	0.209221	AGTGTCAGTATAGGTA	0	Ccr9-/-	2.31752		ACGTCAATCCGCAAGC	2	Ccr9+/+	1.98283	GCTCTGTTCATTTGGG	1	Ccr9-/-	1.85913
CTCGAAATCCTCTAGC	0	0.169002		TATTACCTCGAGCCCA	0	1.14289		CCCAATCGTCTGATTG	0	1.54008		TACTTGTGTGCAGTAG	1	Ccr9+/+	0.473488	GGGCATCTCCGGGTGT	0	Ccr9-/-	1.58244		ATGGGAGTCCGTTGCT	1	Ccr9+/+	1.95174	AGTTGGTGTTCTGAAC	0	Ccr9-/-	1.18081		ACTGAACGTTGCGTTA	2	Ccr9+/+	1.44662	GGACAAGAGATCGGGT	1	Ccr9-/-	1.84653
CTCGGAGAGCAACGGT	0	0.922122		TCAACGACAGGTCCAC	0	1.16613		CCCAGTTCATACGCCG	0	1.34884		TACTTGTGTGTTTGTG	1	Ccr9+/+	0.483298	GGGTCTGAGATATGCA	0	Ccr9-/-	0.851365		ATGGGAGTCTGTTTGT	1	Ccr9+/+	0.89704	ATAACGCAGATCCGAG	0	Ccr9-/-	0.468168		ACTGTCCGTCATCGGC	2	Ccr9+/+	1.4334	GGCAATTGTCATCGGC	1	Ccr9-/-	1.32037
CTCGGAGTCCTAAGTG	0	1.09153		TCAACGACAGTAGAGC	0	1.05154		CCCAGTTCATTGGTAC	0	1.59995		TACTTGTTCTGGCGAC	1	Ccr9+/+	1.02279	GGGTCTGTCCAAGTAC	0	Ccr9-/-	0.712369		ATGTGTGCACCCTATC	1	Ccr9+/+	0.660025	ATAACGCCACCAACCG	0	Ccr9-/-	0.876148		ACTTGTTCAGGGAGAG	2	Ccr9+/+	1.44694	GGGAGATGTCCGAACC	1	Ccr9-/-	1.63312
CTCGGAGTCCTTGACC	0	1.98735		TCAACGACATGGTTGT	0	1.98973		CCCTCCTAGTTCGATC	0	1.03006		TAGAGCTAGGGTCGAT	1	Ccr9+/+	0.532595	GGGTTGCCACAGAGGT	0	Ccr9-/-	0.995255		ATGTGTGGTCCGAGTC	1	Ccr9+/+	1.17953	ATAACGCCAGGTGGAT	0	Ccr9-/-	1.34506		ACTTTCAAGGGATACC	2	Ccr9+/+	2.39529	GGTGAAGAGCTAGTCT	1	Ccr9-/-	1.67233
CTCGGGAAGACGCTTT	0	2.05394		TCAACGAGTACGACCC	0	1.23691		CCGGGATTCACTCCTG	0	1.06885		TAGCCGGTCAGTTCGA	1	Ccr9+/+	0.50588	GGGTTGCTCTCACATT	0	Ccr9-/-	1.57511		ATTACTCAGTCAAGGC	1	Ccr9+/+	0.302386	ATAAGAGCATGGTCTA	0	Ccr9-/-	2.31504		ACTTTCACAGTCGTGC	2	Ccr9+/+	1.75979	GTACTCCGTTCTGTTT	1	Ccr9-/-	3.28588
CTCGGGAAGCTGCCCA	0	1.4863		TCAACGATCAACCATG	0	1.28591		CCGGGATTCTCGTATT	0	1.31955		TAGCCGGTCCGGGTGT	1	Ccr9+/+	1.33553	GGTGAAGAGCGTGAAC	0	Ccr9-/-	1.49485		ATTATCCCAGTCACTA	1	Ccr9+/+	1.66019	ATCACGATCGGTGTCG	0	Ccr9-/-	0.921495		AGAGCTTCAGGTTTCA	2	Ccr9+/+	1.57081	GTCACGGGTCTCCACT	1	Ccr9-/-	1.48187
CTCGGGAAGGTGCTTT	0	1.37138		TCAATCTAGCCACCTG	0	1.43485		CCGTACTGTACATCCA	0	1.10318		TAGGCATAGGCAATTA	1	Ccr9+/+	0.414097	GGTGAAGGTTTAGGAA	0	Ccr9-/-	1.42791		ATTCTACGTTCCACAA	1	Ccr9+/+	1.45909	ATCCACCTCTGTCTCG	0	Ccr9-/-	2.08213		AGCATACAGGTTCCTA	2	Ccr9+/+	1.31545	GTCTCGTAGTGTCTCA	1	Ccr9-/-	1.85136
CTCGGGACACCGAAAG	0	0.65715		TCACAAGCATGCATGT	0	1.98577		CCGTACTGTGAAGGCT	0	1.59249		TAGGCATCAGCGATCC	1	Ccr9+/+	2.25377	GGTGCGTAGTCCGGTC	0	Ccr9-/-	0.734962		ATTGGACTCTAGCACA	1	Ccr9+/+	1.45798	ATCCGAAGTACTTCTT	0	Ccr9-/-	2.16748		AGCCTAACATTCTCAT	2	Ccr9+/+	1.20418	GTGCATAAGAATAGGG	1	Ccr9-/-	1.26076
CTCGGGAGTTTAGCTG	0	1.78168		TCACAAGGTTGGTGGA	0	1.59317		CCGTACTTCTCTTATG-1	0	1.2443		TATCAGGAGCTAGTCT	1	Ccr9+/+	0.589014	GGTGTTATCTAGCACA	0	Ccr9-/-	0.986732		ATTGGTGTCATACGGT	1	Ccr9+/+	0.279739	ATCGAGTCATACGCTA	0	Ccr9-/-	1.21999		AGCTCCTAGGATATAC	2	Ccr9+/+	1.41898	GTGGGTCGTTTGACAC	1	Ccr9-/-	3.53309
CTCGTACAGAGCTTCT	0	1.11582		TCACAAGTCGCATGGC	0	1.58954		CCGTTCACACTTCTGC	0	1.41944		TATCAGGTCGTTGACA	1	Ccr9+/+	0.535447	GTAACTGCAGGGTTAG	0	Ccr9-/-	1.31999		CAACCAAGTAGCACGA	1	Ccr9+/+	1.74394	ATCGAGTGTAGCCTAT	0	Ccr9-/-	1.57973		AGCTCCTAGTGTACGG	2	Ccr9+/+	1.05491	TACCTATTCACATAGC	1	Ccr9-/-	1.34037
CTCGTACCATGAAGTA	0	1.77166		TCACGAAAGTCAAGCG	0	1.41213		CCTACCATCTTGTACT	0	1.82767		TATCTCAGTGTGAAAT	1	Ccr9+/+	0.383046	GTAACTGGTAAAGGAG	0	Ccr9-/-	0.860264		CAACCAATCGCCCTTA	1	Ccr9+/+	1.57584	ATCTGCCCAGCATACT	0	Ccr9-/-	0.993688		AGCTCCTGTTTGGCGC	2	Ccr9+/+	1.71003	TACTCGCGTTGTACAC	1	Ccr9-/-	1.79533
CTCGTACGTGACGGTA	0	0.743622		TCAGATGCACGCGAAA	0	1.26227		CCTCAGTCAGACAGGT	0	2.52641		TATGCCCAGTCCGTAT	1	Ccr9+/+	1.30538	GTAACTGGTACCGAGA	0	Ccr9-/-	1.50183		CAACCTCAGGAGTTTA	1	Ccr9+/+	1.37124	ATCTGCCGTTAGGGTG	0	Ccr9-/-	1.01204		AGCTCTCCAAAGTGCG	2	Ccr9+/+	1.32257	TCCCGATGTCCCTTGT	1	Ccr9-/-	1.79168
CTCGTACTCCTGCTTG	0	1.32334		TCAGATGCATGCAATC	0	2.30976		CCTCTGACATCCCACT	0	1.52682		TATGCCCCAACACGCC	1	Ccr9+/+	0.339287	GTAACTGTCTGCAAGT	0	Ccr9-/-	1.58651		CAACCTCCAGCTCCGA	1	Ccr9+/+	1.7463	ATCTGCCTCGATAGAA	0	Ccr9-/-	0.793671		AGGCCACCAGAGTGTG	2	Ccr9+/+	1.43028	TCGCGAGTCAACTCTT	1	Ccr9-/-	2.0976
CTCGTACTCTGCAGTA	0	1.01736		TCAGCTCAGAGGTAGA	0	1.54354		CCTCTGATCACCGGGT	0	1.23881		TATGCCCCAAGCGATG	1	Ccr9+/+	1.52692	GTACGTAAGACTAAGT	0	Ccr9-/-	0.665189		CAAGGCCAGCAGCCTC	1	Ccr9+/+	1.59422	ATGCGATAGCTAGTCT	0	Ccr9-/-	1.07808		AGGCCACTCTCGCATC	2	Ccr9+/+	1.33644	TCGCGTTTCAGGCGAA	1	Ccr9-/-	2.03175
CTCTAATAGTACGCCC	0	0.892732		TCAGCTCAGTGGTAAT	0	1.29468		CCTTCGACATCTCCCA	0	1.52648		TATTACCTCCGTACAA	1	Ccr9+/+	0.377282	GTACGTAAGCGAGAAA	0	Ccr9-/-	1.16695		CAAGGCCCATAACCTG	1	Ccr9+/+	1.47671	ATGCGATTCAGGCCCA	0	Ccr9-/-	1.84631		AGGCCACTCTGATACG	2	Ccr9+/+	0.51096	TCTATTGAGGAGCGTT	1	Ccr9-/-	1.73708
CTCTAATCAGGCAGTA	0	0.603107		TCAGCTCGTACTCGCG	0	1.70268		CCTTTCTCAATTCCTT	0	1.28463		TCAACGATCACTTACT	1	Ccr9+/+	0.247697	GTACGTAGTCAATGTC	0	Ccr9-/-	0.801023		CAAGTTGAGCCGGTAA	1	Ccr9+/+	0.77484	ATGGGAGAGGTGCTAG	0	Ccr9-/-	1.81365		AGGCCGTAGTCAAGCG	2	Ccr9+/+	1.67597	TGACAACAGGCTCATT	1	Ccr9-/-	2.31428
CTCTAATCATTATCTC	0	0.517592		TCAGGATCAGCTCCGA	0	1.28301		CCTTTCTCACGGTTTA	0	2.22426		TCAATCTAGGTGGGTT	1	Ccr9+/+	0.73976	GTACGTAGTCTCACCT	0	Ccr9-/-	0.566915		CAAGTTGCAGGGTTAG	1	Ccr9+/+	1.97046	ATGGGAGAGTCAATAG	0	Ccr9-/-	1.05208		AGGCCGTTCGCGATCG	2	Ccr9+/+	1.41852	TGACTTTGTTCAGACT	1	Ccr9-/-	1.4309
CTCTAATGTTACGACT	0	0.971708		TCAGGATGTATGGTTC-1	0	1.95347		CGATCGGTCAACGGCC	0	1.49015		TCAGATGAGATATACG	1	Ccr9+/+	0.533307	GTACGTATCAGAAATG	0	Ccr9-/-	0.636623		CACAAACTCATGTAGC	1	Ccr9+/+	1.30404	ATGTGTGCAGGGATTG	0	Ccr9-/-	0.787762		AGGCCGTTCGTTGACA	2	Ccr9+/+	1.28463	TGAGCCGCACCAGCAC	1	Ccr9-/-	1.48385
CTCTACGAGTGGCACA	0	1.90264		TCAGGATTCTAAGCCA	0	1.19755		CGATGGCTCTGGTGTA	0	1.37155		TCAGATGTCCTTAATC	1	Ccr9+/+	1.43489	GTACTCCTCGAATGCT	0	Ccr9-/-	0.826609		CACACCTAGAGAGCTC	1	Ccr9+/+	1.4414	ATGTGTGGTGAGTGAC	0	Ccr9-/-	0.748194		AGGGATGAGGGATCTG	2	Ccr9+/+	1.44377	TGCACCTTCTGCTGCT	1	Ccr9-/-	1.53483
CTCTACGAGTGTACGG	0	0.816197		TCAGGTAAGACTTGAA	0	2.4862		CGATGTACAGGGCATA	0	1.4127		TCAGCAAGTTGAGTTC	1	Ccr9+/+	0.784447	GTACTTTAGAATGTGT	0	Ccr9-/-	1.24473		CACACCTAGCTGTTCA	1	Ccr9+/+	1.21999	ATTACTCAGCGATATA	0	Ccr9-/-	0.819591		AGGGATGCAGTATCTG	2	Ccr9+/+	1.55639	TGCTGCTAGTCTTGCA	1	Ccr9-/-	2.9312
CTCTACGTCGGAGCAA	0	1.41287		TCAGGTAGTGGACGAT	0	1.36123		CGATGTATCTTTACAC	0	0.982016		TCATTTGCACACATGT	1	Ccr9+/+	0.661158	GTACTTTTCTGCAAGT	0	Ccr9-/-	0.701945		CACACCTCATGTCTCC	1	Ccr9+/+	1.61	ATTATCCAGCTACCGC	0	Ccr9-/-	1.03612		AGGGATGTCACGCATA	2	Ccr9+/+	1.18344	TGGGCGTTCACCCGAG	1	Ccr9-/-	2.0203
CTGAAACAGATGTTAG	0	1.67261		TCATTACAGATCCTGT	0	1.26051		CGCCAAGGTAAGTAGT	0	1.13252		TCCACACTCAGGCCCA	1	Ccr9+/+	1.17791	GTAGGCCGTAGAGCTG	0	Ccr9-/-	0.790791		CACACCTGTAAGTGGC	1	Ccr9+/+	1.19171	ATTCTACGTATCGCAT	0	Ccr9-/-	1.48842		AGGTCCGAGGAATGGA	2	Ccr9+/+	0.896132	TGGGCGTTCCTAGAAC	1	Ccr9-/-	0.570955
CTGAAACAGCTCAACT	0	0.893917		TCATTACCAAGCTGTT	0	1.02645		CGCTATCGTACTCAAC	0	1.79031		TCGCGTTCAAACGCGA	1	Ccr9+/+	0.745399	GTAGGCCTCTTTAGTC	0	Ccr9-/-	1.33621		CACACTCCAATCACAC	1	Ccr9+/+	0.491418	ATTGGACCAGACTCGC	0	Ccr9-/-	1.19592		AGGTCCGTCACCCGAG	2	Ccr9+/+	2.02744	TGGTTCCTCTACCTGC	1	Ccr9-/-	1.66668
CTGATAGCATTTCAGG	0	0.67713		TCATTTGCAAGTCTGT	0	1.38752		CGCTATCTCCAGTAGT	0	2.11114		TCGGGACAGCAATATG	1	Ccr9+/+	1.06401	GTATCTTAGAATGTTG	0	Ccr9-/-	0.763249		CACACTCTCGCTAGCG	1	Ccr9+/+	1.73436	ATTGGTGCAAACCTAC	0	Ccr9-/-	2.06455		AGGTCCGTCAGTGTTG	2	Ccr9+/+	1.32616	TGTGTTTTCAGTCCCT	1	Ccr9-/-	1.64917
CTGATAGGTCTCACCT	0	2.26942		TCCACACGTTCCACGG	0	0.729295		CGGACGTTCGACCAGC	0	1.01851		TCGTAGATCTTACCGC	1	Ccr9+/+	1.33485	GTATCTTTCCGAAGAG	0	Ccr9-/-	1.49485		CACAGGCTCGTCGTTC	1	Ccr9+/+	1.19852	ATTGGTGGTACTTAGC	0	Ccr9-/-	1.60708		AGTCTTTGTTCAGTAC	2	Ccr9+/+	1.55603	TTAGGACCATGCGCAC	1	Ccr9-/-	1.25465
CTGATAGTCCTATTCA	0	1.54296		TCGAGGCAGAGGTACC	0	2.80137		CGGCTAGTCGCTTAGA	0	2.26908		TCTCATAGTCACAAGG	1	Ccr9+/+	1.01675	GTATTCTAGTACTTGC	0	Ccr9-/-	0.517824		CACATAGTCACGACTA	1	Ccr9+/+	0.54934	ATTTCTGCACGTCTCT	0	Ccr9-/-	0.809822		AGTGAGGCAATTCCTT	2	Ccr9+/+	1.81569	TTAGGCACACGAAATA	1	Ccr9-/-	1.75231
CTGATCCAGGCTAGAC	0	1.13869		TCGAGGCTCCAATGGT	0	2.99819		CGGGTCACATATGGTC	0	1.57774		TCTTCGGAGGCAGGTT	1	Ccr9+/+	0.436117	GTATTCTCAACTGCTA	0	Ccr9-/-	0.357085		CACATTTAGAAACCAT	1	Ccr9+/+	1.36823	CAACCAAAGTGTTTGC	0	Ccr9-/-	1.01921		AGTGGGAAGTCCATAC	2	Ccr9+/+	1.01626	TTCGGTCAGATCGATA	1	Ccr9-/-	2.39237
CTGATCCGTCCTCCAT	0	0.476524		TCGCGAGCACAACGTT	0	1.41044		CGGTTAAGTAAACACA	0	1.31435		TCTTCGGGTCAGTGGA	1	Ccr9+/+	0.554049	GTCAAGTAGGGTCTCC	0	Ccr9-/-	1.7326		CACCTTGCACAAGACG	1	Ccr9+/+	0.85649	CAACCAATCTTGTATC	0	Ccr9-/-	1.62741		AGTGTCAAGGGATGGG	2	Ccr9+/+	2.5673	TTCTACACAGACAGGT	1	Ccr9-/-	1.35225
CTGATCCTCATGTAGC	0	1.25894		TCGCGAGTCTCTAGGA	0	1.26545		CGGTTAAGTAGTACCT	0	1.54927		TCTTCGGGTGTCTGAT	1	Ccr9+/+	1.88269	GTCAAGTCACATGACT	0	Ccr9-/-	0.585665		CACCTTGTCGTTTAGG	1	Ccr9+/+	0.603878	CAACCTCCAAACTGTC	0	Ccr9-/-	1.98815		AGTGTCATCTCGCTTG	2	Ccr9+/+	1.79946	TTCTCAAAGAATCTCC	1	Ccr9-/-	1.93083
CTGCCTAAGCTCCCAG	0	2.22336		TCGCGTTCAGGGTATG	0	1.87942		CGTAGCGGTCCGAAGA	0	1.39577		TCTTCGGTCTCGCTTG	1	Ccr9+/+	0.33894	GTCAAGTTCGCCTGTT	0	Ccr9-/-	1.70538		CACTCCACAGAGTGTG	1	Ccr9+/+	2.32801	CAACTAGCACACCGCA	0	Ccr9-/-	1.01001		ATAACGCTCAAGGTAA	2	Ccr9+/+	1.59026	TTTATGCCAAACAACA	1	Ccr9-/-	1.82555
CTGCCTAAGGACATTA	0	1.89903		TCGGTAAAGGTTCCTA	0	1.2284		CGTCACTGTTACCAGT	0	2.74287		TGACAACGTTACGTCA	1	Ccr9+/+	0.571176	GTCACAACATCCCATC	0	Ccr9-/-	1.73935		CACTCCATCTATCCTA	1	Ccr9+/+	1.19527	CAAGTTGCAAACTGTC	0	Ccr9-/-	0.829507		ATCATCTCATTCGACA	2	Ccr9+/+	0.640808	AAACCTGCAAGGTTCT-1	1	Ccr9-/-	1.47924
CTGCCTAGTATTACCG	0	1.27626		TCGGTAAGTAGCTGCC	0	2.52831		CGTCAGGGTTCCATGA	0	1.80222		TGACGGCAGGCGACAT	1	Ccr9+/+	1.43133	GTCACAACATGCCTTC	0	Ccr9-/-	0.751083		CAGAGAGTCACAACGT-1	1	Ccr9+/+	0.730975	CACAAACTCAATCACG	0	Ccr9-/-	1.33844		ATCATGGAGAATTCCC	2	Ccr9+/+	1.27417	AATCGGTGTCTCTTAT	1	Ccr9-/-	1.0557
CTGCGGACAATCGAAA	0	0.643024		TCGGTAATCAGTCAGT	0	1.89479		CGTTGGGGTACCATCA-1	0	1.74925		TGACGGCTCGTACCGG	1	Ccr9+/+	0.758073	GTCACAAGTGATGTCT	0	Ccr9-/-	0.21416		CAGATCAAGTATGACA	1	Ccr9+/+	0.750271	CACACCTTCATCATTC	0	Ccr9-/-	1.86499		ATCTGCCAGGGATGGG	2	Ccr9+/+	2.38325	ACAGCCGTCCTGCCAT	1	Ccr9-/-	1.01888
CTGCGGAGTTCCTCCA	0	1.41474		TCGTAGAAGGCATGTG	0	2.78001		CTAACTTGTGCGAAAC	0	1.21742		TGACGGCTCTCGATGA	1	Ccr9+/+	0.0271844	GTCATTTAGTGAAGAG	0	Ccr9-/-	1.55403		CAGCATAAGTACGACG	1	Ccr9+/+	2.12308	CACACCTTCTGTTGAG	0	Ccr9-/-	0.996425		ATGAGGGTCATGTCTT	2	Ccr9+/+	1.27729	ACATCAGGTACCATCA	1	Ccr9-/-	0.919183
CTGCGGATCCGCAGTG	0	2.34526		TCGTAGACAAGCCTAT	0	2.81921		CTAAGACTCTTCCTTC	0	1.76867		TGACTAGAGCGAGAAA	1	Ccr9+/+	1.58402	GTCATTTTCTTACCGC	0	Ccr9-/-	1.80321		CAGCATAGTAGGACAC	1	Ccr9+/+	2.03174	CACAGGCGTCATGCCG	0	Ccr9-/-	0.96808		ATGCGATAGATCTGAA	2	Ccr9+/+	1.1735	ACGAGCCAGGCATGGT	1	Ccr9-/-	1.80604
CTGCTGTAGAAGAAGC	0	0.972583		TCGTAGAGTTGTTTGG	0	1.04699		CTAATGGAGCAGACTG	0	1.38004		TGACTAGCAGGTGGAT	1	Ccr9+/+	0.189174	GTCCTCAAGATAGCAT	0	Ccr9-/-	0.895699		CAGCGACTCCAACCAA	1	Ccr9+/+	2.119	CACAGTACACTAAGTC	0	Ccr9-/-	1.67518		ATGCGATCAATAGAGT	2	Ccr9+/+	1.22375	ACGAGGAGTGAAAGAG	1	Ccr9-/-	0.0835686
CTGCTGTCACGTTGGC	0	0.893917		TCGTAGATCGCCTGTT	0	2.85757		CTAATGGGTTCGGCAC-1	0	1.91784		TGACTAGGTATGCTTG	1	Ccr9+/+	0.471976	GTCCTCAGTAGCTCCG	0	Ccr9-/-	1.31565		CAGCTAAAGTATTGGA	1	Ccr9+/+	3.08514	CACCAGGAGATGTGTA	0	Ccr9-/-	1.68004		ATGGGAGTCCGTAGTA	2	Ccr9+/+	1.37447	ACGAGGATCCTTTACA	1	Ccr9-/-	0.927425
CTGCTGTCAGGCAGTA	0	0.622095		TCGTAGATCTTGTATC	0	2.81527		CTACATTTCGGAGGTA	0	1.54149		TGACTAGTCACATACG	1	Ccr9+/+	0.638565	GTCGGGTCAAGTTAAG	0	Ccr9-/-	0.585665		CAGGTGCAGGTACTCT	1	Ccr9+/+	0.685112	CACCTTGAGCTAACAA	0	Ccr9-/-	0.881205		ATTATCCCAGAAGCAC	2	Ccr9+/+	1.29495	ACGATACAGTTGTCGT	1	Ccr9-/-	0.653729
CTGCTGTTCTGGGCCA	0	0.484177		TCTATTGAGATGCCAG	0	0.632355		CTACGTCTCGGATGTT	0	1.46456		TGAGCCGAGCAATATG	1	Ccr9+/+	1.3937	GTCGGGTCAATCGAAA	0	Ccr9-/-	1.3067		CATATGGCACATGTGT	1	Ccr9+/+	0.836069	CACCTTGCACGACTCG	0	Ccr9-/-	1.36362		ATTCTACAGTTCGCAT	2	Ccr9+/+	2.3334	ACGCCGAGTTCCATGA	1	Ccr9-/-	0.350688
CTGGTCTAGTTTCCTT	0	1.82329		TCTATTGGTGTAATGA	0	1.92368		CTAGTGATCTTGTATC	0	1.8458		TGAGCCGGTAAACACA	1	Ccr9+/+	0.625903	GTCGGGTGTTCCGTCT	0	Ccr9-/-	0.963003		CATATGGGTTAAGGGC	1	Ccr9+/+	2.14792	CACCTTGCAGCATGAG	0	Ccr9-/-	0.809442		ATTGGTGAGTCCTCCT	2	Ccr9+/+	1.48418	ACGGAGAGTAGCGTCC	1	Ccr9-/-	2.35247
CTGGTCTGTCGCGGTT	0	1.36925		TCTCATAAGCTACCTA	0	1.0205		CTCATTAGTCCAAGTT	0	2.30834		TGAGGGAAGTGAAGAG	1	Ccr9+/+	0.866088	GTCGGGTTCTAACCGA	0	Ccr9-/-	1.53032		CATATTCCACTGAAGG	1	Ccr9+/+	0.964257	CACCTTGTCTCGCTTG	0	Ccr9-/-	0.903346		ATTTCTGCAAGAGGCT	2	Ccr9+/+	1.59026	ACGGGCTGTGACGCCT	1	Ccr9-/-	1.29655
CTGGTCTTCAGAGCTT	0	2.11387		TCTCATAAGGAATTAC-1	0	1.51352		CTCCTAGGTACAGTTC	0	1.25974		TGATTTCCAGATGGGT	1	Ccr9+/+	0.954609	GTCTCGTAGTGGAGAA	0	Ccr9-/-	1.17989		CATATTCGTCTAAACC	1	Ccr9+/+	0.609491	CACTCCACAAACTGTC	0	Ccr9-/-	0.482969		CAACCAAAGTAAGTAC	2	Ccr9+/+	0.829977	ACGTCAAAGTTTGCGT	1	Ccr9-/-	1.28148
CTGGTCTTCTGATACG	0	0.842693		TCTCATACATCCGCGA	0	1.40748		CTCGGAGCAGTAGAGC-1	0	1.21258		TGATTTCTCTACCAGA	1	Ccr9+/+	1.85625	GTCTCGTCAACTTGAC	0	Ccr9-/-	1.09077		CATCAAGGTCATCGGC	1	Ccr9+/+	1.55844	CAGAATCCAGACGCAA	0	Ccr9-/-	1.88333		CAAGAAAAGCTGCAAG	2	Ccr9+/+	1.31028	ACTATCTGTAAGGGAA	1	Ccr9-/-	2.68985
CTGTGCTAGGCTAGAC	0	0.393981		TCTCTAAAGATCTGAA	0	2.49159		CTCTACGGTTGAGGTG-1	0	2.74858		TGCACCTAGGCCCGTT	1	Ccr9+/+	1.72624	GTCTCGTTCTGAGGGA	0	Ccr9-/-	0.66317		CATCAGATCAGTCAGT	1	Ccr9+/+	0.520638	CAGAATCTCACGCATA	0	Ccr9-/-	1.28664		CAAGATCAGTGAATTG	2	Ccr9+/+	1.63351	ACTGCTCAGACTGTAA	1	Ccr9-/-	0.955149
CTGTGCTAGTGCCAGA	0	2.0777		TCTCTAACAAGTTCTG	0	1.76496		CTCTGGTTCTGGCGAC	0	1.39727		TGCACCTAGTAAGTAC	1	Ccr9+/+	1.14383	GTCTTCGAGCTGGAAC	0	Ccr9-/-	0.835339		CATCCACAGTGTCCCG	1	Ccr9+/+	2.07778	CAGAGAGCAAGTAGTA	0	Ccr9-/-	1.01128		CAAGATCTCATGCAAC	2	Ccr9+/+	1.14196	ACTTACTGTGCAGTAG	1	Ccr9-/-	1.00639
CTGTGCTCATTCGACA	0	0.640791		TCTCTAATCGGTGTTA	0	1.56196		CTGAAACCACCAGATT	0	2.38325		TGCACCTCAGTGACAG	1	Ccr9+/+	0.740563	GTCTTCGTCCGGCACA	0	Ccr9-/-	0.671716		CATCGAATCCTCCTAG	1	Ccr9+/+	0.780087	CAGATCACAAGCTGAG	0	Ccr9-/-	1.70063		CAAGGCCTCACTTACT	2	Ccr9+/+	1.415	ACTTGTTAGTGAACAT	1	Ccr9-/-	1.86451
CTGTGCTGTAAGGGCT	0	1.8446		TCTGAGAAGAGTACCG	0	2.04643		CTGATAGAGAGATGAG	0	2.04099		TGCCCATTCTGAGGGA	1	Ccr9+/+	0.732416	GTGAAGGTCTTGCATT	0	Ccr9-/-	0.60179		CATCGGGGTGTGCCTG	1	Ccr9+/+	0.887581	CAGATCACAGTTCATG	0	Ccr9-/-	0.771426		CACACCTAGATGCGAC	2	Ccr9+/+	0.996834	AGACGTTTCATGGTCA	1	Ccr9-/-	0.747081
CTGTGCTGTTATCGGT	0	1.66748		TCTGGAATCACTATTC	0	1.51495		CTGATAGTCACCGGGT	0	1.28174		TGCGCAGAGCGGCTTC	1	Ccr9+/+	0.951831	GTGCAGCAGAGTGAGA	0	Ccr9-/-	2.16429		CATGACATCTCGCTTG	1	Ccr9+/+	2.3795	CAGATCACATCTATGG	0	Ccr9-/-	1.70033		CACACCTGTACTTGAC	2	Ccr9+/+	1.01663	AGAGCTTTCAGCTCTC	1	Ccr9-/-	1.44757
CTGTTTACATCTCGCT	0	0.845284		TCTTTCCAGGCATTGG	0	1.93526		CTGATAGTCTAACGGT	0	1.11354		TGCTACCGTCTTGTCC	1	Ccr9+/+	0.695583	GTGCAGCCACAACGCC	0	Ccr9-/-	1.41811		CATGCCTAGCAGGTCA	1	Ccr9+/+	1.7898	CAGCCGAAGGCTCAGA	0	Ccr9-/-	2.28213		CACACTCTCGTAGGTT	2	Ccr9+/+	0.641128	AGGGTGAAGCCGCCTA	1	Ccr9-/-	1.77988
CTGTTTATCATCGCTC	0	1.49608		TGAAAGAAGCTGTTCA	0	1.18464		CTGATCCGTGGCTCCA	0	1.86402		TGCTACCGTTTGGGCC	1	Ccr9+/+	0.692574	GTGCAGCCAGGACGTA	0	Ccr9-/-	0.919254		CATGCCTGTCCTAGCG	1	Ccr9+/+	0.82075	CAGCGACTCTCTAGGA	0	Ccr9-/-	1.29229		CACATAGGTCAAAGAT	2	Ccr9+/+	1.28436	AGGGTGACACTCAGGC	1	Ccr9-/-	1.3824
CTTACCGCAATGGTCT	0	0.910715		TGACTAGCAAAGTGCG	0	1.51782		CTGCCTATCGGTCCGA	0	1.25363		TGCTGCTGTGGCGAAT	1	Ccr9+/+	1.02873	GTGCAGCCATCCGCGA	0	Ccr9-/-	0.942081		CATGCCTTCTGATACG	1	Ccr9+/+	0.542146	CAGCTAAAGGCAGGTT	0	Ccr9-/-	2.01061		CACCTTGAGTCTCAAC	2	Ccr9+/+	1.40692	AGTGAGGTCTGCAAGT	1	Ccr9-/-	0.978803
CTTAGGAAGCTAACAA	0	0.607871		TGACTTTGTAGTACCT	0	1.7163		CTGCTGTAGACTAGAT	0	1.29655		TGGCCAGGTCAAACTC	1	Ccr9+/+	0.372673	GTGCAGCGTCGCATAT	0	Ccr9-/-	2.3418		CATTCGCAGACGCACA	1	Ccr9+/+	0.687303	CAGCTGGAGAGTAAGG	0	Ccr9-/-	1.2749		CACTCCACACGAAATA	2	Ccr9+/+	0.953255	AGTTGGTCATGGGAAC	1	Ccr9-/-	1.22326
CTTAGGAAGCTGCAAG	0	1.09204		TGAGAGGCAGGCAGTA	0	2.18009		CTGGTCTGTTCTGGTA	0	1.90425		TGGCTGGCAGGCAGTA	1	Ccr9+/+	0.651182	GTGCATACAGACAGGT	0	Ccr9-/-	1.45813		CATTCGCCACCAGGCT	1	Ccr9+/+	1.40538	CAGCTGGAGCTCAACT	0	Ccr9-/-	1.58076		CAGAGAGTCACAACGT	2	Ccr9+/+	1.51205	ATAGACCGTATGAATG	1	Ccr9-/-	1.33505
CTTAGGACACGGATAG	0	0.898281		TGAGCATCACAGATTC	0	1.25454		CTGGTCTTCTGAAAGA-1	0	0.783848		TGGGCGTGTTGTGGAG	1	Ccr9+/+	1.00046	GTGCATAGTAATTGGA	0	Ccr9-/-	0.25379		CCAATCCTCAACGAAA	1	Ccr9+/+	1.89948	CAGCTGGGTAGTACCT	0	Ccr9-/-	0.847575		CAGCAGCGTGTGACGA	2	Ccr9+/+	1.58582	ATCATGGGTCATGCAT	1	Ccr9-/-	1.19422
CTTAGGATCTCTTGAT	0	1.07019		TGAGCATTCATGCTCC	0	1.01792		CTGTGCTGTAACGTTC	0	2.07221		TGGTTAGTCGACCAGC	1	Ccr9+/+	0.388112	GTGCATAGTGCTAGCC	0	Ccr9-/-	1.76028		CCAATCCTCGAATCCA	1	Ccr9+/+	1.28627	CAGTAACAGGCATGTG	0	Ccr9-/-	1.54108		CAGCTAAAGTCCATAC	2	Ccr9+/+	1.44725	ATCCGAACATAGGATA	1	Ccr9-/-	1.02835
CTTCTCTAGGACTGGT	0	1.53173		TGAGCCGAGCGATATA	0	1.20113		CTGTGCTGTGCACGAA	0	1.60258		TGGTTCCAGACACTAA	1	Ccr9+/+	0.354586	GTGCATATCGTCCAGG	0	Ccr9-/-	0.780701		CCACCTAGTGGTTTCA-1	1	Ccr9+/+	2.06073	CAGTCCTTCATACGGT	0	Ccr9-/-	0.888649		CAGGTGCGTCGGCTCA	2	Ccr9+/+	1.71319	ATCCGAATCGGGAGTA	1	Ccr9-/-	0.294283
CTTCTCTCAAGTCTAC	0	1.97525		TGATTTCCATTCTTAC	0	2.02163		CTGTGCTTCCCGGATG	0	1.60446		TGTATTCAGAATTGTG	1	Ccr9+/+	0.616692	GTGCGGTAGACATAAC	0	Ccr9-/-	0.786157		CCACGGAAGGTTACCT	1	Ccr9+/+	1.67623	CATATGGGTGCAGTAG	0	Ccr9-/-	2.98032		CAGGTGCTCTCGCATC	2	Ccr9+/+	1.75275	ATCGAGTAGAGGTAGA	1	Ccr9-/-	1.36632
CTTCTCTGTAAGGATT	0	1.09562		TGCCAAAAGTCCAGGA	0	1.14776		CTTAACTAGGATGTAT	0	1.22817		TGTGTTTCAAGTCTAC	1	Ccr9+/+	0.919254	GTGCGGTCAATCTGCA	0	Ccr9-/-	0.522944		CCACTACTCCCTGACT	1	Ccr9+/+	1.20803	CATGACAGTTATCGGT	0	Ccr9-/-	1.21698		CAGTAACAGAAGATTC	2	Ccr9+/+	1.3541	ATTACTCAGTCGATAA	1	Ccr9-/-	3.33069
CTTCTCTGTCCGAATT	0	0.6175		TGCCCATTCAGTGCAT	0	1.41978		CTTAACTCACGTCTCT	0	1.57627		TTAGGACCAGAGTGTG	1	Ccr9+/+	0.771252	GTGCGGTCAGCATACT	0	Ccr9-/-	0.744591		CCAGCGACACGACGAA	1	Ccr9+/+	1.41149	CATGCCTAGCAGCGTA	0	Ccr9-/-	0.78905		CAGTAACGTCTAGCCG	2	Ccr9+/+	1.14528	CAACCAATCCGAGCCA	1	Ccr9-/-	0.991378
CTTCTCTGTTGTACAC	0	0.424309		TGCGCAGAGACTCGGA	0	1.16974		CTTAACTGTCACAAGG	0	1.48121		TTAGTTCGTCAAAGAT	1	Ccr9+/+	0.543838	GTGCGGTTCATACGGT	0	Ccr9-/-	1.11216		CCAGCGAGTGGTCTCG	1	Ccr9+/+	0.698533	CATTATCAGACCTTTG	0	Ccr9-/-	0.923066		CATATGGTCTCATTCA	2	Ccr9+/+	1.49918	CAAGTTGAGATCACGG	1	Ccr9-/-	1.20633
CTTCTCTTCCATGAAC	0	1.23893		TGCGCAGAGGGTATCG	0	1.28337		CTTAGGAAGGCTAGAC	0	2.47315		TTCGGTCAGGTAGCCA	1	Ccr9+/+	1.26457	GTGCGGTTCTCCAACC	0	Ccr9-/-	0.992104		CCATGTCAGATAGGAG	1	Ccr9+/+	1.98616	CATTATCGTATTCTCT	0	Ccr9-/-	0.916134		CATCAAGCACCTGGTG	2	Ccr9+/+	1.4334	CACACTCGTTGGACCC	1	Ccr9-/-	1.04901
CTTCTCTTCCGATATG	0	0.497515		TGCGCAGCAAAGGAAG	0	1.02801		CTTAGGACATATGGTC	0	1.42376		TTCTTAGGTCAAAGAT	1	Ccr9+/+	1.14437	GTGCTTCAGTCATCCA	0	Ccr9-/-	1.64837		CCATTCGAGGATGTAT	1	Ccr9+/+	0.807923	CCACCTAAGGGTTTCT	0	Ccr9-/-	1.50901		CATCAAGGTAAGCACG	2	Ccr9+/+	1.54149	CACATAGCAGGCTCAC	1	Ccr9-/-	0.693206
CTTGGCTAGTAGTGCG	0	0.508617		TGCGCAGGTGGTTTCA	0	0.649479		CTTCTCTGTATATCCG	0	1.15825		TTGGAACTCTCACATT	1	Ccr9+/+	0.473921	GTGCTTCTCTTTACAC	0	Ccr9-/-	1.47543		CCCAGTTGTACCTACA	1	Ccr9+/+	0.816895	CCACGGAGTACTTGAC	0	Ccr9-/-	2.3134		CATCAAGGTTTACTCT	2	Ccr9+/+	1.59995	CACCTTGCAGATCTGT	1	Ccr9-/-	0.966966
CTTTGCGGTTCATGGT	0	1.90732		TGCGCAGTCCCACTTG	0	2.45004		CTTGGCTCAGCCTATA	0	1.28121		TTGGCAAAGAGACGAA	1	Ccr9+/+	0.530938	GTGGGTCCATCGGGTC	0	Ccr9-/-	0.683622		CCGGGATTCAACACTG	1	Ccr9+/+	0.969519	CCACGGATCATAGCAC	0	Ccr9-/-	2.65798		CATCGAACAATGCCAT	2	Ccr9+/+	1.26692	CAGAATCTCATGCAAC	1	Ccr9-/-	2.25924
GAAACTCCAAGGTTCT	0	1.69955		TGCGCAGTCGTCTGCT	0	1.567		CTTGGCTGTACTTGAC	0	1.75935		TTGGCAAAGAGACTTA	1	Ccr9+/+	1.17706	GTGTGCGAGGCTCAGA	0	Ccr9-/-	0.748479		CCGTACTCAGATGGCA	1	Ccr9+/+	0.82638	CCATGTCCATCACGTA	0	Ccr9-/-	0.876778		CATCGAATCAGTTCGA	2	Ccr9+/+	0.793308	CAGCCGATCGTCACGG	1	Ccr9-/-	1.25211
GAAATGAAGGATGTAT	0	1.41511		TGCGTGGAGAGGTTAT	0	1.06265		CTTTGCGCATCACAAC	0	1.97489		TTTATGCGTAGGGTAC	1	Ccr9+/+	0.800325	GTGTGCGGTAAAGGAG	0	Ccr9-/-	1.81242		CCGTTCAAGGAGTAGA	1	Ccr9+/+	2.33964	CCATTCGGTACTTAGC	0	Ccr9-/-	0.748194		CATCGGGAGTCGCCGT	2	Ccr9+/+	1.6695	CAGCTGGAGAAACGCC	1	Ccr9-/-	1.85039
GAAATGAGTACTTAGC	0	0.928304		TGCTGCTCACACTGCG	0	1.72048		GAAGCAGAGTACGATA	0	1.96377		TTTATGCTCCAAGTAC	1	Ccr9+/+	0.729879	GTGTGCGGTAGGGTAC	0	Ccr9-/-	1.03931		CCTACACCAATCACAC	1	Ccr9+/+	1.27771	CCCAATCGTCTGATTG	0	Ccr9-/-	1.10098		CATCGGGCACGCCAGT	2	Ccr9+/+	1.69896	CCAGCGAAGTACGATA	1	Ccr9-/-	1.90961
GAAATGAGTTCACCTC	0	1.68834		TGCTGCTGTTCCATGA	0	0.466148		GAAGCAGCATGCTAGT	0	0.941321		TTTGGTTGTCTAAAGA	1	Ccr9+/+	1.61069	GTGTGCGGTATGCTTG	0	Ccr9-/-	1.83113		CCTACACGTCGGCTCA	1	Ccr9+/+	0.964973	CCCTCCTAGTGGGTTG	0	Ccr9-/-	1.5597		CATGCCTCAGATGGGT	2	Ccr9+/+	1.21339	CCCAATCGTTCAGACT	1	Ccr9-/-	0.992829
GAAATGATCTGGTGTA	0	1.86152		TGGCCAGTCGGTCCGA	0	1.36682		GAATGAATCACTGGGC	0	1.52233		TTTGTCATCTGCAGTA	1	Ccr9+/+	1.21493	GTGTGCGGTCGCATCG	0	Ccr9-/-	0.385105		CCTACACTCAGCTGGC	1	Ccr9+/+	0.427215	CCCTCCTCATCGGACC	0	Ccr9-/-	1.01613		CCACCTACACTACAGT	2	Ccr9+/+	1.15847	CCTTACGAGGATATAC	1	Ccr9-/-	1.19563
GAACATCGTGGTGTAG	0	1.2894		TGGCTGGAGTGGAGTC	0	1.30169		GACGGCTGTTGGTTTG	0	1.42191		AAACCTGGTGGTGTAG	1	Ccr9+/+	0.848256	GTTAAGCCAAGCGATG	0	Ccr9-/-	0.980289		CCTACCAGTCTCACCT	1	Ccr9+/+	1.32958	CCCTCCTGTGAGTATA	0	Ccr9-/-	1.08395		CCACTACAGCCAGAAC	2	Ccr9+/+	1.02114	CCTTTCTGTGCCTGGT	1	Ccr9-/-	0.315921
GAACATCTCTATGTGG	0	1.14004		TGGCTGGCAAGACGTG	0	1.17541		GACGTGCTCCAGATCA	0	1.33953		AAACGGGTCACGCATA	1	Ccr9+/+	0.161397	GTTAAGCCATGGATGG	0	Ccr9-/-	1.74114		CCTCTGACACGAAGCA	1	Ccr9+/+	2.78077	CCGGGATTCACTCCTG	0	Ccr9-/-	1.35389		CCCTCCTCATTCTTAC	2	Ccr9+/+	1.39862	CGACCTTCAATGGAGC	1	Ccr9-/-	0.965916
GAACCTAAGAAGGCCT	0	1.55011		TGGGAAGAGTACATGA	0	1.46853		GACGTGCTCGAGAACG	0	1.42253		AAACGGGTCGTTGACA	1	Ccr9+/+	0.41135	GTTAAGCGTCTCCATC	0	Ccr9-/-	1.19332		CCTCTGACACTCAGGC	1	Ccr9+/+	2.1265	CCGGGATTCCGCTGTT	0	Ccr9-/-	1.08676		CCGGGATAGCTAGTGG	2	Ccr9+/+	1.15129	CGATCGGCATGGGAAC	1	Ccr9-/-	1.54749
GAACCTACACCGAATT	0	1.34479		TGGGAAGCATACAGCT	0	2.8044		GACGTTATCGTGGACC	0	1.62539		AAAGATGAGTTCCACA	1	Ccr9+/+	1.01197	GTTACAGCAGCTCGAC	0	Ccr9-/-	1.57302		CCTCTGATCTGCCAGG	1	Ccr9+/+	0.741318	CCGGTAGGTTCTGTTT	0	Ccr9-/-	2.18202		CCGTACTAGGGCACTA	2	Ccr9+/+	0.944371	CGCTGGAGTGCAGTAG	1	Ccr9-/-	1.18647
GAACCTACATACTACG	0	0.282457		TGGGAAGGTTGGTGGA	0	1.95846		GACTAACGTCTAGCCG	0	0.98291		AAAGATGCATTCTTAC	1	Ccr9+/+	1.38265	GTTACAGTCAACACTG	0	Ccr9-/-	1.01305		CCTTCCCAGGGATGGG	1	Ccr9+/+	1.47831	CCGTACTGTACATCCA	0	Ccr9-/-	1.38752		CCGTTCACAGTGAGTG	2	Ccr9+/+	1.72335	CGGACGTTCAGGTAAA	1	Ccr9-/-	1.37857
GAACCTAGTCATACTG	0	1.36961		TGGGCGTAGAACAACT	0	1.28156		GACTACAAGACATAAC	0	1.27755		AAAGATGTCACGACTA	1	Ccr9+/+	0.192635	GTTCATTCACAAGACG	0	Ccr9-/-	1.75736		CCTTCGAAGTGTCCAT	1	Ccr9+/+	1.74949	CCGTACTGTGAAGGCT	0	Ccr9-/-	1.1438		CCTACACCAAAGGAAG	2	Ccr9+/+	0.846585	CGGAGCTTCTGAGGGA	1	Ccr9-/-	1.55086
GAACCTAGTCGGATCC	0	0.90187		TGGTTCCAGCTGGAAC	0	1.62606		GACTACACATTCCTGC	0	1.19563		AAAGCAAGTAAGCACG	1	Ccr9+/+	0.554294	GTTCATTCACCATGTA	0	Ccr9-/-	0.455785		CCTTCGATCGAATCCA	1	Ccr9+/+	0.572075	CCGTACTTCCAAATGC	0	Ccr9-/-	0.899859		CCTACACCACACCGCA	2	Ccr9+/+	0.64337	CGGAGTCCAATCGAAA	1	Ccr9-/-	2.08664
GAACGGAAGTACGTTC	0	0.975217		TGTATTCTCTGTCTAT	0	1.98261		GACTACATCCCAAGTA	0	2.47486		AAAGCAAGTCGTGGCT	1	Ccr9+/+	1.28243	GTTCATTGTAGCCTAT	0	Ccr9-/-	2.13957		CGAATGTAGCTGGAAC	1	Ccr9+/+	1.41658	CCGTTCACACCATGTA	0	Ccr9-/-	0.703985		CCTACACCACCAGGCT	2	Ccr9+/+	1.40057	CGGGTCACAGGGTATG	1	Ccr9-/-	1.04394
GAAGCAGAGAACTGTA	0	1.50514		TTAACTCTCAAGATCC	0	2.44538		GACTGCGGTTGGAGGT	0	2.37029		AAAGTAGTCGTCGTTC	1	Ccr9+/+	0.177151	GTTCGGGAGCACAGGT	0	Ccr9-/-	0.831689		CGACCTTCAGTTCCCT	1	Ccr9+/+	2.01197	CCGTTCATCAGGTAAA	0	Ccr9-/-	1.21299		CCTACCAAGTGTGGCA	2	Ccr9+/+	1.96323	CGGTTAATCGTCTGAA	1	Ccr9-/-	0.494238
GAAGCAGAGCGTGAAC	0	0.770917		TTAGGACTCCTTGCCA	0	2.26876		GACTGCGTCCACGACG	0	1.11057		AAATGCCCACCAGCAC-1	1	Ccr9+/+	0.700577	GTTCGGGTCCTCCTAG-1	0	Ccr9-/-	2.28958		CGACCTTTCCTATGTT	1	Ccr9+/+	0.582875	CCTAAAGCACGGTAAG	0	Ccr9-/-	1.89948		CCTACCATCTATCCTA	2	Ccr9+/+	0.868165	CGTAGGCGTTCCATGA	1	Ccr9-/-	1.45683
GAATAAGGTGACTCAT	0	0.765907		TTAGGCACAGACGTAG	0	2.32995		GAGGTGACACACATGT	0	2.38128		AACCATGTCAACACTG-1	1	Ccr9+/+	0.313981	GTTCGGGTCTTTACGT	0	Ccr9-/-	0.507247		CGACTTCCAAGACGTG	1	Ccr9+/+	0.710298	CCTACACAGTACGATA	0	Ccr9-/-	0.902691		CCTAGCTAGGTAGCTG	2	Ccr9+/+	2.0203	CGTAGGCTCGTTGCCT	1	Ccr9-/-	1.06524
GAATAAGGTGATGATA	0	1.90902		TTAGGCATCTTGTATC	0	2.28746		GAGGTGAGTTCGTTGA	0	1.40783		AACCGCGCAGGAACGT	1	Ccr9+/+	0.7889	GTTCTCGCAGCGTAAG	0	Ccr9-/-	1.29459		CGACTTCGTCGTTGTA	1	Ccr9+/+	0.879516	CCTAGCTGTGTTCGAT	0	Ccr9-/-	1.71302		CCTAGCTCACGGACAA	2	Ccr9+/+	2.33985	CGTCAGGGTTGGTTTG	1	Ccr9-/-	1.11354
GAATAAGTCCGTACAA	0	1.59227		TTATGCTAGGACACCA	0	2.3222		GATCAGTTCGCAGGCT	0	0.967317		AACCGCGTCGTTGACA	1	Ccr9+/+	0.510907	GTTCTCGGTCACCTAA	0	Ccr9-/-	0.442673		CGACTTCGTTGGGACA	1	Ccr9+/+	0.332336	CCTCAGTAGATTACCC	0	Ccr9-/-	1.77985		CCTAGCTGTCTCCATC	2	Ccr9+/+	1.48039	CTAAGACTCCACTGGG-1	1	Ccr9-/-	1.28515
GAATAAGTCGCAAGCC	0	1.99048		TTCCCAGAGGCTAGCA	0	0.761996		GATCAGTTCTTGTTTG	0	1.23856		AACTCAGCACAGTCGC	1	Ccr9+/+	0.517245	GTTTCTAGTCTAGCGC	0	Ccr9-/-	0.575971		CGAGAAGTCCGCATAA	1	Ccr9+/+	1.62498	CCTCAGTCAGACAGGT	0	Ccr9-/-	1.19139		CCTATTAGTACATGTC	2	Ccr9+/+	1.19847	CTAGCCTCAGACAGGT	1	Ccr9-/-	0.853107
GAATGAAGTACAGTGG	0	1.26866		TTCCCAGTCCCAACGG	0	2.59834		GATCGATAGACTACAA	0	1.43152		AACTCAGTCGAATCCA	1	Ccr9+/+	0.723158	GTTTCTAGTGTCAATC	0	Ccr9-/-	0.943346		CGAGCCAAGCTTTGGT	1	Ccr9+/+	1.60436	CCTCAGTGTAGCGTGA	0	Ccr9-/-	1.16006		CCTCAGTAGGACACCA	2	Ccr9+/+	0.963819	CTCCTAGGTGCACTTA	1	Ccr9-/-	1.08223
GACACGCTCTATCGCC	0	0.853111		TTCGAAGCATACAGCT	0	2.07864		GATCGATTCAGTCAGT	0	1.23706		AACTCTTTCTGGAGCC	1	Ccr9+/+	0.477394	GTTTCTATCAGGATCT	0	Ccr9-/-	1.81969		CGATCGGGTGTTCTTT	1	Ccr9+/+	1.25088	CCTCTGATCACCGGGT	0	Ccr9-/-	0.85486		CCTCAGTAGGCGTACA	2	Ccr9+/+	1.37564	CTCCTAGTCCAAATGC	1	Ccr9-/-	1.52268
GACACGCTCTTAGAGC	0	0.912739		TTCTACAGTCTAAAGA	0	1.28264		GATCGTAGTCTTGATG	0	1.55425		AACTGGTAGATCCCAT	1	Ccr9+/+	0.877793	GTTTCTATCTGTCCGT	0	Ccr9-/-	1.25119		CGATGGCCATCAGTCA	1	Ccr9+/+	0.868424	CCTTACGCATATGGTC	0	Ccr9-/-	1.01357		CCTTACGAGTATGACA	2	Ccr9+/+	0.73082	CTTAACTCAGACGCTC	1	Ccr9-/-	0.97048
GACAGAGGTATAGGGC	0	1.68497		TTCTCAAGTGAGGGAG	0	2.05036		GATTCAGTCAACACGT	0	2		AACTGGTTCGTAGGAG	1	Ccr9+/+	0.40473	TAAACCGAGCTAGGCA	0	Ccr9-/-	1.5147		CGCCAAGAGAAGGACA	1	Ccr9+/+	1.46324	CCTTCCCAGACATAAC	0	Ccr9-/-	1.53301		CCTTTCTCAAGACGTG	2	Ccr9+/+	1.68453	CTTCTCTGTTCAGGCC	1	Ccr9-/-	1.95303
GACAGAGTCTACTCAT	0	1.42262		TTCTCAATCACAAACC	0	2.37833		GCACATAAGCAGGTCA	0	1.01682		AACTTTCCATAGACTC-1	1	Ccr9+/+	0.175425	TAAACCGAGTACCGGA	0	Ccr9-/-	0.518288		CGCGGTAAGATCCCGC	1	Ccr9+/+	0.435049	CCTTCCCTCAATACCG	0	Ccr9-/-	1.3867		CGACCTTGTTTGTTTC	2	Ccr9+/+	1.83289	CTTCTCTTCCAAGCCG	1	Ccr9-/-	0.861649
GACCAATAGTACACCT-1	0	0.615617		TTCTCCTAGAGTACAT	0	1.10185		GCACTCTCACAGAGGT	0	2.24086		AAGCCGCCAGTCTTCC	1	Ccr9+/+	0.408421	TAAACCGTCCTCAACC	0	Ccr9-/-	1.95812		CGCGGTACAAGGTTTC	1	Ccr9+/+	0.754534	CCTTCGACATCTCCCA	0	Ccr9-/-	2.23846		CGAGAAGGTCTCTTTA	2	Ccr9+/+	1.11568	CTTGGCTCATCATCCC	1	Ccr9-/-	1.09005
GACCAATGTGCCTGTG	0	1.46311		TTCTCCTAGATGGCGT	0	2.56088		GCACTCTTCACCTTAT	0	1.06795		AAGGAGCCACCGGAAA	1	Ccr9+/+	0.299215	TAAGAGACAATAGCAA	0	Ccr9-/-	1.83515		CGCGGTATCCTAGGGC	1	Ccr9+/+	0.634218	CCTTCGATCATACGGT	0	Ccr9-/-	1.14959		CGAGCACCACTATCTT	2	Ccr9+/+	2.53989	GAAACTCCACAAGTAA	1	Ccr9-/-	1.50221
GACCAATTCCTATGTT	0	1.41524		TTCTCCTAGCATCATC	0	2.67913		GCAGTTATCCCTCAGT	0	1.27469		AAGGAGCGTATGAAAC	1	Ccr9+/+	1.47204	TAAGAGATCAGGTAAA	0	Ccr9-/-	1.44128		CGCGTTTGTTATTCTC	1	Ccr9+/+	1.75176	CCTTTCTCAATTCCTT	0	Ccr9-/-	0.892294		CGATTGACATTTGCTT	2	Ccr9+/+	1.87189	GATGCTATCGGATGGA	1	Ccr9-/-	1.33142
GACCTGGAGACTCGGA	0	0.675956		TTCTTAGCAGTCAGCC	0	1.01026		GCATACATCTGGTGTA	0	2.25171		AAGGCAGCACCTCGGA	1	Ccr9+/+	1.40786	TAAGCGTCACTATCTT	0	Ccr9-/-	0.921712		CGCTATCCACGGTAAG	1	Ccr9+/+	2.10847	CGAATGTGTATAGGTA	0	Ccr9-/-	0.824239		CGCGGTAGTAGCTAAA	2	Ccr9+/+	0.480498	GCATGTACACTTAAGC	1	Ccr9-/-	1.08634
GACCTGGAGTGGCACA	0	0.924589		TTCTTAGCATTCTTAC	0	2.7336		GCATGATCAAGGTTTC	0	1.49516		AAGGCAGCATGAGCGA	1	Ccr9+/+	0.0161992	TAAGCGTTCGGCTTGG	0	Ccr9-/-	1.79409		CGCTGGAGTTTGTTGG	1	Ccr9+/+	0.603605	CGACTTCTCGAACTGT	0	Ccr9-/-	1.40412		CGCGTTTCATATACCG	2	Ccr9+/+	1.19611	GCGCCAACAGAAGCAC	1	Ccr9-/-	0.897561
GACCTGGCAAGTTCTG	0	1.37174		TTCTTAGGTGCGATAG	0	1.27975		GCATGCGAGATCTGCT	0	1.31845		AAGGTTCGTCTAAAGA	1	Ccr9+/+	0.241525	TAAGTGCTCTGCGGCA	0	Ccr9-/-	1.09459		CGCTGGATCTCACATT	1	Ccr9+/+	0.657185	CGAGAAGGTTCCCTTG	0	Ccr9-/-	1.49609		CGGACACTCACCTCGT	2	Ccr9+/+	1.30191	GCTGCTTAGACCCACC	1	Ccr9-/-	0.46001
GACCTGGCACTTCGAA	0	1.42488		TTGAACGCAAGTACCT	0	2.01143		GCCAAATGTGATAAGT	0	1.33728		AATCCAGCAAGTCTGT	1	Ccr9+/+	0.49572	TACACGAAGGACATTA	0	Ccr9-/-	1.88873		CGCTTCATCTTGCATT	1	Ccr9+/+	1.0214	CGAGAAGTCCCAACGG	0	Ccr9-/-	0.786935		CGGCTAGGTGACGGTA	2	Ccr9+/+	1.45075	GCTGGGTAGGTGATTA	1	Ccr9-/-	1.06644
GACCTGGTCTAGCACA	0	0.759281		TTGAACGGTGAGGGTT	0	2.55987		GCCTCTACACCGAATT	0	1.425		AATCCAGTCCGCATCT	1	Ccr9+/+	0.292933	TACAGTGAGGTAGCCA	0	Ccr9-/-	0.518984		CGGACACAGGGCACTA	1	Ccr9+/+	0.720799	CGAGCACAGGCAGTCA	0	Ccr9-/-	1.00495		CGGGTCACACGAAGCA	2	Ccr9+/+	2.48732	GCTTGAATCCAATGGT	1	Ccr9-/-	1.29495
GACCTGGTCTTTAGTC	0	1.80608		TTGACTTAGACTACAA	0	0.988247		GCGCCAAAGCATCATC	0	1.28043		ACACCAAAGTGTGAAT	1	Ccr9+/+	0.846582	TACAGTGAGTCCGTAT	0	Ccr9-/-	0.888007		CGGACGTCAATAGCAA	1	Ccr9+/+	0.9016	CGAGCCAGTAGCTAAA	0	Ccr9-/-	1.71272		CGGTTAATCACAGTAC	2	Ccr9+/+	0.943862	GGGTCTGCATGGTTGT	1	Ccr9-/-	1.27118
GACGCGTTCCCTTGCA	0	1.70476		TTGACTTAGGCTCTTA	0	1.25071		GCGCCAAAGTCCGTAT	0	1.5012		ACACCAATCACCCGAG	1	Ccr9+/+	0.109276	TACAGTGGTTATGCGT	0	Ccr9-/-	0.961274		CGGAGCTTCGAATGGG	1	Ccr9+/+	0.435448	CGAGCCATCAACCAAC	0	Ccr9-/-	0.967123		CGTAGCGGTGCAGACA	2	Ccr9+/+	1.66548	GGGTTGCGTCAATGTC	1	Ccr9-/-	1.20061
GACGGCTCAAGTCATC	0	1.12771		TTGACTTCACCAACCG	0	2.47358		GCTCTGTAGATGTGTA	0	0.930082		ACACCGGAGTACTTGC	1	Ccr9+/+	0.280416	TACCTATAGGAGTCTG	0	Ccr9-/-	0.787184		CGGAGCTTCTTGAGGT-1	1	Ccr9+/+	2.18524	CGATGGCTCTGGTGTA	0	Ccr9-/-	0.963305		CGTAGGCAGCAGCCTC	2	Ccr9+/+	1.03064	GTACTTTGTTCCCGAG	1	Ccr9-/-	1.42345
GACGGCTCAGTCCTTC	0	1.67427		TTGACTTCACGGCGTT	0	1.49422		GCTGCGATCGTTACAG	0	1.62347		ACACCGGGTCCGAATT	1	Ccr9+/+	0.22031	TACCTATTCCTAGGGC	0	Ccr9-/-	2.16165		CGGAGTCTCTAACGGT	1	Ccr9+/+	2.29442	CGATGTACAGGGCATA	0	Ccr9-/-	2.45192		CGTCACTAGTACGACG	2	Ccr9+/+	1.44377	GTAGGCCTCACGATGT	1	Ccr9-/-	1.46133
GACGGCTTCAATCTCT	0	1.89366		TTGCCGTTCTTCCTTC	0	1.1438		GCTGCTTGTGATGTGG	0	0.762989		ACAGCCGCATTCACTT	1	Ccr9+/+	0.28926	TACCTTACATCGGTTA	0	Ccr9-/-	0.701033		CGGAGTCTCTGAGGGA	1	Ccr9+/+	1.03625	CGATGTATCTTTACAC	0	Ccr9-/-	0.645079		CGTCACTTCGGTTCGG	2	Ccr9+/+	1.29442	GTTAAGCAGTGAAGTT	1	Ccr9-/-	1.16869
GACGTGCCAATGGAGC	0	1.18358		TTGGAACTCCACTCCA	0	1.20935		GCTTCCAAGAGTACAT	0	1.29097		ACAGCCGTCAGTGCAT	1	Ccr9+/+	0.318486	TACCTTACATGTAAGA	0	Ccr9-/-	0.777312		CGGCTAGTCGGCGCAT	1	Ccr9+/+	1.29174	CGCCAAGGTATAGGTA	0	Ccr9-/-	1.32024		CGTTAGAAGCCCGAAA	2	Ccr9+/+	1.66709	GTTTCTAAGAATGTTG	1	Ccr9-/-	1.77763
GACGTGCTCGGCATCG	0	0.87671		TTGGCAAAGATCTGCT	0	1.2335		GCTTCCAGTGCCTGGT	0	0.775781		ACAGCTATCTAACTGG	1	Ccr9+/+	0.37442	TACCTTAGTGGAAAGA	0	Ccr9-/-	0.558721		CGGGTCACACATAACC	1	Ccr9+/+	0.391834	CGCTATCTCCAGTAGT	0	Ccr9-/-	0.896174		CTACCCACAGCCTTTC	2	Ccr9+/+	2.11456	TAAGTGCCATCCGGGT	1	Ccr9-/-	2.02429
GACGTTATCAAACAAG	0	1.31		TTGGCAATCACAAACC	0	2.16388		GCTTGAATCAAACCAC	0	1.3429		ACATACGCATCTCCCA	1	Ccr9+/+	0.422014	TACCTTATCATTCACT	0	Ccr9-/-	0.734325		CGGGTCATCGTCCGTT	1	Ccr9+/+	2.17453	CGGACACCACAGTCGC	0	Ccr9-/-	2.32164		CTCATTAGTGGTTTCA	2	Ccr9+/+	1.38535	TACAGTGTCAGAGCTT	1	Ccr9-/-	1.44124
GACGTTATCTTGTACT	0	0.625903		TTTATGCCATCCGCGA	0	1.01613		GGAAAGCGTGTTGGGA	0	1.47399		ACATCAGGTCGCTTCT	1	Ccr9+/+	0.0773836	TACCTTATCGGAAACG	0	Ccr9-/-	0.695885		CGGTTAACACGCCAGT	1	Ccr9+/+	0.961878	CGGACGTGTACTCAAC	0	Ccr9-/-	1.20179		CTCCTAGAGTGTTGAA	2	Ccr9+/+	1.13492	TACCTATCATATGGTC	1	Ccr9-/-	1.02607
GACTACAAGACTAGAT	0	1.61692		TTTCCTCAGCAGCGTA	0	1.57055		GGAATAAGTAAGGGCT	0	2.14002		ACATGGTCACAACGTT	1	Ccr9+/+	0.324209	TACCTTATCTGCGGCA	0	Ccr9-/-	1.09946		CGTAGCGAGCTTATCG	1	Ccr9+/+	2.4871	CGGACTGTCCGGGTGT	0	Ccr9-/-	1.4533		CTCCTAGGTGCTAGCC	2	Ccr9+/+	0.798502	TACCTATCATCTATGG	1	Ccr9-/-	2.22392
GACTACAAGAGTAAGG	0	1.75301		TTTCCTCCAAGTCTAC	0	1.90202		GGACAAGCAGCCTTTC	0	1.03255		ACCAGTAAGTGTACCT	1	Ccr9+/+	0.781381	TACCTTATCTTTCCTC-1	0	Ccr9-/-	1.4436		CGTAGGCCACGCGAAA	1	Ccr9+/+	0.991209	CGGAGCTAGTGTGGCA	0	Ccr9-/-	1.06101		CTCGAGGAGGACAGAA	2	Ccr9+/+	1.60861	TACCTTACAGCTGCTG	1	Ccr9-/-	1.69371
GACTACAAGGTGATAT	0	0.444529		TTTCCTCTCGGCCGAT	0	1.46628		GGATGTTGTCTCACCT	0	1.93424		ACCAGTATCAACACAC	1	Ccr9+/+	1.19766	TACGGATAGCAGCGTA	0	Ccr9-/-	1.25801		CGTCACTGTGATGTCT	1	Ccr9+/+	1.10242	CGGCTAGAGGCTCATT	0	Ccr9-/-	1.79206		CTCGGAGAGAGGTAGA	2	Ccr9+/+	0.398878	TACGGATGTCAACATC	1	Ccr9-/-	0.643263
GACTACAAGTCGCCGT	0	1.61085		TTTGCGCAGTGGCACA	0	0.995677		GGATTACAGTGAAGAG	0	2.2246		ACCAGTATCATCTGTT	1	Ccr9+/+	0.261615	TACGGATCACGGCCAT	0	Ccr9-/-	1.322		CGTCAGGCAGTCTTCC	1	Ccr9+/+	1.03088	CGGCTAGTCGCTTAGA	0	Ccr9-/-	1.00722		CTCGTCAAGCCACCTG	2	Ccr9+/+	0.713287	TACGGTAAGTCCGGTC	1	Ccr9-/-	1.48187
GACTACACATGCCACG	0	0.743622		TTTGGTTTCCGCTGTT	0	1.89047		GGCAATTTCGCCAAAT	0	1.23881		ACCGTAAAGTAGATGT	1	Ccr9+/+	0.506222	TACGGATGTACCTACA	0	Ccr9-/-	1.56798		CGTCAGGCATCTGGTA	1	Ccr9+/+	0.561477	CGGTTAAGTAAACACA	0	Ccr9-/-	0.916579		CTCGTCACATACCATG	2	Ccr9+/+	1.58656	TAGACCATCGTTGCCT	1	Ccr9-/-	1.71319
GACTGCGGTCATGCCG	0	1.76229		TTTGGTTTCGCACTCT	0	1.1441		GGCGACTGTGTGACGA	0	1.38004		ACCTTTACACATCCAA	1	Ccr9+/+	0.415278	TACGGATGTTGGTGGA	0	Ccr9-/-	1.36996		CGTCAGGGTCCGAAGA	1	Ccr9+/+	0.714215	CGTAGCGAGGTCATCT	0	Ccr9-/-	1.26192		CTCGTCAGTTAGATGA	2	Ccr9+/+	1.44694	TAGCCGGGTCTCAACA	1	Ccr9-/-	1.43152
GAGCAGAAGGGAGTAA	0	1.94516		TTTGTCAGTTCAGACT	0	2.28799		GGCTGGTAGTACACCT	0	0.983807		ACGAGCCGTGAAAGAG	1	Ccr9+/+	0.500329	TACGGATTCCTAGTGA	0	Ccr9-/-	1.50638		CGTCTACAGGGATGGG	1	Ccr9+/+	0.722124	CGTAGCGGTCCAGTTA	0	Ccr9-/-	1.05748		CTCGTCATCAGCAACT	2	Ccr9+/+	1.35225	TATGCCCCAGGCTCAC	1	Ccr9-/-	0.688691
GAGCAGAAGTGGGCTA	0	1.56032		TTTGTCATCTTGTATC	0	1.983		GGGAATGAGCAGACTG	0	1.44725		ACGAGGATCAGCGACC	1	Ccr9+/+	0.507704	TACGGGCAGCCACGTC	0	Ccr9-/-	1.09306		CGTGAGCCATGCGCAC	1	Ccr9+/+	0.482093	CGTAGCGGTCCGAAGA	0	Ccr9-/-	1.66865		CTCTAATAGCCGATTT	2	Ccr9+/+	1.54219	TCAACGAGTCTGGAGA	1	Ccr9-/-	1.49149
GAGCAGACACATGACT	0	0.749129		AAAGATGTCCTGCTTG	0	1.44432		GGGACCTTCCTGCCAT	0	1.55711		ACGATACTCCTATTCA	1	Ccr9+/+	1.27563	TACGGGCCAATCTGCA	0	Ccr9-/-	1.58787		CGTGTAATCAGGCGAA	1	Ccr9+/+	0.685112	CGTCACTGTTACCAGT	0	Ccr9-/-	0.962116		CTCTAATAGGCACATG	2	Ccr9+/+	1.2398	TCATTTGGTCCAGTAT	1	Ccr9-/-	1.6039
GAGCAGATCCGTTGTC	0	1.22325		AAAGCAACAACTGGCC	0	1.8335		GGGACCTTCGGTCTAA	0	1.0255		ACGATACTCGTGGGAA	1	Ccr9+/+	0.524348	TACGGTAAGGCGTACA	0	Ccr9-/-	0.605749		CGTGTCTAGACTCGGA	1	Ccr9+/+	0.764651	CGTCAGGGTTCCATGA	0	Ccr9-/-	1.31514		CTCTAATCACGGCTAC	2	Ccr9+/+	1.25744	TCGGGACAGTCCAGGA	1	Ccr9-/-	0.452627
GAGCAGATCGGCATCG	0	1.01721		AAAGTAGGTCACTGGC	0	1.20671		GGGAGATGTGGAAAGA	0	1.79076		ACGATGTGTGGACGAT	1	Ccr9+/+	0.26771	TACGGTACATACTCTT	0	Ccr9-/-	0.939348		CGTTCTGAGTACGCCC	1	Ccr9+/+	0.903783	CGTCCATGTGACCAAG	0	Ccr9-/-	1.99478		CTCTAATGTTCTGGTA	2	Ccr9+/+	1.36806	TCTCTAAAGGACATTA	1	Ccr9-/-	1.06925
GAGGTGACAATAGCAA	0	0.753369		AAATGCCGTTAAGACA	0	1.67148		GGGCACTTCTCTTATG	0	1.89385		ACGATGTTCAGATAAG	1	Ccr9+/+	1.05385	TACTCATAGCGATAGC	0	Ccr9-/-	2.3744		CGTTCTGCAGGCAGTA	1	Ccr9+/+	2.91216	CGTCTACAGCCAGTTT	0	Ccr9-/-	1.18176		CTCTACGAGGGTTCCC	2	Ccr9+/+	1.20969	TCTCTAACACAGGCCT	1	Ccr9-/-	1.22277
GAGGTGACACCCATGG	0	0.877484		AACGTTGAGTCGATAA	0	0.820943		GGGCATCAGCGTCTAT	0	1.53973		ACGCCAGAGTGGTAAT	1	Ccr9+/+	0.234265	TACTCATCAGCCAATT-1	0	Ccr9-/-	1.77314		CGTTGGGAGATATACG	1	Ccr9+/+	0.716183	CGTTAGACAGCTGTAT	0	Ccr9-/-	0.835607		CTCTACGTCACAGGCC	2	Ccr9+/+	0.911361	TCTGGAACAGGAATCG	1	Ccr9-/-	1.04103
GAGTCCGCACGAGGTA	0	0.796844		AACTCTTCAACGATGG	0	0.654952		GGGCATCAGTCGTACT	0	1.48551		ACGGAGACAGCTGTGC	1	Ccr9+/+	0.20479	TACTCATGTGTTGAGG	0	Ccr9-/-	2.12656		CGTTGGGAGTTGAGTA	1	Ccr9+/+	1.48055	CTAACTTGTGCGAAAC	0	Ccr9-/-	0.837389		CTGAAGTTCTTAACCT	2	Ccr9+/+	1.12686	TCTGGAACAGGAATGC	1	Ccr9-/-	1.39517
GAGTCCGTCTGGCGAC	0	0.708058		AACTCTTCATCACAAC	0	2.03714		GGGTCTGGTGATAAGT	0	1.33365		ACGGCCACAATCTACG	1	Ccr9+/+	0.758457	TACTCATTCTAGCACA	0	Ccr9-/-	0.682733		CGTTGGGCAGATTGCT	1	Ccr9+/+	1.10588	CTAAGACTCCACGTTC	0	Ccr9-/-	1.14623		CTGCTGTTCGTCCGTT	2	Ccr9+/+	0.499423	TGACGGCAGGATGCGT	1	Ccr9-/-	1.42965
GATCAGTGTAGCGTCC	0	1.47025		AACTGGTCACGAAGCA	0	0.720468		GGGTCTGGTTATCCGA	0	1.33421		ACGGCCAGTGTCAATC	1	Ccr9+/+	0.142253	TACTCGCCAACTGCGC	0	Ccr9-/-	0.727982		CGTTGGGGTAAGAGAG	1	Ccr9+/+	1.6304	CTAAGACTCTTCCTTC	0	Ccr9-/-	1.28773		CTTACCGTCGAACTGT	2	Ccr9+/+	1.93713	TGCCCTATCAACGAAA	1	Ccr9-/-	1.61926
GATCAGTGTCAAACTC	0	0.750431		AACTTTCCACAACTGT	0	1.34519		GGTGCGTCACAAGTAA	0	1.6699		ACGGGCTGTGCTGTAT	1	Ccr9+/+	1.34375	TACTCGCCATGTCCTC	0	Ccr9-/-	2.8391		CGTTGGGTCAATACCG	1	Ccr9+/+	2.17913	CTAATGGAGCAGACTG	0	Ccr9-/-	1.65377		CTTAGGAGTGAGGGTT	2	Ccr9+/+	1.27002	TGCCCTATCAGGCGAA	1	Ccr9-/-	0.967668
GATCAGTGTCGGCATC	0	0.720133		AAGCCGCAGATGCCTT	0	1.64022		GTAACTGGTCTCACCT	0	1.72976		ACGGGTCCAAGAGTCG	1	Ccr9+/+	0.287829	TACTTACCAAGTACCT	0	Ccr9-/-	0.727351		CTAACTTAGAGGTTGC	1	Ccr9+/+	1.63493	CTAATGGGTTCGGCAC-1	0	Ccr9-/-	1.40959		CTTGGCTCAATAGCGG	2	Ccr9+/+	0.988484	TGGCCAGAGCTGCCCA	1	Ccr9-/-	1.57774
GATCGTAAGGCTCTTA	0	0.755334		AAGGAGCGTCCTAGCG	0	1.90057		GTACTCCGTTCCACGG	0	1.35368		ACGTCAAGTGCAGACA	1	Ccr9+/+	0.424209	TACTTACGTATCTGCA	0	Ccr9-/-	0.703469		CTAAGACAGGATGTAT	1	Ccr9+/+	1.07947	CTACATTTCGGAGGTA	0	Ccr9-/-	1.10213		GAACGGAGTGTGGCTC	2	Ccr9+/+	2.16251	TGGTTAGGTAACGTTC	1	Ccr9-/-	1.30191
GATCGTAAGTCCGGTC	0	0.833877		AATCCAGCACTAGTAC	0	0.763942		GTCAAGTGTTTGACTG	0	1.26847		ACTATCTTCCACGAAT	1	Ccr9+/+	0.860643	TACTTACGTTACGCGC	0	Ccr9-/-	1.64016		CTAATGGAGTAGGTGC	1	Ccr9+/+	0.409425	CTACGTCTCGGATGTT	0	Ccr9-/-	1.73345		GAATAAGGTAAAGTCA	2	Ccr9+/+	1.01252	TGGTTCCTCCTAGTGA	1	Ccr9-/-	1.39248
GATCTAGCATTCCTCG	0	1.47463		ACAGCTACAAACGCGA	0	0.840369		GTCACGGGTAGGCATG	0	1.1928		ACTATCTTCGGCATCG	1	Ccr9+/+	1.10109	TACTTGTAGGGCTCTC	0	Ccr9-/-	1.10178		CTAATGGAGTGCAAGC	1	Ccr9+/+	1.91408	CTAGAGTCATATGCTG	0	Ccr9-/-	0.923066		GACACGCCACACAGAG	2	Ccr9+/+	1.9911	TGTGTTTCAGCTGCTG	1	Ccr9-/-	0.96086
GATCTAGTCAGTGTTG	0	0.892337		ACAGCTACATATACCG	0	0.521932		GTCCTCACATCACGTA	0	1.31218		ACTGAACGTCTGATTG	1	Ccr9+/+	0.519914	TAGACCATCAGGCAAG	0	Ccr9-/-	1.88581		CTAATGGCACTAAGTC	1	Ccr9+/+	1.66047	CTAGCCTCATCACGTA	0	Ccr9-/-	0.853234		GACACGCCAGGGTATG	2	Ccr9+/+	1.55354	TTCGGTCAGACGACGT	1	Ccr9-/-	1.34177
GATGAAACATCCGCGA	0	1.2432		ACCCACTAGCAGGCTA	0	1.7154		GTGCAGCGTGCGAAAC	0	1.43121		ACTGAACTCATCGGAT	1	Ccr9+/+	0.900871	TAGAGCTCAAGACACG	0	Ccr9-/-	1.55214		CTACACCAGTTCCACA-1	1	Ccr9+/+	1.30002	CTAGTGATCTTGTATC	0	Ccr9-/-	0.713397		GACAGAGTCATCGGAT	2	Ccr9+/+	1.21089	TTCTTAGCATTGGCGC	1	Ccr9-/-	1.49549
GATGAAATCCGTCATC	0	0.950553		ACGAGCCGTGGTTTCA	0	0.976757		GTGCATAGTAGGGTAC	0	2.34213		ACTGAGTTCGTCTGAA	1	Ccr9+/+	0.223412	TAGAGCTTCCAGTAGT	0	Ccr9-/-	0.9783		CTACATTGTTAAGGGC	1	Ccr9+/+	1.21034	CTCATTACATATGCTG	0	Ccr9-/-	0.805652		GACGCGTAGGGAGTAA	2	Ccr9+/+	1.41484	TTGTAGGGTTCAGCGC	1	Ccr9-/-	1.19233
GATGAAATCTCGTATT	0	1.56635		ACGCAGCCAATCCAAC	0	1.40224		GTTTCTAGTCATATGC	0	2.29109		ACTGATGCATAAAGGT	1	Ccr9+/+	0.535447	TAGCCGGCATCACCCT	0	Ccr9-/-	1.36925		CTACCCAGTCTTGATG	1	Ccr9+/+	2.36387	CTCATTACATTATCTC	0	Ccr9-/-	1.0717		GACGCGTTCCCGACTT	2	Ccr9+/+	1.15107	TTTGGTTGTATCTGCA	1	Ccr9-/-	0.983807
GATGAGGGTCTCCCTA	0	2.3466		ACGTCAAGTATCACCA	0	1.45197		TACAGTGGTCATGCAT	0	2.39317		ACTGATGTCAACACTG	1	Ccr9+/+	0.87968	TAGGCATCAGCCAATT	0	Ccr9-/-	1.36961		CTAGAGTTCAGTGCAT	1	Ccr9+/+	1.82363	CTCCTAGGTACAGTTC	0	Ccr9-/-	1.53912		GACGCGTTCCTGTACC	2	Ccr9+/+	0.884809	TTTGTCACATCGATGT	1	Ccr9-/-	2.3638
GATGCTAAGATACACA	0	2.13042		ACTGAGTGTTGTTTGG	0	0.987508		TACGGGCCATCTCGCT	0	2.31279		ACTGCTCCACCAGGCT	1	Ccr9+/+	1.0329	TAGTGGTAGAATCTCC	0	Ccr9-/-	1.77166		CTAGCCTCAGCTTAAC	1	Ccr9+/+	0.543798	CTCCTAGGTCTAACGT	0	Ccr9-/-	0.896607		GACGGCTAGCGAAGGG	2	Ccr9+/+	1.71741	AAAGCAAAGATCGATA	2	Ccr9-/-	2.18348
GATGCTAAGGCTCATT	0	0.696791		ACTGCTCCACATTTCT	0	1.32939		TACGGTACAAGCCATT	0	1.19233		ACTGTCCAGCGTAATA	1	Ccr9+/+	0.564173	TAGTGGTCAGGCTCAC	0	Ccr9-/-	1.75518		CTAGCCTGTGAGCGAT	1	Ccr9+/+	3.54757	CTCGAAAAGCTCAACT	0	Ccr9-/-	1.5401		GACGTTACAGGCGATA	2	Ccr9+/+	2.88357	AACCATGAGAGTCTGG	2	Ccr9-/-	2.06387
GATGCTATCGAACTGT	0	0.63083		ACTGCTCCAGGGTATG	0	1.52261		TACTCATTCTACTTAC	0	1.21451		ACTTGTTGTAAGTTCC	1	Ccr9+/+	1.16	TAGTGGTCATGAGCGA	0	Ccr9-/-	1.18046		CTAGTGATCCGTAGTA	1	Ccr9+/+	1.28846	CTCGGAGAGGAATGGA	0	Ccr9-/-	1.51829		GACTAACCAAGAGTCG	2	Ccr9+/+	1.51923	AACTCCCTCTACTCAT	2	Ccr9-/-	1.38891
GATGCTATCGCCATAA	0	0.785131		ACTTACTGTTAAGAAC	0	0.704791		TACTCGCCACCAGCAC	0	1.95036		ACTTTCAAGACTGGGT	1	Ccr9+/+	1.67294	TAGTGGTTCACCACCT	0	Ccr9-/-	0.739119		CTCACACAGGGATCTG	1	Ccr9+/+	1.02463	CTCGGAGCAGTAGAGC-1	0	Ccr9-/-	1.49376		GACTGCGGTGCCTGGT	2	Ccr9+/+	1.77157	AACTGGTCAATAGAGT	2	Ccr9-/-	1.85426
GATTCAGAGGAGTTTA	0	1.85747		AGCAGCCGTAGAAAGG	0	1.2364		TAGAGCTGTGGGTATG	0	1.7073		ACTTTCAGTGGTTTCA	1	Ccr9+/+	0.0405991	TAGTGGTTCCCTCAGT	0	Ccr9-/-	0.631654		CTCAGAAAGACCACGA	1	Ccr9+/+	0.818242	CTCGGGACAGGCGATA	0	Ccr9-/-	0.89122		GAGGTGAAGATATGCA	2	Ccr9+/+	1.63623	AACTGGTTCGCGTTTC-1	2	Ccr9-/-	2.18018
GATTCAGAGTCAATAG	0	1.8902		AGCAGCCTCCTGCTTG	0	1.05965		TAGCCGGAGACGCACA	0	1.49986		AGAATAGAGGACACCA	1	Ccr9+/+	0.843062	TAGTTGGGTCCAACTA	0	Ccr9-/-	1.44476		CTCAGAAAGGAGTCTG	1	Ccr9+/+	1.00596	CTCGTCAAGCTGCGAA	0	Ccr9-/-	1.09783		GATCAGTAGAGAACAG	2	Ccr9+/+	1.36084	AAGCCGCCATACGCTA	2	Ccr9-/-	1.8714
GATTCAGCAAGAGTCG	0	1.23468		AGCATACCAGACGCCT	0	1.59814		TAGGCATTCATGTGGT	0	1.29389		AGAATAGAGTGTGAAT	1	Ccr9+/+	0.910715	TAGTTGGGTTTACTCT	0	Ccr9-/-	1.53501		CTCCTAGCATCCTTGC	1	Ccr9+/+	0.744575	CTCTAATCATCGATGT	0	Ccr9-/-	2.04		GATCGCGTCACTTCAT	2	Ccr9+/+	0.874282	AAGGAGCTCTCTAAGG	2	Ccr9-/-	2.45958
GATTCAGCACAGCGTC	0	1.01907		AGCGTATGTAGAGTGC	0	0.812871		TAGTGGTTCTTATCTG	0	1.87767		AGAGCTTCAGGTTTCA-1	1	Ccr9+/+	0.320499	TATCAGGTCCAAACTG	0	Ccr9-/-	0.91599		CTCGTCAGTAGGAGTC	1	Ccr9+/+	1.94318	CTCTAATTCTTAGCCC	0	Ccr9-/-	1.9428		GATGAAAAGCCCTAAT	2	Ccr9+/+	1.24984	AATCGGTTCGTGGGAA	2	Ccr9-/-	2.37185
GATTCAGCATACTCTT	0	1.2026		AGCTCTCGTGGTCTCG	0	1.37245		TAGTTGGCAAATCCGT	0	1.7835		AGAGCTTTCAGCTTAG	1	Ccr9+/+	0.627814	TATCTCAGTACGCACC	0	Ccr9-/-	1.27499		CTCTAATGTAACGACG	1	Ccr9+/+	2.81099	CTCTACGTCAGGCCCA	0	Ccr9-/-	0.904002		GATGCTAAGACAGACC	2	Ccr9+/+	1.79579	ACACCAAAGGCAAAGA	2	Ccr9-/-	1.64013
GATTCAGCATATGGTC	0	0.180099		AGGGAGTAGTTAGCGG	0	0.209405		TATCAGGAGTGATCGG	0	1.68085		AGAGTGGCAAAGTCAA	1	Ccr9+/+	0.268937	TATCTCATCCAATGGT	0	Ccr9-/-	2.04555		CTCTAATTCTGCTGCT	1	Ccr9+/+	1.58988	CTCTGGTAGAGACTAT	0	Ccr9-/-	0.802636		GATTCAGCACTTAAGC	2	Ccr9+/+	2.08786	ACATCAGCAGGGCATA	2	Ccr9-/-	1.40874
GATTCAGTCTGCCCTA	0	1.29491		AGGGATGTCGTAGATC	0	1.37185		TATCTCAGTACGAAAT	0	1.34065		AGATCTGAGCCACGCT	1	Ccr9+/+	0.622638	TATCTCATCTACTATC	0	Ccr9-/-	0.5742		CTGAAACAGGCCGAAT	1	Ccr9+/+	1.54035	CTCTGGTAGCAATATG	0	Ccr9-/-	2.05375		GCAAACTAGCAAATCA	2	Ccr9+/+	1.83909	ACGTCAATCGACCAGC	2	Ccr9-/-	0.99793
GCAAACTGTATCGCAT	0	1.09459		AGTTGGTGTCGTTGTA	0	0.710786		TATTACCAGAGTAATC	0	1.49516		AGATCTGCAACCGCCA	1	Ccr9+/+	0.143588	TATTACCAGCAATCTC	0	Ccr9-/-	1.37245		CTGATAGGTTAAGACA-1	1	Ccr9+/+	1.24125	CTCTGGTTCCATGCTC	0	Ccr9-/-	0.887367		GCAAACTCATTCCTGC	2	Ccr9+/+	2.22563	AGCCTAACATGGTCTA	2	Ccr9-/-	1.89133
GCAATCAAGAAACGCC	0	1.52649		ATCATCTGTCCGTGAC	0	1.40475		TATTACCGTACTTCTT	0	1.01177		AGATTGCAGGACAGAA	1	Ccr9+/+	0.558968	TATTACCAGGGAAACA	0	Ccr9-/-	1.48752		CTGATCCGTGTTCTTT	1	Ccr9+/+	2.24274	CTGAAACAGTAGCGGT	0	Ccr9-/-	1.29321		GCACATATCCTTTACA	2	Ccr9+/+	2.90087	AGCGGTCCATCCTTGC	2	Ccr9-/-	2.19948
GCAATCACAGCTCGCA	0	1.59608		ATCATCTTCTGGTTCC	0	1.38301		TCACAAGCATCTCGCT	0	1.36286		AGATTGCGTCCGAACC	1	Ccr9+/+	0.387547	TATTACCTCGAATCCA	0	Ccr9-/-	2.20171		CTGATCCTCGGCTTGG	1	Ccr9+/+	0.621724	CTGAAACCACCAGATT	0	Ccr9-/-	1.08846		GCACTCTTCTTTACAC	2	Ccr9+/+	1.49851	AGGGAGTCATGACGGA	2	Ccr9-/-	1.83694
GCACATAGTATAAACG	0	0.242549		ATCCACCGTCTAAAGA	0	0.70463		TCACAAGCATGCCCGA	0	2.25559		AGCAGCCCAATGCCAT	1	Ccr9+/+	1.31421	TATTACCTCGAGCCCA	0	Ccr9-/-	0.612133		CTGCCTACACCCATTC	1	Ccr9+/+	0.94059	CTGAAGTCACTTACGA	0	Ccr9-/-	0.984805		GCAGCCACAATGAATG	2	Ccr9+/+	1.6124	ATCACGATCGGCTACG	2	Ccr9-/-	1.50154
GCACATAGTTACGGAG	0	1.36431		ATCCGAAAGGCCGAAT	0	1.49749		TCAGATGGTGCACGAA	0	2.66352		AGCATACCAATGACCT	1	Ccr9+/+	0.41233	TCAACGACAGCTGTAT	0	Ccr9-/-	0.994129		CTGCGGAAGTACATGA	1	Ccr9+/+	0.506717	CTGAAGTTCTATCGCC	0	Ccr9-/-	1.55644		GCAGCCATCGGCGCTA	2	Ccr9+/+	1.88344	CAAGTTGCACAGGAGT	2	Ccr9-/-	1.42686
GCACTCTGTTCATGGT	0	1.8599		ATCCGAAGTTCCACGG	0	1.119		TCAGGATCACACTGCG	0	1.07288		AGCATACGTATTACCG	1	Ccr9+/+	0.231962	TCAACGACAGGTCCAC	0	Ccr9-/-	1.26004		CTGCGGAGTCCGTTAA	1	Ccr9+/+	0.982112	CTGATAGAGAGATGAG	0	Ccr9-/-	1.5102		GCGCAACGTGATGTGG	2	Ccr9+/+	0.779835	CACAGGCCACGGCTAC	2	Ccr9-/-	0.87968
GCACTCTTCTTTCCTC	0	0.692274		ATCTACTTCGCGTTTC	0	1.79206		TCATTACTCTCATTCA	0	1.24681		AGCATACTCAGGTAAA	1	Ccr9+/+	0.127671	TCAACGACAGTAGAGC	0	Ccr9-/-	1.14492		CTGCTGTAGGTGATTA	1	Ccr9+/+	1.19155	CTGATAGTCTAACGGT	0	Ccr9-/-	2.1375		GCGGGTTCAATGGATA	2	Ccr9+/+	1.21718	CACCAGGCAGTAACGG	2	Ccr9-/-	1.69606
GCAGCCACAGCGTAAG	0	1.32049		ATCTGCCTCATGTGGT	0	1.46673		TCATTTGCAATCTACG	0	0.839104		AGCATACTCCCAACGG	1	Ccr9+/+	0.414884	TCAACGAGTACGACCC	0	Ccr9-/-	2.02458		CTGCTGTAGTCAATAG	1	Ccr9+/+	0.987508	CTGATCCAGCGGCTTC	0	Ccr9-/-	2.60035		GCGGGTTCAGTTCCCT	2	Ccr9+/+	1.72805	CAGTAACTCAGGTTCA	2	Ccr9-/-	1.02987
GCAGCCAGTATCACCA	0	1.54059		ATGAGGGTCCTTAATC	0	1.40706		TCCCGATCAGGGTACA	0	2.36795		AGCGGTCAGCTCCTCT	1	Ccr9+/+	1.12372	TCAACGATCAACCATG	0	Ccr9-/-	0.738157		CTGCTGTGTCCAAGTT	1	Ccr9+/+	2.69438	CTGATCCAGGTCATCT	0	Ccr9-/-	1.48381		GCTCTGTAGGCAGTCA	2	Ccr9+/+	2.41367	CATCAGACAATGGAGC	2	Ccr9-/-	2.20892
GCAGCCAGTGCGGTAA	0	2.13673		ATGTGTGAGACAATAC	0	1.76654		TCGAGGCCATCAGTCA	0	2.44199		AGCGGTCCATATACCG	1	Ccr9+/+	1.91502	TCAATCTAGCCACCTG	0	Ccr9-/-	1.5248		CTGGTCTCAGCCTATA	1	Ccr9+/+	0.387589	CTGATCCGTGGCTCCA	0	Ccr9-/-	1.36562		GCTGGGTCAAGCGTAG	2	Ccr9+/+	0.863461	CATCGAACAAAGAATC	2	Ccr9-/-	0.887936
GCAGTTACAGCATGAG	0	0.742655		ATGTGTGAGTACGTAA	0	0.643619		TCGCGAGTCCGCGCAA	0	1.49818		AGCGTATGTCAAACTC	1	Ccr9+/+	1.51512	TCAATCTGTACCGCTG	0	Ccr9-/-	0.843062		CTGGTCTTCACATACG	1	Ccr9+/+	0.809442	CTGCCTAGTCACAAGG	0	Ccr9-/-	1.41531		GCTTCCAAGTGTCCAT	2	Ccr9+/+	1.41148	CATGCCTGTTCCACAA	2	Ccr9-/-	2.13748
GCAGTTACATGAAGTA	0	0.387735		ATTGGACCAAGGACAC	0	0.942667		TCGCGTTAGTTAAGTG	0	2.05619		AGCGTATGTGATAAGT	1	Ccr9+/+	0.326582	TCAATCTTCGGGAGTA	0	Ccr9-/-	1.8229		CTGTGCTCACGGCTAC	1	Ccr9+/+	0.638105	CTGCGGAGTAACGACG	0	Ccr9-/-	0.895526		GCTTGAAAGGGTGTGT	2	Ccr9+/+	1.13975	CATGGCGCAAGTTAAG	2	Ccr9-/-	3.07755
GCAGTTAGTCTAGTCA	0	0.329818		CAAGATCGTTTGCATG	0	2.19389		TCGGTAATCAAGCCTA	0	1.67354		AGCGTATTCCATGAAC	1	Ccr9+/+	0.686147	TCACAAGAGGGATACC	0	Ccr9-/-	0.923766		CTGTGCTGTATAGTAG	1	Ccr9+/+	0.357284	CTGCTGTAGACTAGAT	0	Ccr9-/-	0.902037		GGAAAGCGTGATGATA	2	Ccr9+/+	1.08963	CATTATCGTAGCTCCG	2	Ccr9-/-	1.20514
GCAGTTATCGTGGTCG	0	0.77293		CAAGATCTCACTTACT	0	0.435049		TCTCATAAGTTCCACA	0	2.20588		AGCTCCTCACTGTTAG	1	Ccr9+/+	0.630143	TCACAAGCATGCATGT	0	Ccr9-/-	0.716706		CTGTTTAGTATCAGTC-1	1	Ccr9+/+	0.702376	CTGCTGTGTCGAAAGC	0	Ccr9-/-	1.5984		GGAACTTTCGCTAGCG	2	Ccr9+/+	1.39907	CCCAGTTCATTAGGCT	2	Ccr9-/-	2.36873
GCATACAAGATAGGAG	0	0.83919		CACAAACGTTAAAGTG	0	1.27061		TCTCTAAGTCCCTACT	0	1.62002		AGCTCTCAGGCCCTCA	1	Ccr9+/+	0.614811	TCACAAGTCGCATGGC	0	Ccr9-/-	1.67443		CTTAACTCATACTCTT	1	Ccr9+/+	0.966405	CTGGTCTCAAGCTGGA	0	Ccr9-/-	1.60471		GGAGCAAGTAGGAGTC	2	Ccr9+/+	1.73148	CCTCAGTCAGTCACTA	2	Ccr9-/-	1.45139
GCATACAAGCATGGCA	0	1.63298		CACCACTCAATACGCT	0	0.881629		TCTGAGACAACGCACC	0	1.47595		AGGCCACTCCGCAGTG	1	Ccr9+/+	0.124968	TCAGATGCACGCGAAA	0	Ccr9-/-	1.35554		CTTAACTGTAGAGCTG	1	Ccr9+/+	1.13214	CTGGTCTCAGCCTATA-1	0	Ccr9-/-	1.38383		GGATGTTAGCCCGAAA	2	Ccr9+/+	0.840565	CCTCTGAAGTACTTGC	2	Ccr9-/-	1.30973
GCATGCGTCGAACGGA	0	1.44013		CACCTTGAGGATCGCA	0	0.300946		TGAGAGGCAAGCGATG	0	2.79233		AGGGAGTGTCTTCGTC	1	Ccr9+/+	1.11844	TCAGATGGTCCCTTGT	0	Ccr9-/-	1.6235		CTTAACTGTTATCACG	1	Ccr9+/+	1.54428	CTGGTCTGTTCTGGTA	0	Ccr9-/-	1.39848		GGATGTTTCGAGAACG	2	Ccr9+/+	1.23359	CGAATGTTCACCACCT	2	Ccr9-/-	1.84556
GCCAAATAGTACACCT	0	0.560204		CACTCCACAGCTGTTA	0	1.58205		TGAGGGAAGAGTTGGC	0	2.05091		AGGGATGCAATGACCT	1	Ccr9+/+	0.70469	TCAGCAATCGAATCCA	0	Ccr9-/-	1.56946		CTTACCGAGTGTTTGC	1	Ccr9+/+	1.87918	CTGTGCTGTCGCTTCT	0	Ccr9-/-	0.87783		GGCGACTCACTCGACG	2	Ccr9+/+	1.77808	CGATCGGGTCAGGACA	2	Ccr9-/-	1.08963
GCGACCACAAGGTGTG	0	2.25651		CAGAATCAGTGAACAT	0	0.882688		TGAGGGAAGCGATTCT	0	1.6007		AGGGATGTCAGGATCT	1	Ccr9+/+	1.0852	TCAGCTCAGTGGTAAT	0	Ccr9-/-	0.745885		CTTACCGCAAACTGTC	1	Ccr9+/+	0.632355	CTGTGCTGTGCACGAA	0	Ccr9-/-	1.15204		GGCGTGTCATACAGCT	2	Ccr9+/+	1.49049	CGATGGCAGCGATTCT	2	Ccr9-/-	2.98786
GCGACCAGTATATCCG	0	1.7843		CAGCCGAGTTAGGGTG	0	1.53058		TGATTTCAGGCTAGAC	0	1.29976		AGGGTGACAGGGTTAG	1	Ccr9+/+	1.87184	TCAGCTCTCACATACG	0	Ccr9-/-	0.602843		CTTCTCTAGAAACCGC	1	Ccr9+/+	0.692497	CTGTGCTGTTCTGGTA	0	Ccr9-/-	2.34114		GGCTGGTGTAAACACA	2	Ccr9+/+	1.21596	CGATTGACAGCGATCC	2	Ccr9-/-	1.50746
GCGACCAGTCGGGTCT	0	0.822283		CAGGTGCTCTGACCTC	0	1.71729		TGATTTCCACGGCGTT	0	2.25066		AGGTCCGCATCTGGTA	1	Ccr9+/+	1.03503	TCAGGATCAGCCTATA	0	Ccr9-/-	1.82329		CTTCTCTGTTCTGAAC	1	Ccr9+/+	0.72445	CTGTGCTTCCCGGATG	0	Ccr9-/-	1.15358		GGGAATGGTAGAAGGA	2	Ccr9+/+	1.18741	CGCTATCTCATCATTC	2	Ccr9-/-	1.9366
GCGACCATCGTAGGTT	0	1.63776		CATCCACAGCCCAGCT	0	0.850399		TGATTTCGTAGCCTAT	0	1.55104		AGGTCCGGTCTCAACA	1	Ccr9+/+	0.202472	TCAGGATGTATGGTTC-1	0	Ccr9-/-	2.02025		CTTCTCTTCAGGCCCA	1	Ccr9+/+	0.715034	CTGTTTACAATAGAGT	0	Ccr9-/-	1.4014		GGGAATGTCACTGGGC	2	Ccr9+/+	0.707432	CGCTGGAAGGCCATAG	2	Ccr9-/-	1.66227
GCGAGAAGTCTTCAAG	0	0.734962		CATCCACAGTGAATTG	0	1.90003		TGATTTCGTAGCGTGA	0	1.27028		AGTAGTCAGGAGTCTG	1	Ccr9+/+	0.457997	TCATTACAGATCCTGT	0	Ccr9-/-	0.715775		CTTGGCTCAACACCTA	1	Ccr9+/+	1.35725	CTTAACTCACGTCTCT	0	Ccr9-/-	1.13055		GGGAGATAGCTTCGCG	2	Ccr9+/+	1.76511	CGCTTCACAGACAAAT	2	Ccr9-/-	1.35111
GCGCAGTAGAGTCTGG	0	0.757963		CATCCACGTATAGTAG	0	0.292699		TGCACCTAGACTTGAA	0	1.84364		AGTGGGAGTCAAAGCG	1	Ccr9+/+	1.02842	TCATTACTCGGAAATA	0	Ccr9-/-	1.07118		CTTGGCTCAGTGACAG	1	Ccr9+/+	2.02698	CTTAACTCAGATTGCT	0	Ccr9-/-	1.83779		GGGATGACATCCGGGT	2	Ccr9+/+	0.790049	CGGACGTGTTACCAGT	2	Ccr9-/-	1.84725
GCGCAGTCAGACGCTC	0	1.60021		CATGCCTGTAGCCTCG	0	0.983457		TGCACCTGTGTTGAGG	0	2.10005		AGTGTCACAGCTGCAC	1	Ccr9+/+	0.358518	TCATTTGAGCACACAG	0	Ccr9-/-	1.64546		CTTGGCTCATGGTTGT	1	Ccr9+/+	0.461236	CTTAGGAAGGCTAGAC	0	Ccr9-/-	1.43681		GGGCACTTCTGGTGTA	2	Ccr9+/+	0.513926	CGGGTCAAGACAAAGG	2	Ccr9-/-	2.38444
GCGCCAAAGATGTTAG	0	1.77945		CATTATCTCTGTCTCG	0	0.62299		TGCCCATCAATAGCGG	0	0.99793		AGTGTCACATAACCTG-1	1	Ccr9+/+	0.285927	TCATTTGCAAGAAAGG	0	Ccr9-/-	1.28457		CTTTGCGCAAGCCGCT	1	Ccr9+/+	0.507061	CTTAGGACAGCTGTTA	0	Ccr9-/-	2.04027		GGGTCTGGTAAGTTCC	2	Ccr9+/+	1.29309	CGGTTAAGTACCGTAT	2	Ccr9-/-	2.05619
GCGCCAAGTCAAACTC	0	1.18472		CCACGGAGTCGAGTTT	0	0.839573		TGCGGGTTCGGATGGA	0	2.14928		AGTTGGTAGAATCTCC	1	Ccr9+/+	0.538551	TCATTTGCAAGTCTGT	0	Ccr9-/-	0.827695		GAAACTCGTCAATGTC	1	Ccr9+/+	1.22739	CTTAGGAGTCCATCCT	0	Ccr9-/-	0.97024		GGTGAAGGTGCCTTGG	2	Ccr9+/+	1.40844	CTACACCAGTCGAGTG	2	Ccr9-/-	1.88231
GCGCCAAGTGCAACTT	0	0.798234		CCCTCCTTCATGTCTT	0	0.191135		TGCGTGGAGCCAGGAT	0	2.06654		AGTTGGTAGTTAGGTA	1	Ccr9+/+	1.11704	TCATTTGCACGTCTCT-1	0	Ccr9-/-	0.942503		GAAATGAAGGCGATAC	1	Ccr9+/+	0.78136	GAAACTCTCGAGAGCA	0	Ccr9-/-	1.27043		GGTGTTACAATGGACG	2	Ccr9+/+	1.28858	CTCGTACCAATGCCAT	2	Ccr9-/-	1.50763
GCGCGATAGTTACGGG	0	0.673029		CCGGTAGAGACCTAGG	0	0.879516		TGCGTGGTCGCCAGCA	0	1.43152		AGTTGGTGTAATTGGA	1	Ccr9+/+	0.391323	TCATTTGTCCTTAATC	0	Ccr9-/-	1.22325		GAACATCAGGTGCACA	1	Ccr9+/+	0.787211	GAAATGAAGAGATGAG	0	Ccr9-/-	0.912361		GTAACGTTCAAGCCTA	2	Ccr9+/+	2.17886	CTCTACGCAGCTGGCT	2	Ccr9-/-	1.36864
GCGGGTTAGGCTATCT	0	2.11269		CCGGTAGTCACAACGT	0	1.30652		TGGCCAGAGGCGTACA	0	1.58435		ATAAGAGGTCTCCATC	1	Ccr9+/+	0.977859	TCCACACAGCGTCTAT	0	Ccr9-/-	0.718885		GAACATCCATTTCACT	1	Ccr9+/+	1.71292	GAAATGACAAGCGCTC	0	Ccr9-/-	1.14016		GTAACTGAGAGTAAGG	2	Ccr9+/+	1.0884	CTCTGGTAGGGTCGAT	2	Ccr9-/-	1.57008
GCGGGTTCAAGGACTG	0	0.918845		CCGTGGAGTATAGGGC	0	2.34489		TGGCTGGCAAGTTGTC	0	1.08449		ATAAGAGTCATTTGGG	1	Ccr9+/+	0.399908	TCCACACGTTCCACGG	0	Ccr9-/-	1.46134		GAACCTAAGTCGATAA	1	Ccr9+/+	0.00453414	GAAATGAGTAGAGTGC	0	Ccr9-/-	2.00334		GTACTCCTCAACGCTA	2	Ccr9+/+	1.13165	CTGAAACAGAGGTTGC	2	Ccr9-/-	0.990834
GCGGGTTCATAAAGGT	0	2.31734		CCGTGGAGTCACACGC	0	1.1596		TGGGCGTGTGAGTATA	0	1.56033		ATCACGAGTTCAGGCC	1	Ccr9+/+	0.846954	TCCACACTCGGCTACG	0	Ccr9-/-	0.825525		GAACGGAAGGGTCGAT	1	Ccr9+/+	0.745779	GAACATCCAATGGACG	0	Ccr9-/-	0.899208		GTAGGCCCATTTGCTT	2	Ccr9+/+	2.2475	CTGAAACGTGACGGTA	2	Ccr9-/-	1.22034
GCGGGTTCATGCGCAC	0	2.51551		CCGTTCACAAACGCGA	0	1.5782		TGGTTAGTCCGTCAAA	0	1.47694		ATCACGATCATCGCTC	1	Ccr9+/+	0.8091	TCCACACTCTACTATC	0	Ccr9-/-	1.50204		GAAGCAGAGTAGTGCG	1	Ccr9+/+	0.845967	GAAGCAGCATGCTAGT	0	Ccr9-/-	0.611834		GTAGTCATCTCACATT	2	Ccr9+/+	1.40814	CTGCTGTTCTCTGCTG	2	Ccr9-/-	1.94903
GCGGGTTTCACTTACT	0	0.828782		CCTAAAGTCCTTCAAT	0	1.9541		TGGTTCCTCGATAGAA	0	1.37068		ATCATCTAGGCGATAC	1	Ccr9+/+	0.1166	TCCCGATAGGCCATAG	0	Ccr9-/-	0.666055		GAATAAGGTCTAGCCG	1	Ccr9+/+	1.77433	GAAGCAGGTTTGACTG	0	Ccr9-/-	0.892079		GTATTCTCAGCTCGCA	2	Ccr9+/+	1.62887	CTGGTCTTCCAGAGGA	2	Ccr9-/-	3.18941
GCTCCTACATTCACTT	0	1.71367		CCTACACCAGCTTAAC	0	0.992076		TGTATTCGTCTCCACT	0	1.6162		ATCATGGAGACTCGGA	1	Ccr9+/+	0.168619	TCGAGGCAGAGGTACC	0	Ccr9-/-	1.37637		GACACGCCATTCTCAT	1	Ccr9+/+	1.60717	GAAGCAGTCGCGCCAA	0	Ccr9-/-	1.89731		GTATTCTCATCACCCT	2	Ccr9+/+	1.51239	CTTAGGAGTATCTGCA	2	Ccr9-/-	2.354
GCTCCTAGTAGAGGAA	0	0.92789		CCTACACGTGCAGGTA	0	1.38814		TGTCCCAGTGGACGAT	0	1.61964		ATCATGGGTCTCTTAT	1	Ccr9+/+	0.261615	TCGAGGCTCCAATGGT	0	Ccr9-/-	0.883312		GACAGAGAGGGCATGT	1	Ccr9+/+	0.359166	GAATGAAAGGGAAACA	0	Ccr9-/-	1.02075		GTCCTCAGTCATCGGC	2	Ccr9+/+	1.19022	GACACGCAGTCAAGGC	2	Ccr9-/-	2.2096
GCTCCTAGTCTAACGT	0	0.738478		CCTTACGGTCCGCTGA	0	0.912361		TGTGTTTGTGAACCTT	0	1.0917		ATCCACCGTCCAAGTT	1	Ccr9+/+	0.313732	TCGAGGCTCTTGCATT	0	Ccr9-/-	0.659151		GACAGAGGTGCGATAG	1	Ccr9+/+	2.25633	GAATGAATCTACTTAC	0	Ccr9-/-	1.51043		GTCGTAAGTTCATGGT	2	Ccr9+/+	1.3212	GACACGCGTAAGCACG	2	Ccr9-/-	1.68863
GCTCCTATCTCCAACC	0	0.655725		CCTTCCCAGTAGCGGT	0	2.7215		TGTTCCGAGGGAAACA	0	0.5102		ATCTACTCAATAGCAA	1	Ccr9+/+	0.753696	TCGCGAGCACAACGTT	0	Ccr9-/-	0.847884		GACCAATCACTTCGAA	1	Ccr9+/+	0.835805	GACACGCAGGAACTGC	0	Ccr9-/-	0.939899		GTCTCGTCACGAAGCA	2	Ccr9+/+	1.2915	GACAGAGTCGAATCCA	2	Ccr9-/-	1.64209
GCTGCAGAGAGGTTGC	0	1.22186		CCTTCGATCACTTATC	0	2.80642		TTAGGCAGTACATGTC	0	1.26461		ATGCGATGTCGGCATC	1	Ccr9+/+	1.1432	TCGCGAGTCCGTAGTA	0	Ccr9-/-	0.781381		GACCAATCAGTTCCCT	1	Ccr9+/+	1.49329	GACACGCTCAGTTAGC	0	Ccr9-/-	0.943361		GTCTCGTGTCTGCAAT	2	Ccr9+/+	1.81056	GACCAATGTAGCCTAT	2	Ccr9-/-	1.42253
GCTGCAGGTCTCTCGT	0	0.679483		CGAACATTCTTTCCTC	0	0.560972		TTAGTTCGTGGTTTCA	0	1.12384		ATGCGATTCCAGGGCT	1	Ccr9+/+	0.558721	TCGCGAGTCCTTGACC	0	Ccr9-/-	1.05521		GACCTGGCAGCTGCTG	1	Ccr9+/+	0.729463	GACCTGGTCTCGAGTA	0	Ccr9-/-	0.875728		GTCTTCGTCTCGATGA	2	Ccr9+/+	1.2018	GACGCGTAGCAGGTCA	2	Ccr9-/-	1.6911
GCTGCGAAGATGTCGG	0	1.35798		CGAGCACAGCCAGTTT	0	1.35113		TTAGTTCTCCTGTAGA	0	1.40148		ATGGGAGCACAGCGTC	1	Ccr9+/+	1.24903	TCGCGAGTCTCTAGGA	0	Ccr9-/-	1.35868		GACGGCTGTGCGAAAC	1	Ccr9+/+	1.69274	GACGGCTGTTGGTTTG	0	Ccr9-/-	1.69333		GTCTTCGTCTGTCTAT	2	Ccr9+/+	1.31517	GACGGCTCAAGCCATT	2	Ccr9-/-	1.68126
GCTGCGATCTCCAGGG	0	2.22495		CGCCAAGCAGTTCCCT	0	1.16286		TTATGCTCACTATCTT	0	3.67703		ATGGGAGCATACTCTT	1	Ccr9+/+	0.550465	TCGCGTTCAGGGTATG	0	Ccr9-/-	0.633582		GACTAACCATGCCACG	1	Ccr9+/+	1.99972	GACGTGCTCCAGATCA	0	Ccr9-/-	2.37658		GTGAAGGTCACAATGC	2	Ccr9+/+	1.07836	GATCTAGCAACTGCGC	2	Ccr9-/-	2.30649
GCTGCTTAGCTAAACA	0	1.18264		CGCTGGATCGTTTATC	0	0.623835		TTCCCAGAGGCTATCT	0	1.29789		ATGGGAGTCCGTTGCT	1	Ccr9+/+	1.32486	TCGGGACCACGGTAAG	0	Ccr9-/-	0.888792		GACTAACGTGCAGGTA	1	Ccr9+/+	0.663783	GACGTGCTCGAGAACG	0	Ccr9-/-	2.13589		GTGCGGTCAAGAGTCG	2	Ccr9+/+	1.53483	GCAATCACAGCTGTTA	2	Ccr9-/-	1.23112
GCTGCTTGTTATCCGA	0	1.77759		CGGACGTAGTCGTTTG	0	2.32413		TTCTACACAACAACCT	0	2.64037		ATGGGAGTCTGTTTGT	1	Ccr9+/+	0.395505	TCGGGACCAGGACCCT	0	Ccr9-/-	2.05754		GACTACACAAGTTCTG	1	Ccr9+/+	0.613217	GACGTTATCAGCCTAA	0	Ccr9-/-	0.843962		GTGCTTCAGGCAGTCA	2	Ccr9+/+	0.852214	GCAGCCATCCTATGTT	2	Ccr9-/-	1.37126
GCTGCTTTCAAAGACA	0	0.997514		CGGTTAAAGGCTAGGT	0	1.5898		TTCTCAACAGCCACCA	0	3.30462		ATGTGTGAGAATGTTG	1	Ccr9+/+	1.37673	TCGGTAAAGGTTCCTA	0	Ccr9-/-	1.322		GAGCAGACACCAGATT	1	Ccr9+/+	0.672745	GACGTTATCATGCTCC-1	0	Ccr9-/-	1.12966		GTGCTTCCATATACGC	2	Ccr9+/+	1.73234	GCATACATCAAACCAC	2	Ccr9-/-	1.87387
GCTGCTTTCGTGACAT	0	1.07791		CGTAGGCCAGTTTACG	0	0.883324		TTCTTAGAGGCTATCT	0	1.32533		ATGTGTGCACCCTATC	1	Ccr9+/+	0.18666	TCGGTAAGTAGCTGCC	0	Ccr9-/-	1.8329		GAGTCCGAGAGGTTAT	1	Ccr9+/+	0.592545	GACTAACGTCTAGCCG	0	Ccr9-/-	0.64581		GTGTGCGTCTGCGTAA	2	Ccr9+/+	1.4704	GGTGCGTCACACAGAG	2	Ccr9-/-	1.45779
GCTGGGTAGTCGCCGT	0	1.2769		CGTCAGGTCAGATAAG	0	1.0377		TTCTTAGCACATTTCT	0	1.21089		ATGTGTGGTCCGAGTC	1	Ccr9+/+	1.10075	TCGGTAATCAGTCAGT	0	Ccr9-/-	1.965		GAGTCCGTCTGCTGTC	1	Ccr9+/+	0.654358	GACTACAAGACATAAC	0	Ccr9-/-	1.55619		GTGTTAGTCTAACTTC	2	Ccr9+/+	1.37593	GTATCTTGTTCGTGAT	2	Ccr9-/-	1.46942
GCTGGGTCACGCTTTC	0	1.36466		CGTTAGACATTCTCAT	0	1.28156		TTGCCGTCATCGATTG	0	1.35054		ATTACTCAGTCAAGGC	1	Ccr9+/+	0.342682	TCGTAGAAGGCATGTG	0	Ccr9-/-	1.76064		GATCGTACAACACCTA	1	Ccr9+/+	0.818242	GACTACAAGGCTAGAC	0	Ccr9-/-	2.34828		GTTAAGCGTAAGTTCC	2	Ccr9+/+	1.46975	GTCCTCACAGTCGATT	2	Ccr9-/-	1.4565
GCTGGGTCAGATGGGT	0	0.915583		CTACACCCAATTGCTG	0	1.44821		TTGCGTCTCAGAGCTT	0	2.32286		ATTACTCCAAGCGAGT	1	Ccr9+/+	0.19558	TCGTAGATCGCCTGTT	0	Ccr9-/-	1.423		GATCTAGAGATGGGTC	1	Ccr9+/+	0.43415	GACTACACATTCCTGC	0	Ccr9-/-	0.819591		GTTACAGCAGTAACGG	2	Ccr9+/+	1.35596	TAAGTGCCATGCCCGA	2	Ccr9-/-	1.52682
GCTGGGTTCCAAGTAC	0	0.651182		CTAGAGTGTGTTCGAT	0	1.65256		TTGGAACCACGCATCG	0	1.59398		ATTATCCCAGCTGCTG	1	Ccr9+/+	0.820846	TCTATTGAGATGCCAG	0	Ccr9-/-	1.07275		GATCTAGTCACGATGT	1	Ccr9+/+	1.39475	GACTACAGTGACTCAT	0	Ccr9-/-	1.13956		TAAACCGCAAGACGTG	2	Ccr9+/+	1.19257	TACGGGCCAGGGTTAG	2	Ccr9-/-	1.84076
GCTTCCACACGACGAA	0	1.51806		CTAGCCTGTACGCACC	0	0.635511		TTGTAGGAGCACCGTC	0	2.21981		ATTATCCCAGTCACTA	1	Ccr9+/+	0.464894	TCTATTGGTGTAATGA	0	Ccr9-/-	0.668082		GATGCTAGTCGCGAAA	1	Ccr9+/+	1.42234	GACTACATCGCCTGAG	0	Ccr9-/-	0.955966		TAAACCGCAATCTACG	2	Ccr9+/+	1.23483	TACGGTAGTAGGAGTC	2	Ccr9-/-	0.831201
GCTTCCAGTATAGGGC	0	1.75955		CTAGTGAGTAGGACAC	0	1.08987		TTTCCTCCAAGAGGCT-1	0	1.27599		ATTATCCTCATACGGT	1	Ccr9+/+	0.247845	TCTCATAAGTGAAGTT	0	Ccr9-/-	1.18188		GATGCTATCCTTTCGG	1	Ccr9+/+	2.02143	GAGCAGATCAGCAACT	0	Ccr9-/-	1.6231		TAAACCGCATCACCCT	2	Ccr9+/+	1.50763	TACTCATCAAGAAAGG	2	Ccr9-/-	1.50356
GCTTCCATCTCCAACC	0	2.13957		CTAGTGATCACCTCGT	0	1.34155		TTTGGTTCACTTCGAA	0	1.57263		ATTCTACCATTGGCGC	1	Ccr9+/+	0.679336	TCTCATACATCCGCGA	0	Ccr9-/-	0.845284		GCAAACTAGCAACGGT	1	Ccr9+/+	2.04924	GAGGTGACACACATGT	0	Ccr9-/-	2.82395		TAAGAGACAGGATTGG	2	Ccr9+/+	1.58287	TACTCATCACCAACCG	2	Ccr9-/-	2.22186
GCTTCCATCTTTCCTC	0	1.25739		CTCATTATCCTTGGTC	0	0.619901		TTTGTCATCGCTTAGA	0	2.51722		ATTGGTGTCATACGGT	1	Ccr9+/+	0.642745	TCTCTAAAGATCTGAA	0	Ccr9-/-	1.80054		GCAATCACATCGACGC	1	Ccr9+/+	1.07632	GAGGTGAGTTCGTTGA	0	Ccr9-/-	0.992944		TAAGAGATCCGGGTGT	2	Ccr9+/+	1.29842	TACTCATGTTCTCATT	2	Ccr9-/-	1.88381
GCTTGAAAGGGCTTGA	0	0.856867		CTCCTAGAGGGAGTAA	0	1.3142		AAAGTAGTCTTTAGGG	1	1.34037		ATTGGTGTCTGTTTGT	1	Ccr9+/+	0.0516734	TCTCTAACAAGTTCTG	0	Ccr9-/-	1.84211		GCACATACATGGGAAC	1	Ccr9+/+	0.932342	GATCGATTCAGTCAGT	0	Ccr9-/-	1.94901		TAAGTGCTCTTCAACT	2	Ccr9+/+	1.11227	TAGGCATCATTACCTT	2	Ccr9-/-	1.47105
GCTTGAAGTTGTTTGG	0	0.635239		CTCCTAGGTTGGTGGA	0	1.5602		AACCGCGAGTCCGGTC	1	1.9477		ATTTCTGGTTACTGAC	1	Ccr9+/+	0.609599	TCTCTAATCGGTGTTA	0	Ccr9-/-	0.981396		GCACATATCTCCGGTT	1	Ccr9+/+	0.689501	GATCGCGTCCACTCCA	0	Ccr9-/-	2.095		TACTCATAGTCAAGGC	2	Ccr9+/+	1.97298	TAGTGGTCAAATACAG	2	Ccr9-/-	1.12751
GGAAAGCAGTGTTGAA	0	1.33587		CTGAAACGTCCAGTGC	0	0.73384		AAGACCTCACAAGTAA	1	1.49784		CAACCAATCGCCCTTA	1	Ccr9+/+	0.231819	TCTGAGAAGAGTACCG	0	Ccr9-/-	0.426211		GCACTCTAGGGCATGT	1	Ccr9+/+	1.4316	GATCGTACAAGCCATT	0	Ccr9-/-	1.37286		TACTCATCAGCCAATT	2	Ccr9+/+	1.59125	TAGTTGGCACCAGGTC	2	Ccr9-/-	2.41732
GGAAAGCCAAGCTGGA	0	1.96037		CTGAAGTTCAGGTAAA	0	0.859351		AAGGCAGAGGCTAGCA	1	1.38505		CAACCTCAGGAGTTTA	1	Ccr9+/+	0.81335	TCTGAGAAGGACGAAA	0	Ccr9-/-	1.41961		GCACTCTAGTGAAGTT	1	Ccr9+/+	1.05114	GATCGTACAGCGTTCG	0	Ccr9-/-	0.922392		TACTCGCCAAGCCGCT	2	Ccr9+/+	1.89537	TATCTCATCCTTAATC	2	Ccr9-/-	0.764029
GGAAAGCTCAACGGCC	0	0.723576		CTTCTCTGTACGCACC	0	1.35429		AATCGGTAGGAATCGC	1	2.3876		CAAGAAACAATGAAAC	1	Ccr9+/+	0.949276	TCTGGAACACTGCCAG	0	Ccr9-/-	1.78618		GCACTCTCAGTCACTA	1	Ccr9+/+	0.807355	GATGCTATCAATACCG	0	Ccr9-/-	0.649479		TACTCGCCAAGGACTG	2	Ccr9+/+	1.21475	TCAGATGCAATGTAAG	2	Ccr9-/-	1.34657
GGAACTTAGGCTAGGT	0	2.13147		GAAACTCTCACTCCTG	0	1.53399		ACACCAATCGGACAAG	1	1.61582		CAAGATCAGAAGCCCA-1	1	Ccr9+/+	0.740402	TCTGGAACAGCAGTTT	0	Ccr9-/-	0.736877		GCAGCCAGTTAGAACA	1	Ccr9+/+	0.876883	GATTCAGTCAACACGT	0	Ccr9-/-	2.22481		TACTCGCTCACCGTAA	2	Ccr9+/+	0.826389	TCAGCAATCGAATGGG	2	Ccr9-/-	2.794
GGAACTTCATCACGTA	0	2.17478		GAACCTAGTTATGCGT	0	1.1732		ACACCGGCAGAGTGTG	1	1.06885		CAAGGCCCAATCCGAT	1	Ccr9+/+	0.997062	TCTGGAATCACTATTC	0	Ccr9-/-	0.939978		GCAGTTAAGTAACCCT	1	Ccr9+/+	1.58153	GCAAACTTCACCATAG	0	Ccr9-/-	1.61692		TACTTACAGTTACCCA	2	Ccr9+/+	1.35368	TCAGGATCATACTCTT	2	Ccr9-/-	1.39368
GGAATAATCCCAAGTA	0	0.901071		GAAGCAGGTGTTTGGT	0	1.23919		ACCAGTATCCAAAGTC	1	0.310118		CAAGTTGAGTCGCCGT	1	Ccr9+/+	0.246664	TCTTCGGAGGACTGGT	0	Ccr9-/-	1.61473		GCAGTTAGTCGAGATG	1	Ccr9+/+	0.599805	GCAATCAAGGCAGTCA	0	Ccr9-/-	1.32043		TACTTACTCACCCTCA	2	Ccr9+/+	1.59137	TCAGGTATCAGGCGAA	2	Ccr9-/-	1.96485
GGACAAGCAATAGAGT	0	1.58335		GAATAAGCACTTCGAA	0	1.10429		ACCTTTACAGCGATCC	1	2.18216		CACACCTAGCTGTTCA	1	Ccr9+/+	0.138748	TCTTCGGAGTCCAGGA	0	Ccr9-/-	1.78646		GCAGTTAGTTGATTGC	1	Ccr9+/+	1.04246	GCACATACAGGTTTCA	0	Ccr9-/-	1.39953		TACTTACTCCTTCAAT	2	Ccr9+/+	0.744299	TCATTACTCTTTAGTC	2	Ccr9-/-	1.61811
GGACAAGTCGTAGGTT	0	0.728298		GAATAAGTCGCCAAAT	0	1.40036		ACGCCAGAGCGATATA	1	1.51239		CACACCTGTAAGTGGC	1	Ccr9+/+	0.655155	TCTTTCCAGCACAGGT	0	Ccr9-/-	0.90227		GCATACATCTCGGACG	1	Ccr9+/+	1.52582	GCACATATCTTCAACT	0	Ccr9-/-	1.00319		TACTTGTAGGCCCGTT	2	Ccr9+/+	1.09253	TCGAGGCGTTCCGGCA	2	Ccr9-/-	1.68167
GGACAGAAGGAGCGAG	0	0.830961		GACACGCAGGATCGCA	0	2.40823		ACGGGCTCACGGTTTA	1	1.20085		CACAGGCCAAAGGAAG	1	Ccr9+/+	1.2231	TCTTTCCAGGCATTGG	0	Ccr9-/-	1.7102		GCATGCGAGGAGTACC	1	Ccr9+/+	1.79012	GCACTCTCACAGAGGT	0	Ccr9-/-	0.987262		TAGCCGGGTAAGAGGA	2	Ccr9+/+	1.09087	TCGCGAGCAAGCCGTC	2	Ccr9-/-	1.89942
GGACAGACAGTGAGTG	0	1.66764		GACAGAGGTCAGGACA	0	1.44932		ACGTCAAAGGTGACCA	1	1.71234		CACAGGCTCGTCGTTC	1	Ccr9+/+	1.29232	TGAAAGAAGCTGTTCA	0	Ccr9-/-	1.27849		GCATGTAAGTGTCCAT	1	Ccr9+/+	0.98948	GCACTCTTCACCTTAT	0	Ccr9-/-	0.21014		TAGTTGGGTAGCTAAA	2	Ccr9+/+	0.619987	TCGTACCCAGGACGTA	2	Ccr9-/-	2.06565
GGACAGATCCCTCTTT	0	0.879615		GACCAATAGTACGCGA	0	0.618641		ACGTCAACAATGAATG	1	1.49818		CACATTTAGTGGCACA	1	Ccr9+/+	1.27605	TGAAAGAAGTCAAGGC	0	Ccr9-/-	0.784447		GCATGTACATGACATC	1	Ccr9+/+	1.71332	GCAGCCAAGACAGGCT-1	0	Ccr9-/-	0.785926		TATCAGGGTGCACGAA	2	Ccr9+/+	0.870911	TCTCTAAAGAGGTAGA	2	Ccr9-/-	1.72421
GGACATTAGGGCATGT	0	2.27922		GAGCAGACAATTGCTG	0	0.962354		ACTATCTTCACAACGT	1	2.00616		CACATTTTCGTCTGAA	1	Ccr9+/+	1.53245	TGACAACGTCGTGGCT	0	Ccr9-/-	1.80207		GCCAAATCATATGGTC	1	Ccr9+/+	0.46583	GCAGCCACACAAGTAA	0	Ccr9-/-	1.80772		TATCAGGGTTTGTTGG	2	Ccr9+/+	2.05708	TCTCTAAGTTGCGTTA	2	Ccr9-/-	1.55603
GGACATTGTTACGCGC	0	1.63394		GAGGTGAGTAAACGCG	0	0.503178		ACTGAGTGTACAGCAG	1	1.87313		CACATTTTCTTGAGAC	1	Ccr9+/+	0.607738	TGACAACTCCTAGAAC	0	Ccr9-/-	1.59151		GCCAAATTCGAGGTAG	1	Ccr9+/+	0.630784	GCAGCCAGTGCATCTA	0	Ccr9-/-	1.76434		TATCAGGTCTTTCCTC	2	Ccr9+/+	1.36864	TGACTAGTCATGTCTT	2	Ccr9-/-	0.718471
GGACATTTCTTGGGTA	0	1.40767		GATCAGTCAAGCTGAG	0	0.360884		AGACGTTGTACTTGAC	1	1.32795		CACCAGGCAGATCTGT	1	Ccr9+/+	0.0876053	TGACGGCAGTGGACGT	0	Ccr9-/-	0.305895		GCGACCATCGCCCTTA	1	Ccr9+/+	1.78497	GCAGTTAGTAGGGACT	0	Ccr9-/-	1.12312		TATTACCGTTCACCTC	2	Ccr9+/+	0.971008	TGACTTTTCCCAAGTA	2	Ccr9-/-	1.59175
GGACGTCCAGGAATCG	0	1.62696		GATCAGTGTGTTGAGG	0	0.980648		AGACGTTGTTCACGGC	1	1.11717		CACCAGGTCGGACAAG	1	Ccr9+/+	0.408031	TGACGGCCACTTCTGC	0	Ccr9-/-	1.35868		GCGACCATCTTCGGTC	1	Ccr9+/+	0.952676	GCATACAGTGCACGAA	0	Ccr9-/-	2.13129		TATTACCTCTCCTATA	2	Ccr9+/+	1.36314	TGAGAGGGTGTGACCC	2	Ccr9-/-	3.0424
GGACGTCTCGGAGGTA	0	0.670115		GATCGTAAGGAGCGAG	0	1.93959		AGAGCTTGTCTGGAGA	1	1.51444		CACCTTGCACAAGACG	1	Ccr9+/+	0.359775	TGACGGCCATGTAAGA	0	Ccr9-/-	0.87343		GCGAGAATCCGTCATC	1	Ccr9+/+	0.653913	GCATGATAGACCGGAT	0	Ccr9-/-	0.819591		TCACAAGAGACTTTCG	2	Ccr9+/+	1.12168	TGATTTCCATCCGTGG	2	Ccr9-/-	2.13431
GGAGCAAAGGGCTTGA	0	0.591602		GATCTAGCATGCAATC	0	0.807165		AGATCTGGTGGGTATG	1	1.85184		CACTCCAAGGAGTTTA	1	Ccr9+/+	0.276201	TGACTAGCAAAGTGCG	0	Ccr9-/-	2.01654		GCGCAGTGTCGTGGCT	1	Ccr9+/+	1.45954	GCATGATGTATATGGA	0	Ccr9-/-	0.850399		TCACAAGCAGTCAGAG	2	Ccr9+/+	1.18484	TGCACCTAGCCATCGC	2	Ccr9-/-	2.09944
GGAGCAATCCACGTGG	0	1.77908		GCAAACTGTTCTGAAC	0	0.915466		AGCGGTCTCGTAGGTT	1	1.49818		CACTCCAAGTCAAGGC	1	Ccr9+/+	0.76824	TGACTTTGTAGTACCT	0	Ccr9-/-	1.11739		GCGGGTTCAAGCTGGA	1	Ccr9+/+	0.105867	GCATGATGTGTTCGAT	0	Ccr9-/-	0.934852		TCAGATGGTGCCTGTG	2	Ccr9+/+	1.3256	TGCGCAGCATGGGAAC	2	Ccr9-/-	1.31599
GGATGTTAGTAGTGCG	0	0.715154		GCACATAGTGCGATAG	0	0.575306		AGGCCACGTTCGTTGA	1	1.46877		CACTCCACAGAGTGTG	1	Ccr9+/+	0.98919	TGACTTTGTTGGTGGA	0	Ccr9-/-	2.41831		GCTCTGTAGGGCACTA	1	Ccr9+/+	0.843962	GCATGCGAGATCTGCT	0	Ccr9-/-	1.59526		TCAGCTCAGCTCAACT	2	Ccr9+/+	1.27729	TGCTACCGTAGGGTAC	2	Ccr9-/-	1.43527
GGATGTTAGTGTACGG	0	1.19361		GCACTCTCACCAGCAC	0	1.34525		AGGCCACTCAGCTCGG	1	1.52337		CACTCCATCTATCCTA	1	Ccr9+/+	1.28908	TGAGAGGCAGGCAGTA	0	Ccr9-/-	1.52607		GCTCTGTAGGTGTTAA	1	Ccr9+/+	0.435649	GCATGTAAGCTGTCTA	0	Ccr9-/-	0.969999		TCAGGATAGCGACGTA	2	Ccr9+/+	1.57554	TGGACGCAGCGAAGGG	2	Ccr9-/-	1.46618
GGATGTTGTTGGACCC	0	0.836071		GCATACAGTACAAGTA	0	0.590811		AGTCTTTCAGATCCAT	1	0.889034		CAGAGAGGTTACTGAC	1	Ccr9+/+	1.02936	TGAGCATCAAGTAGTA	0	Ccr9-/-	1.12638		GCTCTGTTCTGATACG	1	Ccr9+/+	3.31245	GCATGTACAATTCCTT	0	Ccr9-/-	1.01408		TCATTACCAGCTGTAT	2	Ccr9+/+	0.649607	TGGCCAGTCACATAGC	2	Ccr9-/-	1.67327
GGATGTTGTTTCCACC	0	1.18787		GCATGATAGACCCACC	0	2.06084		AGTGTCAGTTGTGGCC	1	1.61202		CAGAGAGTCACAACGT-1	1	Ccr9+/+	0.249177	TGAGCATCACAGATTC	0	Ccr9-/-	1.7494		GCTGCGAGTCGGCATC	1	Ccr9+/+	1.44755	GCATGTATCGAACGGA	0	Ccr9-/-	2.9081		TCATTACTCTTAGCCC	2	Ccr9+/+	0.888092	TTAACTCGTAGGGACT	2	Ccr9-/-	1.10108
GGCAATTAGGGTATCG	0	0.852362		GCATGTACACTACAGT	0	1.40748		AGTTGGTAGGTAGCTG	1	1.63235		CAGATCAAGTAGGTGC	1	Ccr9+/+	1.26567	TGAGCATGTGTTGGGA	0	Ccr9-/-	1.45213		GCTGCTTGTCTTGATG	1	Ccr9+/+	2.38242	GCCAAATGTCTCTCGT	0	Ccr9-/-	0.86967		TCATTTGGTCAAAGCG	2	Ccr9+/+	1.51103	TTATGCTCAGATGGGT	2	Ccr9-/-	1.71741
GGCCGATCACGCCAGT	0	0.747505		GCATGTATCAGCTGGC	0	1.37751		ATCACGACATGTAGTC	1	1.13843		CAGATCAAGTATGACA	1	Ccr9+/+	0.26618	TGAGCCGAGCGATATA	0	Ccr9-/-	1.29491		GCTGCTTGTTAGAACA	1	Ccr9+/+	0.466891	GCCAAATTCTTACCGC	0	Ccr9-/-	0.544779		TCATTTGGTTCGCGAC	2	Ccr9+/+	1.96539	TTCCCAGAGGCTCAGA	2	Ccr9-/-	1.60371
GGCCGATCAGTATCTG	0	0.859508		GCATGTATCCATGCTC	0	0.914134		ATCACGATCGTGTAGT	1	2.04565		CAGATCACAGTTTACG	1	Ccr9+/+	0.590566	TGAGCCGAGTTATCGC	0	Ccr9-/-	1.50679		GCTGGGTCACCGAATT	1	Ccr9+/+	0.0832893	GCCTCTACACCGAATT	0	Ccr9-/-	1.00697		TCCACACGTCACCTAA	2	Ccr9+/+	1.00824	TTCTCAAGTCGAACAG	2	Ccr9-/-	1.79442
GGCCGATTCAGGATCT	0	1.49895		GCATGTATCGATAGAA	0	0.538553		ATCATCTAGACTAAGT	1	1.49918		CAGCAGCCAATGAAAC	1	Ccr9+/+	0.18732	TGAGGGAGTGTGAAAT	0	Ccr9-/-	1.29037		GCTTCCACACACCGAC	1	Ccr9+/+	1.27957	GCCTCTACAGGGCATA	0	Ccr9-/-	1.35488		TCGAGGCGTTCCCTTG	2	Ccr9+/+	1.43246	TTGAACGGTAGAAGGA	2	Ccr9-/-	1.52838
GGCCGATTCATCGCTC	0	1.90306		GCCAAATCAAGGTTTC	0	0.559079		ATCATCTCATCGGGTC	1	1.799		CAGCAGCGTCGAACAG	1	Ccr9+/+	0.591148	TGATTTCCATTCTTAC	0	Ccr9-/-	2.08421		GCTTCCATCCACGAAT	1	Ccr9+/+	1.05775	GCCTCTATCTTATCTG	0	Ccr9-/-	1.82578		TCGTACCCATTGGTAC	2	Ccr9+/+	1.53169	AACACGTCAGCTGTTA	2	Ccr9-/-	1.78214
GGCGACTAGCCTATGT	0	2.30495		GCCTCTACACCCATGG	0	1.61505		ATCCACCAGCTCAACT	1	1.05039		CAGCATAGTAGGACAC	1	Ccr9+/+	0.752878	TGCACCTAGCTAGTTC	0	Ccr9-/-	1.26583		GCTTGAAAGATCTGCT	1	Ccr9+/+	0.792189	GCGCAGTAGTTAGCGG	0	Ccr9-/-	1.7719		TCTATTGAGACGCACA	2	Ccr9+/+	1.06444	AACACGTGTGAGGCTA	2	Ccr9-/-	0.858789
GGCGACTGTTCGCGAC	0	0.759611		GCCTCTAGTACCTACA	0	0.727286		ATCCGAACACCGAATT	1	1.83574		CAGCATATCTGCGTAA	1	Ccr9+/+	0.0599204	TGCACCTCACATGTGT	0	Ccr9-/-	0.563675		GCTTGAAGTCCTCTTG	1	Ccr9+/+	1.12966	GCGCAGTTCGCCTGTT	0	Ccr9-/-	1.05505		TCTATTGTCTTCCTTC	2	Ccr9+/+	1.62964	ACCGTAAAGATGGCGT	2	Ccr9-/-	1.38713
GGCGACTTCAACACCA	0	1.67393		GCGACCACAGTAAGCG	0	1.25071		ATCTGCCAGAGTGAGA	1	1.1954		CAGCTAAAGTATTGGA	1	Ccr9+/+	0.36338	TGCCAAAAGTTCGATC	0	Ccr9-/-	1.5122		GGAAAGCTCTGGGCCA	1	Ccr9+/+	1.64113	GCGCCAAGTATCAGTC-1	0	Ccr9-/-	1.20179		TCTCATAAGTAGTGCG	2	Ccr9+/+	1.44282	ACGAGGACACACGCTG	2	Ccr9-/-	0.762729
GGCTCGAAGGAACTGC	0	1.79371		GCGCAACAGGAGTCTG	0	1.56574		ATTACTCCAGGGCATA	1	1.07268		CAGCTAACACCCTATC	1	Ccr9+/+	0.361574	TGCCCATTCAGTGCAT	0	Ccr9-/-	1.51012		GGAACTTCAAACAACA	1	Ccr9+/+	0.847575	GCGCGATAGAGAGCTC	0	Ccr9-/-	2.16989		TCTCATACACAGGTTT	2	Ccr9+/+	1.23334	ACGATGTTCGCAAACT	2	Ccr9-/-	0.364042
GGCTCGAAGTTCGCAT	0	1.74759		GCGCCAAAGACTTGAA	0	0.731143		ATTCTACTCTTAGAGC	1	1.337		CAGCTGGCATGTTCCC	1	Ccr9+/+	0.878646	TGCGCAGAGACTCGGA	0	Ccr9-/-	0.635792		GGACAGAAGGTCGGAT	1	Ccr9+/+	1.05478	GCTCCTACACACCGCA	0	Ccr9-/-	1.38097		TGAAAGAAGAAAGTGG	2	Ccr9+/+	1.01196	ACGCAGCAGACAGACC	2	Ccr9-/-	1.28017
GGCTCGACATGCAACT	0	0.975657		GCGCCAATCAATCTCT	0	1.87694		ATTGGACTCCAGTAGT	1	1.71995		CAGCTGGTCACGACTA	1	Ccr9+/+	1.76871	TGCGCAGCAAAGGAAG	0	Ccr9-/-	1.79978		GGACAGAAGTAGGTGC	1	Ccr9+/+	2.73726	GCTCCTAGTAGGCATG	0	Ccr9-/-	1.18817		TGACAACAGTGAATTG	2	Ccr9+/+	1.97899	ACGCCAGTCGCTAGCG	2	Ccr9-/-	1.29629
GGCTCGAGTGTAAGTA	0	0.854611		GCTCCTACAAGTAGTA	0	1.62229		ATTGGTGCACAGACAG	1	1.47301		CAGGTGCAGGTACTCT	1	Ccr9+/+	1.13349	TGCGCAGTCCCACTTG	0	Ccr9-/-	1.76393		GGACATTCACATGACT	1	Ccr9+/+	1.03889	GCTCTGTTCTGATACG-1	0	Ccr9-/-	2.47146		TGACAACCAAACAACA	2	Ccr9+/+	1.51512	ACGGCCAGTGACTACT	2	Ccr9-/-	0.885433
GGCTGGTAGATGTGTA	0	1.59318		GCTCCTACAGTCAGCC	0	2.05651		CACAAACTCTTAGCCC	1	1.0969		CAGTAACCAAAGGAAG	1	Ccr9+/+	1.07192	TGCGGGTAGTAAGTAC	0	Ccr9-/-	0.925413		GGACGTCAGACCGGAT	1	Ccr9+/+	0.763411	GCTGCAGAGCCAGTAG	0	Ccr9-/-	1.27687		TGACGGCCAGACAAAT	2	Ccr9+/+	2.04448	ACGGGCTAGACCCACC	2	Ccr9-/-	1.30298
GGCTGGTAGTCTCGGC	0	0.997514		GCTCCTAGTCGCATCG	0	2.06269		CACACTCGTTTGCATG	1	1.29415		CAGTAACTCCAATGGT	1	Ccr9+/+	0.558475	TGCGTGGAGAGGTTAT	0	Ccr9-/-	1.54866		GGACGTCTCCGCATAA	1	Ccr9+/+	0.880783	GCTGGGTCATTAACCG	0	Ccr9-/-	0.897906		TGAGAGGCACAACGTT	2	Ccr9+/+	1.90399	ACTGCTCCACTGTTAG	2	Ccr9-/-	1.40208
GGCTGGTGTAATCGTC	0	0.834059		GCTGCTTTCACCCGAG	0	0.670911		CACAGTATCTGTACGA	1	2.38365		CATATGGCACATGTGT	1	Ccr9+/+	0.0510681	TGCGTGGCAGCATGAG	0	Ccr9-/-	1.42564		GGAGCAATCATGCAAC	1	Ccr9+/+	0.923741	GCTTCCAAGAGTACAT	0	Ccr9-/-	2.00387		TGAGCATAGTGTTAGA	2	Ccr9+/+	1.51992	AGAATAGGTTAAGTAG-1	2	Ccr9-/-	1.91991
GGCTGGTTCGTACGGC	0	0.569419		GCTTGAAAGCAATCTC	0	0.78905		CACCACTAGAATAGGG	1	1.21985		CATATGGGTTAAGGGC	1	Ccr9+/+	0.844913	TGCTACCAGCAGGCTA	0	Ccr9-/-	0.622909		GGAGCAATCGCTTGTC	1	Ccr9+/+	1.49562	GCTTCCAGTGCCTGGT	0	Ccr9-/-	1.27386		TGAGCCGCACAAGTAA	2	Ccr9+/+	1.25846	AGAGCGACAGTCAGAG	2	Ccr9-/-	1.50188
GGCTGGTTCTGTGCAA	0	1.35833		GGAAAGCCACGAAATA	0	2.25384		CACCAGGTCCTGCTTG	1	1.99888		CATATTCCATAGTAAG	1	Ccr9+/+	1.26971	TGCTACCAGCCAGAAC	0	Ccr9-/-	1.32402		GGATTACAGTGAACGC	1	Ccr9+/+	2.2405	GCTTGAAGTACGCACC	0	Ccr9-/-	1.14898		TGAGCCGTCGCCAGCA	2	Ccr9+/+	1.22547	AGCCTAAAGACAATAC	2	Ccr9-/-	1.04569
GGGAATGCAAGTACCT	0	1.05521		GGAATAACACTAGTAC	0	0.900294		CAGATCACACATTTCT	1	1.47432		CATATTCGTCTAAACC	1	Ccr9+/+	0.142131	TGCTACCCATGCAATC	0	Ccr9-/-	0.822283		GGCCGATAGAAACGCC	1	Ccr9+/+	0.798512	GCTTGAATCAAACCAC	0	Ccr9-/-	0.939899		TGAGGGAAGGACACCA	2	Ccr9+/+	1.3904	AGGTCATTCAACCAAC	2	Ccr9-/-	1.27625
GGGAATGGTCTTTCAT	0	0.711752		GGAATAACATATGGTC	0	1.03061		CAGCATAGTTCTCATT	1	1.00436		CATATTCTCCCAAGTA	1	Ccr9+/+	0.713915	TGCTGCTAGACTGGGT	0	Ccr9-/-	1.55798		GGCCGATAGGTGCTAG	1	Ccr9+/+	1.05208	GGAAAGCGTGCAGACA	0	Ccr9-/-	2.07951		TGCCAAAAGCACGCCT	2	Ccr9+/+	1.60597	AGTGTCACACTAAGTC	2	Ccr9-/-	2.43577
GGGAATGGTGACTACT	0	0.633031		GGACATTAGTAGATGT	0	1.78594		CATATTCCATACTACG	1	1.42655		CATCAGATCAGTCAGT	1	Ccr9+/+	0.0638389	TGCTGCTGTTCCATGA	0	Ccr9-/-	0.527517		GGCGACTCACGTCAGC	1	Ccr9+/+	2.01265	GGAATAAAGGCCCTTG	0	Ccr9-/-	0.957144		TGCCCATCAACGATGG	2	Ccr9+/+	1.35111	CAAGTTGAGAAGGTTT	2	Ccr9-/-	1.3733
GGGACCTAGGCTCTTA	0	0.804524		GGATTACAGATATGGT	0	0.913468		CATCCACTCTCCCTGA	1	2.13684		CATCGGGGTGTGCCTG	1	Ccr9+/+	1.35997	TGGCCAGGTACACCGC	0	Ccr9-/-	0.684809		GGCTCGAAGATATGCA	1	Ccr9+/+	1.72228	GGAATAAGTAAGGGCT	0	Ccr9-/-	2.02726		TGCCCTACATTACGAC	2	Ccr9+/+	1.1424	CACAGGCTCGTTACGA	2	Ccr9-/-	0.966616
GGGACCTCACCCAGTG	0	1.75012		GGCTGGTCATGTCGAT	0	0.606883		CATCGAACACGAAACG	1	1.59286		CATGACATCTCGCTTG	1	Ccr9+/+	0.432865	TGGCGCACAGTCGTGC	0	Ccr9-/-	0.807337		GGCTCGACAGTAACGG	1	Ccr9+/+	0.656886	GGAATAATCCTCCTAG	0	Ccr9-/-	1.63475		TGCTACCAGACAAAGG	2	Ccr9+/+	1.46845	CACAGTATCCTGCAGG	2	Ccr9-/-	1.86157
GGGACCTTCATGCATG	0	2.11189		GGGAGATGTAATCGTC	0	0.710623		CATGGCGGTACTCTCC	1	2.23357		CATGCCTAGCAGGTCA	1	Ccr9+/+	0.564173	TGGCGCATCTGAGGGA	0	Ccr9-/-	1.42187		GGGAATGCAACACCCG	1	Ccr9+/+	1.222	GGACAGAGTACTTCTT	0	Ccr9-/-	1.63448		TGCTGCTGTGTATGGG	2	Ccr9+/+	1.01401	CACCAGGGTTCAGACT	2	Ccr9-/-	1.14174
GGGACCTTCGGCTTGG	0	1.2432		GGGATGAGTGGCCCTA	0	1.42793		CATGGCGTCCTTTCGG	1	1.64013		CATGCCTGTCCTAGCG	1	Ccr9+/+	0.328282	TGGCTGGAGCGTCAAG	0	Ccr9-/-	2.15598		GGGACCTCAGTCACTA	1	Ccr9+/+	0.603197	GGACATTGTTAAGACA	0	Ccr9-/-	2.06141		TGGACGCTCTTCGGTC	2	Ccr9+/+	1.64601	CAGATCAGTGCCTGGT	2	Ccr9-/-	0.516995
GGGACCTTCTCGATGA	0	1.26835		GGTGTTAGTCATATGC	0	0.605651		CCAATCCCAGCTGCAC	1	1.46133		CATGCCTTCTGATACG	1	Ccr9+/+	0.803332	TGGCTGGAGTGGAGTC	0	Ccr9-/-	0.752062		GGGACCTTCACAGTAC	1	Ccr9+/+	1.11125	GGACGTCCACTTACGA	0	Ccr9-/-	1.13115		TGGCGCAGTTGACGTT	2	Ccr9+/+	1.198	CATCAGAGTCCTCTTG	2	Ccr9-/-	0.339378
GGGAGATAGCCACGCT	0	0.795803		GGTGTTAGTTAGGGTG	0	0.792004		CCAATCCCAGTCCTTC	1	2.30502		CATTCGCAGACGCACA	1	Ccr9+/+	1.136	TGGCTGGCAAGACGTG	0	Ccr9-/-	1.26929		GGGACCTTCTTTAGTC	1	Ccr9+/+	0.505344	GGACGTCGTAAGCACG	0	Ccr9-/-	1.29762		TGGCTGGGTGTGAAAT	2	Ccr9+/+	1.7094	CCAATCCGTAAAGGAG	2	Ccr9-/-	0.669055
GGGAGATGTCTCACCT	0	0.606809		GTAACTGAGGACAGAA	0	0.789787		CCACCTAAGTAGCCGA	1	2.09089		CATTCGCCACCAGGCT	1	Ccr9+/+	0.843432	TGGGAAGAGTACATGA	0	Ccr9-/-	1.55754		GGGAGATGTTAAGAAC	1	Ccr9+/+	1.38016	GGAGCAACATTGAGCT	0	Ccr9-/-	2.31752		TGGGCGTCAGCATGAG	2	Ccr9+/+	1.29816	CCACTACAGGGAAACA	2	Ccr9-/-	1.98173
GGGATGAAGTGCGTGA	0	1.32604		GTAACTGCAGGATCGA	0	1.41001		CCACGGAAGCTGTTCA	1	1.41484		CCAATCCTCGAATCCA	1	Ccr9+/+	1.37924	TGGGAAGAGTATGACA	0	Ccr9-/-	1.54606		GGGCATCGTACGAAAT	1	Ccr9+/+	0.793485	GGATGTTGTCTCACCT	0	Ccr9-/-	2.16554		TGGGCGTTCAGAGGTG	2	Ccr9+/+	1.1578	CCCAGTTTCAACGCTA	2	Ccr9-/-	0.886058
GGGATGAGTAAATGTG	0	0.448882		GTAACTGCATCCCACT	0	0.952442		CCAGCGACAGACTCGC	1	1.18182		CCACCTAGTGGTTTCA-1	1	Ccr9+/+	0.0616695	TGGGAAGGTTATCCGA	0	Ccr9-/-	0.676836		GGGTCTGAGATAGTCA	1	Ccr9+/+	0.186649	GGATTACAGTGAAGAG	0	Ccr9-/-	0.975788		TGTCCCAGTCTAACGT	2	Ccr9+/+	1.07308	CCGGGATCATTGCGGC	2	Ccr9-/-	0.808596
GGGATGAGTGATGTGG	0	1.09306		GTAGGCCAGAACAACT	0	0.697258		CCCATACGTTCAGCGC	1	1.98283		CCACGGACATATGGTC	1	Ccr9+/+	1.3656	TGGGAAGGTTGGTGGA	0	Ccr9-/-	0.695282		GGGTCTGAGATGGGTC	1	Ccr9+/+	1.44152	GGCGACTAGATCTGCT	0	Ccr9-/-	1.23588		TTATGCTTCCTATGTT	2	Ccr9+/+	1.29923	CCTAAAGTCGTCCAGG	2	Ccr9-/-	1.24933
GGGATGAGTGTTTGGT	0	0.726406		GTATCTTTCTTCCTTC	0	0.361228		CCGGTAGTCTTCGAGA	1	0.505662		CCACGGAGTGTCTGAT	1	Ccr9+/+	0.947294	TGGGCGTAGAACAACT	0	Ccr9-/-	0.734325		GGTGAAGCAGCTCGCA	1	Ccr9+/+	1.41297	GGCTCGATCCACGTTC	0	Ccr9-/-	1.47534		TTCGGTCAGACAATAC	2	Ccr9+/+	1.42376	CCTATTATCCAACCAA	2	Ccr9-/-	1.0496
GGGATGATCATCTGCC	0	0.621011		GTGCAGCAGATCCGAG	0	1.33015		CCGTACTTCTCTTATG	1	2.43909		CCACTACGTCCTGCTT	1	Ccr9+/+	1.19911	TGGGCGTTCAATCTCT	0	Ccr9-/-	1.42375		GGTGAAGGTAGCGTCC	1	Ccr9+/+	1.93288	GGCTGGTAGTACACCT	0	Ccr9-/-	1.99511		TTCGGTCCAGTAACGG	2	Ccr9+/+	2.32099	CCTTCGAGTCAGCTAT	2	Ccr9-/-	1.31626
GGGCACTCAGTTCCCT	0	0.680073		GTGCAGCCAAGAAGAG	0	1.55544		CCTACACAGAGTAATC	1	1.91475		CCACTACGTTCGCGAC	1	Ccr9+/+	0.635516	TGGTTAGCAGTAACGG	0	Ccr9-/-	0.90307		GGTGAAGTCAACGGCC	1	Ccr9+/+	0.897256	GGGAATGAGCAGACTG	0	Ccr9-/-	1.71719		TTCTCAAGTAAGTGTA	2	Ccr9+/+	2.05032	CGCGTTTGTGTCGCTG	2	Ccr9-/-	0.901864
GGGCACTGTGACTCAT	0	1.5769		GTGCAGCTCCTTCAAT	0	0.794599		CCTAGCTGTTTGGGCC	1	1.56357		CCACTACTCCCTGACT	1	Ccr9+/+	1.0303	TGTATTCTCTGTCTAT	0	Ccr9-/-	1.35205		GGTGCGTGTCATACTG	1	Ccr9+/+	1.50807	GGGAATGGTAAATACG	0	Ccr9-/-	1.74384		TTCTTAGCATAAAGGT	2	Ccr9+/+	1.28568	CTACACCTCACAAACC	2	Ccr9-/-	0.463626
GGGCACTGTTTGGGCC	0	1.22864		GTGCATAAGACTGGGT	0	1.68119		CCTATTATCGAGAACG	1	1.37754		CCAGCGAGTGGTCTCG	1	Ccr9+/+	1.14882	TGTCCCAAGAGTACAT	0	Ccr9-/-	1.43057		GTAACGTGTTCATGGT	1	Ccr9+/+	1.16301	GGGACCTTCACAACGT	0	Ccr9-/-	0.946607		TTGACTTAGCCTCGTG	2	Ccr9+/+	1.89385	CTCGGAGTCATTCACT	2	Ccr9-/-	0.689152
GGGCACTTCGCCATAA	0	0.680073		GTGCATATCAACACTG	0	0.297779		CCTCTGAGTTCGTTGA	1	1.2294		CCATGTCAGATAGGAG	1	Ccr9+/+	0.169002	TGTGGTAGTGCCTGGT	0	Ccr9-/-	0.586179		GTAACTGAGTGGTCCC	1	Ccr9+/+	1.43659	GGGATGAAGAGGTTGC	0	Ccr9-/-	0.998921		TTGCCGTGTCGTTGTA	2	Ccr9+/+	2.0796	CTTCTCTTCCGTAGGC	2	Ccr9-/-	1.90476
GGGCACTTCTTGACGA	0	0.685106		GTTAAGCTCTTGTACT	0	1.05491		CCTTACGTCGGTTCGG	1	1.79625		CCATTCGAGGATGTAT	1	Ccr9+/+	1.27203	TTAACTCAGTACACCT	0	Ccr9-/-	0.248733		GTAACTGGTAGCACGA	1	Ccr9+/+	1.48842	GGGCACTTCTCTTATG	0	Ccr9-/-	0.746124		TTGCGTCAGAGATGAG	2	Ccr9+/+	0.466801	GAACATCTCTGGCGTG	2	Ccr9-/-	0.945731
GGGCACTTCTTGTACT	0	1.17762		GTTTCTAAGGGATACC	0	1.42063		CGAACATGTTCCCGAG	1	2.33227		CCCAGTTAGTTAGGTA	1	Ccr9+/+	0.359595	TTAACTCGTGATGTGG	0	Ccr9-/-	1.16918		GTAACTGGTTGGACCC	1	Ccr9+/+	0.55344	GGGCATCAGTCGTACT	0	Ccr9-/-	2.1982		TTGCGTCAGCTGATAA	2	Ccr9+/+	2.34023	GAAGCAGCACGAGGTA	2	Ccr9-/-	1.95143
GGGCATCGTTAGATGA	0	2.217		TAAACCGCAACTTGAC	0	1.41892		CGAGAAGAGAGACTAT	1	1.66388		CCCAGTTCAACGATCT	1	Ccr9+/+	0.888007	TTAGGACGTGGTCCGT	0	Ccr9-/-	1.64546		GTACGTACATACTCTT	1	Ccr9+/+	1.08799	GGGTCTGGTGATAAGT	0	Ccr9-/-	0.932342		TTGCGTCGTTCACCTC	2	Ccr9+/+	1.8298	GAATAAGCATCTATGG	2	Ccr9-/-	1.35596
GGGCATCTCCGGGTGT	0	1.58244		TAAACCGGTCAACATC	0	1.17573		CGAGCACCATACAGCT	1	2.31725		CCCTCCTGTCTAACGT	1	Ccr9+/+	1.85949	TTAGGACTCCTTGCCA	0	Ccr9-/-	1.6042		GTACTTTTCTCTGCTG	1	Ccr9+/+	2.2348	GGGTCTGGTTATCCGA	0	Ccr9-/-	1.61026		TTGGCAATCACATAGC	2	Ccr9+/+	1.02417	GACCAATGTTATTCTC	2	Ccr9-/-	0.877053
GGGTCTGAGATATGCA	0	0.851365		TAAGTGCAGCGGATCA	0	0.599534		CGATCGGGTAGTGAAT	1	0.529884		CCGGGATCAGGATTGG	1	Ccr9+/+	0.65815	TTAGGCACACATGGGA	0	Ccr9-/-	2.15268		GTATTCTTCAAACGGG	1	Ccr9+/+	1.10617	GGGTCTGGTTTGTTTC	0	Ccr9-/-	1.58876		TTTACTGCATTTCAGG	2	Ccr9+/+	0.66195	GATTCAGGTGACAAAT	2	Ccr9-/-	0.763639
GGGTCTGTCCAAGTAC	0	0.712369		TACAGTGTCCATGAAC	0	2.29646		CGTCTACAGCTGCGAA	1	1.85184		CCGGGATGTGCGGTAA	1	Ccr9+/+	0.0701965	TTAGGCACAGACGTAG	0	Ccr9-/-	0.990758		GTCAAGTCAGCGTTCG	1	Ccr9+/+	2.65753	GGGTCTGTCAAACCAC	0	Ccr9-/-	1.65404		TTTGTCAGTGTATGGG	2	Ccr9+/+	1.50797	GCGGGTTAGCGGCTTC	2	Ccr9-/-	1.24933
GGGTTGCCACAGAGGT	0	0.995255		TACCTATAGCAGGCTA	0	0.911476		CGTGTAATCAGTTCGA	1	2.53403		CCGGTAGGTCACAAGG	1	Ccr9+/+	0.0430709	TTAGGCATCTTGTATC	0	Ccr9-/-	0.956538		GTCAAGTCATGGTAGG	1	Ccr9+/+	0.78666	GGGTTGCTCATCGCTC	0	Ccr9-/-	0.9922		AACCATGGTTACGGAG	2	Ccr9+/+	1.24405	GCTCTGTAGTTGTAGA	2	Ccr9-/-	1.35111
GGGTTGCTCTCACATT	0	1.57511		TACTCGCTCGGCGCTA	0	0.860786		CGTTAGATCACCCGAG	1	1.75495		CCGTGGATCACTCTTA	1	Ccr9+/+	0.96865	TTAGTTCAGTGGACGT	0	Ccr9-/-	1.57243		GTCAAGTGTATGAAAC	1	Ccr9+/+	1.33047	GGTGAAGTCACGCGGT	0	Ccr9-/-	1.58798		AACCGCGTCGTTTATC	2	Ccr9+/+	1.51889	GGACAGAAGTACACCT	2	Ccr9-/-	1.78894
GGTGAAGAGCGTGAAC	0	1.49485		TACTTACAGGATATAC	0	1.3478		CGTTAGATCACTGGGC	1	1.30271		CCGTTCATCGAATGCT	1	Ccr9+/+	1.06156	TTAGTTCCACCTCGGA	0	Ccr9-/-	1.4969		GTCACAACATACCATG	1	Ccr9+/+	1.3825	GGTGAAGTCCAGAAGG	0	Ccr9-/-	1.06867		AACTCCCAGGCCGAAT	2	Ccr9+/+	1.25592	GGCGACTGTTTAGGAA-1	2	Ccr9-/-	2.34366
GGTGAAGGTTTAGGAA	0	1.42791		TAGTGGTTCCTGCCAT	0	1.70562		CTACACCCAGTAAGAT	1	1.66108		CCTACACGTCGGCTCA	1	Ccr9+/+	1.05691	TTAGTTCCACGGCGTT	0	Ccr9-/-	1.18644		GTCACAAGTTGGACCC	1	Ccr9+/+	0.559079	GGTGCGTCAAGCTGGA	0	Ccr9-/-	1.69682		AAGGCAGAGCCAGAAC	2	Ccr9+/+	0.705947	GGGTCTGAGAGGACGG	2	Ccr9-/-	0.733129
GGTGCGTAGTCCGGTC	0	0.734962		TAGTTGGGTAATTGGA	0	0.898774		CTCACACAGCTAACTC	1	1.32312		CCTACACTCATTGCCC	1	Ccr9+/+	0.201793	TTAGTTCGTAACGTTC	0	Ccr9-/-	0.415475		GTCATTTCAGGAATCG	1	Ccr9+/+	0.435248	GGTGCGTCACAAGTAA	0	Ccr9-/-	1.20704		AATCGGTAGATGGGTC	2	Ccr9+/+	1.49918	GGGTTGCTCTCAACTT	2	Ccr9-/-	1.92198
GGTGTTATCTAGCACA	0	0.986732		TCACGAATCCTGTAGA	0	1.89328		CTCAGAACAATCCAAC	1	1.85645		CCTACCAGTCTCACCT	1	Ccr9+/+	1.42187	TTATGCTAGGACACCA	0	Ccr9-/-	0.627268		GTCGGGTGTCGAGTTT	1	Ccr9+/+	1.12165	GGTGTTACAGGCTCAC	0	Ccr9-/-	1.87071		AATCGGTCACTTACGA	2	Ccr9+/+	1.34969	GTAACTGGTTGCGCAC	2	Ccr9-/-	0.851916
GTAACTGCAGGGTTAG	0	1.31999		TCAGCAAGTTACGCGC	0	0.85751		CTCTAATAGGCGTACA	1	1.60861		CCTATTAGTGCTGTAT	1	Ccr9+/+	0.603899	TTCCCAGAGGCTAGCA	0	Ccr9-/-	1.72203		GTCGGGTTCACTTACT	1	Ccr9+/+	0.698533	GGTGTTACATGGATGG	0	Ccr9-/-	1.67319		ACACCCTTCTCGTATT	2	Ccr9+/+	1.3046	GTTAAGCTCTTGTATC	2	Ccr9-/-	1.07389
GTAACTGGTAAAGGAG	0	0.860264		TCAGGTAAGGCATGGT	0	0.673204		CTCTGGTAGCTGGAAC	1	1.12211		CCTCAGTAGCCCAACC	1	Ccr9+/+	0.531529	TTCCCAGGTATAGGTA	0	Ccr9-/-	0.999325		GTCGTAATCCGTACAA	1	Ccr9+/+	1.22604	GGTGTTAGTTACCGAT	0	Ccr9-/-	1.01947		ACATACGAGACTACAA	2	Ccr9+/+	0.21231	GTTCTCGTCGCTTAGA	2	Ccr9-/-	1.18321
GTAACTGGTACCGAGA	0	1.50183		TCAGGTACAGCCAATT	0	2.46427		CTGCGGATCCAGAAGG	1	2.75649		CCTCTGACACGAAGCA	1	Ccr9+/+	1.53801	TTCCCAGGTATCTGCA	0	Ccr9-/-	2.16471		GTCTCGTTCTGTCTCG	1	Ccr9+/+	1.04313	GGTGTTAGTTGATTCG	0	Ccr9-/-	1.90093		ACATGGTAGTTACCCA	2	Ccr9+/+	0.967668	TAAGCGTCATCCCATC	2	Ccr9-/-	1.52752
GTAACTGTCTGCAAGT	0	1.58651		TCATTACGTACAGTGG	0	0.929842		CTTTGCGAGAAGATTC	1	1.26332		CCTCTGACACTCAGGC	1	Ccr9+/+	1.20066	TTCCCAGTCACAACGT	0	Ccr9-/-	0.943346		GTCTTCGAGCCCAATT	1	Ccr9+/+	3.1933	GGTGTTATCTGCGGCA	0	Ccr9-/-	1.77889		ACATGGTTCACAAACC	2	Ccr9+/+	1.42686	TACCTTACATTTGCTT	2	Ccr9-/-	2.04274
GTACGTAAGACTAAGT	0	0.665189		TCCACACTCTTGCCGT	0	0.815551		CTTTGCGGTCGTTGTA	1	1.58435		CCTCTGATCAGTTAGC	1	Ccr9+/+	0.212356	TTCCCAGTCCCAACGG	0	Ccr9-/-	1.48752		GTCTTCGGTCCCTACT	1	Ccr9+/+	1.42434	GTAACGTAGTACACCT	0	Ccr9-/-	1.62904		ACCCACTAGTCTCCTC	2	Ccr9+/+	0.791405	TACTTACAGCGACGTA	2	Ccr9-/-	1.3733
GTACGTAAGCGAGAAA	0	1.16695		TCGCGAGTCATAACCG	0	1.26016		GAAACTCGTTCAGCGC	1	1.48253		CCTCTGATCTGCCAGG	1	Ccr9+/+	1.47543	TTCGAAGAGTAGATGT	0	Ccr9-/-	1.15558		GTCTTCGTCGTGGTCG	1	Ccr9+/+	1.67804	GTAACTGCAAACTGCT	0	Ccr9-/-	1.85169		ACGCAGCTCCACGTGG	2	Ccr9+/+	0.854448	TCAGGTATCCGAGCCA	2	Ccr9-/-	2.52999
GTACGTAGTCAATGTC	0	0.801023		TCTCATAGTAGAGTGC	0	1.48565		GAAATGACATCCTTGC	1	1.86108		CCTTCCCAGGGATGGG	1	Ccr9+/+	0.327942	TTCGGTCGTAGAAGGA	0	Ccr9-/-	0.440412		GTGAAGGCAAGGTGTG	1	Ccr9+/+	1.1438	GTAACTGGTCTCACCT	0	Ccr9-/-	1.97946		ACGGAGACAATGTAAG	2	Ccr9+/+	0.398607	TCATTACTCCCTTGTG	2	Ccr9-/-	1.91449
GTACGTAGTCTCACCT	0	0.566915		TCTCTAATCGGCGCTA	0	0.786293		GAACATCGTTCCCTTG	1	1.03948		CCTTCGAAGTGTCCAT	1	Ccr9+/+	0.218906	TTCGGTCTCATCGATG	0	Ccr9-/-	0.507932		GTGAAGGGTCATATCG	1	Ccr9+/+	0.382255	GTACTCCGTTCCACGG	0	Ccr9-/-	1.62877		ACGGCCACACCTGGTG	2	Ccr9+/+	1.20132	TCGAGGCTCCTTGACC	2	Ccr9-/-	1.28095
GTACGTATCAGAAATG	0	0.636623		TGACTAGTCCACTGGG	0	0.800009		GAATGAATCGTGGGAA	1	1.71361		CCTTCGATCGAATCCA	1	Ccr9+/+	1.00235	TTCTACAAGCTAAACA	0	Ccr9-/-	1.37566		GTGAAGGTCGCTAGCG	1	Ccr9+/+	1.10762	GTACTTTCACCTTGTC	0	Ccr9-/-	0.743202		ACGGCCAGTTAGGGTG	2	Ccr9+/+	0.725043	TCGCGTTGTAGCGTGA	2	Ccr9-/-	1.91888
GTACTCCTCGAATGCT	0	0.826609		TGAGAGGGTCGATTGT	0	1.39641		GACCTGGGTTCAGGCC	1	1.28069		CGAATGTAGCTGGAAC	1	Ccr9+/+	0.853299	TTCTACACACTTCTGC	0	Ccr9-/-	1.01721		GTGCAGCTCCGCGCAA	1	Ccr9+/+	0.845967	GTAGGCCTCAGAGACG	0	Ccr9-/-	0.89704		ACGGGTCTCTTAGAGC	2	Ccr9+/+	1.07612	TCTCATACAATCACAC	2	Ccr9-/-	1.38446
GTACTTTAGAATGTGT	0	1.24473		TGAGCCGGTCAGAGGT	0	0.803201		GACCTGGTCTTGCCGT	1	1.68289		CGACCTTCAGTTCCCT	1	Ccr9+/+	0.994354	TTCTACAGTCTAAAGA	0	Ccr9-/-	1.77833		GTGCTTCGTCGCGTGT	1	Ccr9+/+	1.3054	GTATCTTAGGACCACA	0	Ccr9-/-	2.40817		ACTGAGTGTTAAAGTG	2	Ccr9+/+	0.834743	TGACTAGAGCGCTTAT	2	Ccr9-/-	2.1759
GTACTTTTCTGCAAGT	0	0.701945		TGCCCTAGTTAGATGA	0	0.93783		GACGGCTTCGACAGCC	1	1.24656		CGACCTTTCCTATGTT	1	Ccr9+/+	1.01505	TTCTCAAGTGAGGGAG	0	Ccr9-/-	1.8159		GTGTGCGTCAGGCCCA	1	Ccr9+/+	2.3513	GTATCTTGTTTCCACC	0	Ccr9-/-	2.07517		ACTGATGTCTGAGTGT	2	Ccr9+/+	1.16755	TGCGTGGGTTCGTGAT	2	Ccr9-/-	1.4753
GTAGGCCGTAGAGCTG	0	0.790791		TGCGTGGAGTACACCT	0	1.72138		GACTAACTCAGTTCGA	1	1.53588		CGACTTCCAAGACGTG	1	Ccr9+/+	0.230958	TTCTCCTAGAGTACAT	0	Ccr9-/-	0.575971		GTGTTAGGTGCCTGTG	1	Ccr9+/+	0.714215	GTATTCTAGCTAGCCC	0	Ccr9-/-	2.14916		ACTGATGTCTTGAGAC	2	Ccr9+/+	1.93066	TGTCCCAGTCGCATAT	2	Ccr9-/-	1.0337
GTAGGCCTCTTTAGTC	0	1.33621		TTAGGCACAATCGAAA	0	0.623553		GAGGTGAAGCACCGCT	1	0.89281		CGAGAAGTCCGCATAA	1	Ccr9+/+	1.03693	TTCTCCTAGCATCATC	0	Ccr9-/-	0.897883		GTTAAGCGTTATTCTC	1	Ccr9+/+	1.43645	GTATTCTGTTCTGTTT	0	Ccr9-/-	0.880149		AGCATACAGGATGCGT	2	Ccr9+/+	0.19368	TGTCCCAGTGGGTATG	2	Ccr9-/-	1.84894
GTATCTTAGAATGTTG	0	0.763249		TTATGCTCATTCACTT	0	0.83383		GATCTAGCATTGAGCT	1	1.43215		CGAGCCAAGCTTTGGT	1	Ccr9+/+	0.121464	TTCTTAGAGACGCTTT	0	Ccr9-/-	1.46035		GTTCGGGAGAATGTTG	1	Ccr9+/+	1.04353	GTCAAGTAGGCATTGG	0	Ccr9-/-	0.909049		AGCATACGTCTCATCC	2	Ccr9+/+	0.83823	TTATGCTAGGAGTTGC	2	Ccr9-/-	1.22964
GTATCTTTCCGAAGAG	0	1.49485		TTCCCAGTCCTATTCA	0	0.335506		GATGCTATCTAACTGG	1	1.31654		CGATGTAGTATGAATG	1	Ccr9+/+	0.580928	TTCTTAGCAGTCAGCC	0	Ccr9-/-	1.49281		GTTTCTAGTCCAACTA	1	Ccr9+/+	1.08423	GTCAAGTGTTTGACTG	0	Ccr9-/-	0.879094		AGGTCCGGTGAAATCA	2	Ccr9+/+	2.15797	TTATGCTGTTCCACAA	2	Ccr9-/-	1.37476
GTATTCTAGTACTTGC	0	0.517824		TTCCCAGTCCTTAATC	0	1.82252		GCAGCCATCATGCTCC	1	1.76956		CGATTGAAGTATTGGA	1	Ccr9+/+	0.0420806	TTCTTAGCATGCGCAC	0	Ccr9-/-	2.09		GTTTCTATCAACGAAA	1	Ccr9+/+	0.254699	GTCACAATCTGGAGCC	0	Ccr9-/-	1.30503		ATAACGCAGACGCACA	2	Ccr9+/+	1.17258	TTATGCTTCTCCCTGA	2	Ccr9-/-	1.156
GTATTCTCAACTGCTA	0	0.357085		TTCTCAATCAGTGCAT	0	1.39206		GCAGCCATCGGTGTCG	1	1.32699		CGCCAAGTCTGATACG	1	Ccr9+/+	0.0092332	TTCTTAGCATTCTTAC	0	Ccr9-/-	1.32032		GTTTCTATCCAAGTAC	1	Ccr9+/+	0.583926	GTCACGGGTAGGCATG	0	Ccr9-/-	1.47466		ATCCGAAGTTTGTGTG	2	Ccr9+/+	0.911847	TTGCCGTTCTTTACGT	2	Ccr9-/-	2.11331
GTCAAGTAGGGTCTCC	0	1.7326		TTCTCCTCAGCCACCA	0	1.35212		GCATGCGCAAACGCGA	1	0.888877		CGCGGTATCCTAGGGC	1	Ccr9+/+	0.16392	TTCTTAGGTCGCGGTT	0	Ccr9-/-	0.936206		TAAGAGAAGAGAACAG	1	Ccr9+/+	1.06047	GTCACGGTCAGAGACG	0	Ccr9-/-	0.904439		ATTTCTGCAATAGCAA	2	Ccr9+/+	0.561416	TTTATGCCACAGACTT	2	Ccr9-/-	1.43715
GTCAAGTCACATGACT	0	0.585665		TTCTCCTCAGTTCCCT	0	1.0684		GCGCAGTCAGCCAATT	1	1.69151		CGCGTTTGTTATTCTC	1	Ccr9+/+	1.14864	TTCTTAGGTGCGATAG	0	Ccr9-/-	1.37281		TAAGCGTAGCTAGCCC	1	Ccr9+/+	1.07641	GTCCTCACATCACGTA	0	Ccr9-/-	2.02533		CAAGTTGTCCGAGCCA	2	Ccr9+/+	0.930748	AAACCTGGTAGAGCTG	3	Ccr9-/-	2.44365
GTCAAGTTCGCCTGTT	0	1.70538		TTCTCCTGTTCAGCGC	0	0.364857		GCTGCGAAGGCAGTCA	1	2.34786		CGCTGGAGTTTGTTGG	1	Ccr9+/+	1.03931	TTGAACGCACCAGGCT	0	Ccr9-/-	1.55098		TAAGCGTTCAGTTAGC	1	Ccr9+/+	1.29394	GTCGGGTGTAGGCTGA	0	Ccr9-/-	0.650658		CACACCTCAGTAAGCG	2	Ccr9+/+	0.963122	AACCGCGTCGATAGAA	3	Ccr9-/-	2.67763
GTCACAACATCCCATC	0	1.73935		TTCTTAGCAACTGCGC	0	0.588153		GGACAAGTCTCTGTCG	1	1.86893		CGCTTCATCTTGCATT	1	Ccr9+/+	1.11438	TTGAACGCAGCGTCCA	0	Ccr9-/-	1.61785		TACCTTACAAGCGATG	1	Ccr9+/+	1.73012	GTCGTAACAACTGCTA	0	Ccr9-/-	0.966166		CACAGTACAACACGCC	2	Ccr9+/+	0.999028	AAGCCGCAGTGAAGTT	3	Ccr9-/-	1.12751
GTCACAACATGCCTTC	0	0.751083		TTGCCGTAGACTCGGA	0	1.77264		GGACGTCAGAGGACGG	1	1.80315		CGGACACAGGGCACTA	1	Ccr9+/+	0.240211	TTGACTTAGACTACAA	0	Ccr9-/-	1.08066		TACGGATAGTGGGATC	1	Ccr9+/+	1.97423	GTCTTCGGTTTGACTG	0	Ccr9-/-	0.961404		CACAGTAGTGCGGTAA	2	Ccr9+/+	0.858039	ACACCCTTCACCACCT	3	Ccr9-/-	1.70772
GTCACAAGTGATGTCT	0	0.21416		TTGGCAACAGGGTTAG	0	1.5708		GGAGCAAAGGTAGCTG	1	1.42779		CGGACGTCAATAGCAA	1	Ccr9+/+	0.399524	TTGACTTAGGCTCTTA	0	Ccr9-/-	0.707138		TACGGATGTCTCTTAT	1	Ccr9+/+	1.80662	GTGCAGCGTGCGAAAC	0	Ccr9-/-	1.01204		CACATAGCAATCTGCA	2	Ccr9+/+	1.1696	ACGATACCACGTTGGC	3	Ccr9-/-	1.78531
GTCATTTAGTGAAGAG	0	1.55403		TTGGCAAGTGCTTCTC	0	1.6323		GGCGTGTTCACCAGGC	1	1.05966		CGGACTGTCTAGCACA	1	Ccr9+/+	0.524699	TTGACTTCACCAACCG	0	Ccr9-/-	1.38175		TACGGATGTTCACGGC	1	Ccr9+/+	0.533598	GTGCATAGTAGGGTAC	0	Ccr9-/-	2.20147		CACATTTAGGTGTTAA	2	Ccr9+/+	1.05471	AGCGGTCGTATCAGTC	3	Ccr9-/-	1.88082
GTCATTTTCTTACCGC	0	1.80321		TTTACTGTCTACCAGA	0	2.2541		GGGAATGAGTGGGCTA	1	1.52027		CGGAGTCAGGGTTCCC	1	Ccr9+/+	1.13456	TTGACTTTCCTAGAAC	0	Ccr9-/-	0.826971		TACGGATTCGAGAACG	1	Ccr9+/+	0.493928	GTGCATAGTGTAAGTA	0	Ccr9-/-	1.67833		CACATTTGTCAACTGT	2	Ccr9+/+	1.3377	AGGGTGACATCAGTAC	3	Ccr9-/-	1.87767
GTCCTCAAGATAGCAT	0	0.895699		AAACCTGAGGTGTGGT	0	2.42844		GGGAATGTCTAACTCT	1	0.842761		CGGAGTCTCTGAGGGA	1	Ccr9+/+	0.865579	TTGCCGTTCACATACG	0	Ccr9-/-	0.794417		TACGGGCAGCTAAGAT	1	Ccr9+/+	0.319869	GTGCTTCAGATGTGGC	0	Ccr9-/-	1.69682		CACATTTTCTACCAGA	2	Ccr9+/+	0.642622	AGGTCATAGGAATGGA	3	Ccr9-/-	1.52579
GTCCTCAGTAGCTCCG	0	1.31565		AAAGATGGTTGTGGCC	0	1.35805		GGGACCTGTTCTGTTT	1	2.44657		CGGCTAGTCGGCGCAT	1	Ccr9+/+	0.190635	TTGCCGTTCTTCCTTC	0	Ccr9-/-	1.23771		TACTTACCATACAGCT	1	Ccr9+/+	0.459609	GTGTTAGAGACTAAGT	0	Ccr9-/-	2.22581		CAGATCAGTATCTGCA	2	Ccr9+/+	0.990653	AGGTCCGCACTTGGAT	3	Ccr9-/-	2.0556
GTCGGGTCAAGTTAAG	0	0.585665		AAAGTAGCAGACACTT	0	2.52657		GGGCACTAGGGATCTG	1	2.44407		CGGTTAACAAGGTGTG	1	Ccr9+/+	1.10782	TTGCGTCTCATGCATG	0	Ccr9-/-	0.8614		TACTTACGTACTTAGC	1	Ccr9+/+	0.630071	GTTACAGAGAGCTGGT	0	Ccr9-/-	1.06183		CAGGTGCAGGTCGGAT	2	Ccr9+/+	0.816304	ATCATCTTCAACACAC	3	Ccr9-/-	1.90603
GTCGGGTCAATCGAAA	0	1.3067		AAATGCCGTGGGTATG	0	0.966166		GGTGCGTAGTAGATGT	1	1.55568		CGGTTAACACCTATCC	1	Ccr9+/+	0.225395	TTGGAACAGCGTGTCC	0	Ccr9-/-	2.11718		TACTTGTAGGAATTAC	1	Ccr9+/+	1.90142	GTTACAGGTCCCGACA	0	Ccr9-/-	0.994931		CATCGGGCACTACAGT	2	Ccr9+/+	1.46004	ATCCACCGTCTCCCTA	3	Ccr9-/-	2.48949
GTCGGGTGTTCCGTCT	0	0.963003		AACCGCGCACGGTTTA	0	0.844363		GGTGCGTCAGTATCTG	1	1.18089		CGTAGCGAGCTTATCG	1	Ccr9+/+	0.332214	TTGGAACTCCACTCCA	0	Ccr9-/-	1.70263		TACTTGTCAGAGTGTG	1	Ccr9+/+	0.486376	GTTCATTCAGTCCTTC	0	Ccr9-/-	0.944518		CATGCCTTCATGTCTT	2	Ccr9+/+	0.547409	CACAAACGTCGCTTTC-1	3	Ccr9-/-	1.71614
GTCGGGTTCTAACCGA	0	1.53032		AACTGGTAGATCCGAG	0	1.37245		GTAACGTGTTACGTCA	1	1.39189		CGTAGCGCATCGGACC	1	Ccr9+/+	0.618039	TTGGAACTCGGTCTAA	0	Ccr9-/-	0.898281		TAGAGCTAGAATGTTG	1	Ccr9+/+	1.48335	GTTCATTTCCGTTGCT	0	Ccr9-/-	1.16598		CATTATCAGAGTGAGA	2	Ccr9+/+	1.40712	CACACAATCTACGAGT	3	Ccr9-/-	2.44741
GTCTCGTAGTGGAGAA	0	1.17989		AACTGGTGTCGCGAAA	0	1.25892		GTAACTGTCGAGGTAG	1	0.721262		CGTAGGCCACGCGAAA	1	Ccr9+/+	0.478483	TTGGCAAGTTCGCTAA	0	Ccr9-/-	0.622366		TAGAGCTCATGCTAGT-1	1	Ccr9+/+	0.0646418	GTTCGGGGTCTTCTCG	0	Ccr9-/-	1.33342		CCAATCCTCCGTTGCT	2	Ccr9+/+	1.10512	CAGTAACAGTTACGGG	3	Ccr9-/-	2.61798
GTCTCGTCAACTTGAC	0	1.09077		AAGACCTTCAGTTAGC	0	0.900077		GTACGTATCACGAAGG	1	0.876282		CGTAGGCGTCGCTTCT	1	Ccr9+/+	0.522944	TTGGCAATCAGAGGTG	0	Ccr9-/-	1.0303		TAGGCATTCCAGAAGG	1	Ccr9+/+	1.25384	GTTCTCGAGGTAGCCA	0	Ccr9-/-	0.827551		CCATTCGTCGTCACGG	2	Ccr9+/+	1.49549	CAGTCCTCAACCGCCA	3	Ccr9-/-	1.97353
GTCTCGTTCTGAGGGA	0	0.66317		AAGCCGCGTAGCGTGA	0	1.02645		GTATTCTCACAACGCC	1	1.78826		CGTAGGCGTTAAGTAG	1	Ccr9+/+	0.87671	TTGTAGGAGCTGGAAC	0	Ccr9-/-	0.768909		TAGTGGTAGCTCCTCT	1	Ccr9+/+	2.60457	GTTCTCGTCTAACCGA	0	Ccr9-/-	0.915022		CCGGGATGTTTGTTGG	2	Ccr9+/+	1.69192	CATCAAGCACTACAGT	3	Ccr9-/-	1.3046
GTCTTCGAGCTGGAAC	0	0.835339		AAGGAGCAGTGGTCCC	0	2.01468		GTCGTAAAGCCGATTT	1	1.03948		CGTCAGGGTCCGAAGA	1	Ccr9+/+	0.234409	TTTATGCCATCCGCGA	0	Ccr9-/-	1.10903		TAGTTGGAGGATGGAA	1	Ccr9+/+	1.36003	GTTTCTACAATCACAC	0	Ccr9-/-	1.0695		CCTCAGTTCCATGAAC	2	Ccr9+/+	1.33031	CATCCACCAGGAATCG	3	Ccr9-/-	2.01916
GTCTTCGTCCGGCACA	0	0.671716		AAGGCAGGTCCATCCT	0	1.60234		GTCTTCGAGTACGCGA	1	1.23881		CGTCTACCACCGTTGG	1	Ccr9+/+	0.122746	TTTCCTCCAAGTCTAC	0	Ccr9-/-	0.651182		TAGTTGGAGGCATGTG	1	Ccr9+/+	2.02822	GTTTCTAGTCATATGC	0	Ccr9-/-	1.02282		CCTCTGAAGGCCCGTT	2	Ccr9+/+	1.0127	CATCGAAGTTGGGACA	3	Ccr9-/-	2.40197
GTGAAGGTCTTGCATT	0	0.60179		AAGGTTCAGTCGAGTG	0	2.18814		GTGAAGGGTATTAGCC	1	1.24807		CGTCTACGTCAGAAGC	1	Ccr9+/+	1.82818	TTTGGTTTCCGAATGT	0	Ccr9-/-	0.797191		TATGCCCTCGCCTGAG	1	Ccr9+/+	0.204957	TAAGCGTGTTGTACAC	0	Ccr9-/-	2.498		CGACTTCGTGCGCTTG	2	Ccr9+/+	1.62181	CATCGGGTCGTCACGG	3	Ccr9-/-	1.9525
GTGCAGCAGAGTGAGA	0	2.16429		AAGGTTCCAAGTCTAC	0	0.618502		GTGCAGCTCCTTGCCA	1	1.60484		CGTCTACTCTCGCATC	1	Ccr9+/+	0.190902	TTTGTCAGTTCAGACT	0	Ccr9-/-	2.56734		TCAACGAGTCCCTACT	1	Ccr9+/+	2.33956	TAAGTGCCATTTGCTT	0	Ccr9-/-	2.44061		CGAGAAGGTCGCGAAA	2	Ccr9+/+	0.981837	CATTCGCCACTTAAGC	3	Ccr9-/-	2.03175
GTGCAGCCACAACGCC	0	1.41811		AATCCAGGTGAACCTT	0	1.56196		GTGGGTCGTCTGCGGT	1	1.42098		CGTGAGCCACATCCAA	1	Ccr9+/+	1.0242	TTTGTCATCTTGTATC	0	Ccr9-/-	0.714534		TCAACGAGTTTGTTGG	1	Ccr9+/+	0.640711	TACAGTGCACGGCCAT	0	Ccr9-/-	1.66865		CGAGCCACAAGACGTG	2	Ccr9+/+	1.16732	CCAGCGAGTCGCATAT	3	Ccr9-/-	1.67435
GTGCAGCCAGGACGTA	0	0.919254		AATCGGTAGTATCTCG	0	1.00243		TAAACCGAGTCCGGTC	1	1.68004		CGTGAGCCATGCGCAC	1	Ccr9+/+	0.895105	AAAGATGAGATCCTGT	0	Ccr9-/-	1.84022		TCAATCTTCGCAAACT	1	Ccr9+/+	2.39064	TACAGTGGTCATGCAT	0	Ccr9-/-	1.09555		CGATCGGCACCGAATT	2	Ccr9+/+	1.32271	CGACCTTTCACAACGT	3	Ccr9-/-	1.8434
GTGCAGCCATCCGCGA	0	0.942081		ACACCAACACCCATGG	0	1.05289		TAAGAGACACACCGAC	1	1.47661		CGTGTCTAGACTCGGA	1	Ccr9+/+	0.849374	AAAGATGGTTGTGGCC	0	Ccr9-/-	1.4498		TCAGATGAGTACGCCC	1	Ccr9+/+	0.855878	TACAGTGTCAAACCGT	0	Ccr9-/-	2.40577		CGATGTACAATTGCTG	2	Ccr9+/+	0.807065	CGATGTAAGCGCCTTG	3	Ccr9-/-	2.11549
GTGCAGCGTCGCATAT	0	2.3418		ACACTGAGTACCGCTG	0	0.734686		TACAGTGTCGCACTCT	1	1.73492		CGTTAGATCTGATTCT	1	Ccr9+/+	0.246074	AAAGCAAGTAGCGTGA	0	Ccr9-/-	1.20201		TCAGATGTCAGGCGAA	1	Ccr9+/+	0.332579	TACAGTGTCTGCGTAA	0	Ccr9-/-	1.38773		CGCTATCGTACCGCTG	2	Ccr9+/+	0.456343	CGCCAAGGTTCTGAAC	3	Ccr9-/-	1.73535
GTGCATACAGACAGGT	0	1.45813		ACAGCCGGTTAGATGA	0	1.04646		TACTTACAGATGTTAG	1	1.1569		CGTTAGATCTGTCTAT	1	Ccr9+/+	0.0811247	AAATGCCAGAGTTGGC	0	Ccr9-/-	0.376542		TCAGATGTCGGCGCTA	1	Ccr9+/+	0.135527	TACGGATTCGGTTCGG	0	Ccr9-/-	0.802072		CGCTTCATCTCATTCA	2	Ccr9+/+	0.831129	CGGACGTTCCGTTGCT	3	Ccr9-/-	1.98834
GTGCATAGTAATTGGA	0	0.25379		ACAGCCGTCAGGATCT	0	1.12966		TACTTGTGTGCAGTAG	1	1.39877		CGTTCTGGTGGTTTCA	1	Ccr9+/+	0.824803	AAATGCCGTGGGTATG	0	Ccr9-/-	1.05813		TCAGCTCTCTGCTGCT	1	Ccr9+/+	0.764828	TACGGGCGTAAGAGAG	0	Ccr9-/-	1.42793		CGGACGTGTTGTCTTT	2	Ccr9+/+	0.699045	CGGACTGTCGCAAACT	3	Ccr9-/-	0.872441
GTGCATAGTGCTAGCC	0	1.76028		ACAGCTAGTCCAGTGC	0	0.765716		TATGCCCCAACACGCC	1	1.21234		CGTTGGGAGTTGAGTA	1	Ccr9+/+	0.472552	AACACGTAGCTGCAAG	0	Ccr9-/-	0.510219		TCAGGATGTAGCGATG	1	Ccr9+/+	2.44383	TACGGTATCGCTTGTC	0	Ccr9-/-	0.841564		CGGACTGAGTTGAGAT	2	Ccr9+/+	0.994101	CTAAGACAGGCAATTA	3	Ccr9-/-	2.63123
GTGCATATCGTCCAGG	0	0.780701		ACATACGGTGGTCCGT	0	1.02075		TCAATCTAGGTGGGTT	1	1.76867		CGTTGGGCAGATTGCT	1	Ccr9+/+	0.932592	AACACGTGTCGCATAT	0	Ccr9-/-	0.561194		TCAGGATGTCTCACCT	1	Ccr9+/+	1.17731	TACTCATTCTACTTAC	0	Ccr9-/-	1.92591		CGGCTAGAGACAGGCT	2	Ccr9+/+	1.11248	CTGCGGAGTCATGCCG	3	Ccr9-/-	2.30649
GTGCGGTAGACATAAC	0	0.786157		ACATCAGAGCGTGAGT	0	0.943361		TCAATCTCATGACGGA	1	2.06803		CGTTGGGTCAATACCG	1	Ccr9+/+	1.03567	AACACGTGTGATGATA	0	Ccr9-/-	0.672883		TCAGGATTCAAGGCTT	1	Ccr9+/+	2.10856	TACTCGCCAATCTGCA	0	Ccr9-/-	1.81233		CGGCTAGTCCGATATG	2	Ccr9+/+	0.955838	CTGTGCTTCAGGTTCA	3	Ccr9-/-	1.33868
GTGCGGTCAATCTGCA	0	0.522944		ACATGGTTCTACGAGT	0	0.917247		TCAGATGTCGACAGCC	1	1.85815		CTAACTTAGAGGTTGC	1	Ccr9+/+	0.68377	AACCATGTCTACCAGA	0	Ccr9-/-	0.619118		TCATTACAGTGCGTGA	1	Ccr9+/+	1.22536	TACTCGCCACCAGCAC	0	Ccr9-/-	1.86255		CGGGTCATCACTGGGC	2	Ccr9+/+	1.64739	CTTTGCGGTTATGTGC	3	Ccr9-/-	2.02258
GTGCGGTCAGCATACT	0	0.744591		ACCAGTACACTTGGAT	0	1.39973		TCAGCAAGTTGAGTTC	1	2.72834		CTAAGACAGGATGTAT	1	Ccr9+/+	1.32037	AACTCCCCACAACTGT	0	Ccr9-/-	0.626721		TCATTTGTCACCCTCA	1	Ccr9+/+	0.664688	TACTCGCTCTAACGGT	0	Ccr9-/-	1.35251		CGTAGGCTCAACACGT	2	Ccr9+/+	0.407428	GAAACTCGTTGCGCAC	3	Ccr9-/-	2.53989
GTGCGGTTCATACGGT	0	1.11216		ACCAGTACATGTCGAT	0	1.67461		TCATTTGCATTACCTT	1	2.31837		CTAAGACGTAAGTGGC	1	Ccr9+/+	1.20825	AACTCTTCAAGTAGTA	0	Ccr9-/-	0.508617		TCCCGATGTAGCCTAT	1	Ccr9+/+	0.12332	TAGAGCTGTGGGTATG	0	Ccr9-/-	1.95884		CGTCCATCATGCAATC	2	Ccr9+/+	1.51786	GAACATCGTGTAAGTA	3	Ccr9-/-	2.33947
GTGCGGTTCTCCAACC	0	0.992104		ACCCACTGTCCGAGTC	0	0.888649		TCGCGTTCAAACGCGA	1	1.00824		CTAATGGCACTAAGTC	1	Ccr9+/+	1.45604	AACTGGTCAAGTTAAG	0	Ccr9-/-	0.821923		TCCCGATGTGACGCCT	1	Ccr9+/+	0.695349	TAGAGCTTCCAATGGT	0	Ccr9-/-	0.978943		CGTTAGATCACTCTTA	2	Ccr9+/+	0.717866	GAACATCTCCAAGCCG	3	Ccr9-/-	2.00954
GTGCTTCAGTCATCCA	0	1.64837		ACCGTAAGTCGCTTTC	0	2.30722		TCGTAGATCTTACCGC	1	1.71192		CTAATGGGTGACAAAT	1	Ccr9+/+	0.805343	AACTGGTCATGCCTAA	0	Ccr9-/-	1.32447		TCCCGATGTTCGTCTC	1	Ccr9+/+	0.597375	TAGCCGGAGACGCACA	0	Ccr9-/-	1.06812		CTACACCCAAGGTTCT	2	Ccr9+/+	0.828252	GAATAAGCACATCTTT	3	Ccr9-/-	1.69937
GTGCTTCTCTTTACAC	0	1.47543		ACCGTAAGTTCGCGAC	0	1.33535		TCTTCGGTCTCGCTTG	1	1.21186		CTACATTGTTTAGCTG	1	Ccr9+/+	1.31687	AACTGGTGTCGCGAAA	0	Ccr9-/-	1.07874		TCGGGACCACGTCTCT	1	Ccr9+/+	2.27499	TAGTGGTTCTTATCTG	0	Ccr9-/-	0.419015		CTACCCAGTCATATCG	2	Ccr9+/+	1.23038	GACCAATAGCTTTGGT	3	Ccr9-/-	1.84124
GTGGGTCCATCGGGTC	0	0.683622		ACCTTTAGTCATTAGC	0	1.50476		TGACGGCTCTCGATGA	1	0.778769		CTACATTTCCGGGTGT	1	Ccr9+/+	0.42301	AACTTTCCAAGGTTCT	0	Ccr9-/-	0.457259		TCGGTAAAGAAGATTC	1	Ccr9+/+	0.887367	TAGTTGGCAAATCCGT	0	Ccr9-/-	2.48641		CTAGTGAAGATAGGAG	2	Ccr9+/+	1.97516	GACCTGGGTCCATGAT	3	Ccr9-/-	2.41164
GTGTGCGAGGCTCAGA	0	0.748479		ACGATACTCCAAATGC	0	2.57075		TGACTAGTCACATACG	1	1.62809		CTACCCAGTCTTGATG	1	Ccr9+/+	0.422014	AAGACCTAGGATCGCA	0	Ccr9-/-	1.3636		TCTATTGCATGCCACG	1	Ccr9+/+	2.47273	TATCAGGAGTGATCGG	0	Ccr9-/-	1.21598		CTCACACCACTATCTT	2	Ccr9+/+	1.27404	GACGTTAAGCTATGCT	3	Ccr9-/-	2.71051
GTGTGCGGTAAAGGAG	0	1.81242		ACGATACTCCTGTACC	0	1.30913		TGATTTCTCTACCAGA	1	2.37107		CTAGAGTGTAAACCTC	1	Ccr9+/+	0.254837	AAGACCTAGTCCAGGA	0	Ccr9-/-	0.694378		TCTATTGGTCACCTAA	1	Ccr9+/+	0.750445	TATGCCCCAAAGGAAG	0	Ccr9-/-	1.15882		CTCAGAAGTACGCACC	2	Ccr9+/+	1.22596	GACGTTAAGCTTCGCG	3	Ccr9-/-	2.03896
GTGTGCGGTAGGGTAC	0	1.03931		ACGATACTCTGCGGCA	0	1.86081		TGCACCTAGGCCCGTT	1	2.20419		CTAGCCTGTGAGCGAT	1	Ccr9+/+	0.677717	AAGCCGCGTAGCGTGA	0	Ccr9-/-	0.509532		TCTATTGGTCCATGAT	1	Ccr9+/+	2.89262	TATTACCGTACTTCTT	0	Ccr9-/-	0.669387		CTCCTAGAGATGTGGC	2	Ccr9+/+	0.933586	GACGTTATCCAAACAC-1	3	Ccr9-/-	1.7894
GTGTGCGGTATGCTTG	0	1.83113		ACGCAGCCAGCTTCGG	0	2.10775		TGCGCAGAGCGGCTTC	1	1.24858		CTAGTGAAGGCATTGG	1	Ccr9+/+	0.246959	AAGGAGCAGTGGTCCC	0	Ccr9-/-	0.73944		TCTCATACATTCTCAT	1	Ccr9+/+	0.795529	TCACAAGCATCTCGCT	0	Ccr9-/-	1.63748		CTCGGAGCACTATCTT	2	Ccr9+/+	0.72897	GAGGTGAAGTGGGCTA	3	Ccr9-/-	1.77001
GTGTGCGGTCGCATCG	0	0.385105		ACGCAGCTCACCCGAG	0	0.958089		TGCGGGTGTCTAGGTT	1	1.39637		CTAGTGATCCGTAGTA	1	Ccr9+/+	0.740402	AAGGCAGGTCCATCCT	0	Ccr9-/-	1.01698		TCTGAGAGTCAAAGCG	1	Ccr9+/+	2.33852	TCACGAACAGCGTCCA	0	Ccr9-/-	1.05775		CTCGGAGTCTTCTGGC	2	Ccr9+/+	1.09087	GAGTCCGAGTTAACGA	3	Ccr9-/-	2.36251
GTTAAGCCAAGCGATG	0	0.980289		ACGCCAGCACATGGGA	0	2.01061		TGCTACCGTCTTGTCC	1	1.7073		CTCACACAGGGATCTG	1	Ccr9+/+	1.11766	AAGGTTCAGTCGAGTG	0	Ccr9-/-	1.82173		TCTGAGAGTTTGTTGG	1	Ccr9+/+	0.589348	TCAGATGCATGCCACG	0	Ccr9-/-	1.00722		CTCGGGACACGCGAAA	2	Ccr9+/+	1.14806	GCAGCCATCAGCATGT	3	Ccr9-/-	2.44532
GTTAAGCCATGGATGG	0	1.74114		ACGCCGAAGTGTTAGA-1	0	0.977728		TGCTGCTAGGATGCGT	1	1.56682		CTCAGAAAGGAGTCTG	1	Ccr9+/+	0.491478	AAGGTTCCAAGTCTAC	0	Ccr9-/-	0.693927		TCTGGAAAGATGGCGT	1	Ccr9+/+	1.21632	TCAGATGGTTACCGAT	0	Ccr9-/-	2.23914		CTCGGGAGTATGGTTC	2	Ccr9+/+	1.05274	GCGCGATAGGCCCGTT	3	Ccr9-/-	1.76068
GTTAAGCGTCTCCATC	0	1.19332		ACGTCAAGTTGCGCAC	0	1.01511		TGGCCAGGTCAAACTC	1	1.25872		CTCATTAAGATAGCAT	1	Ccr9+/+	1.08394	AATCCAGGTGAACCTT	0	Ccr9-/-	0.981396		TCTTCGGTCACCGGGT	1	Ccr9+/+	1.5607	TCAGCTCGTAAACCTC	0	Ccr9-/-	1.18817		CTCGGGATCGGCGCAT	2	Ccr9+/+	1.15825	GGATTACAGACAGAGA	3	Ccr9-/-	1.34657
GTTACAGCAGCTCGAC	0	1.57302		ACGTCAATCTTATCTG	0	1.57334		TGGCTGGGTCAGAGGT	1	1.52613		CTCATTAAGGCGCTCT	1	Ccr9+/+	0.519681	AATCCAGGTTGTCTTT	0	Ccr9-/-	0.813883		TCTTTCCGTACATGTC	1	Ccr9+/+	0.618362	TCAGGATCACACTGCG	0	Ccr9-/-	0.719311		CTCGTACAGTACGTTC	2	Ccr9+/+	1.57591	GGCTCGAGTCCAAGTT	3	Ccr9-/-	1.18251
GTTACAGTCAACACTG	0	1.01305		ACTATCTCACTTAACG	0	1.53253		TTATGCTCATACGCCG	1	1.50323		CTCATTATCATGCTCC	1	Ccr9+/+	0.430033	AATCCAGTCTAACTTC	0	Ccr9-/-	0.513434		TGAAAGAGTGTTGGGA	1	Ccr9+/+	1.20737	TCAGGTACACATAACC	0	Ccr9-/-	0.776283		CTCGTACCACGACGAA	2	Ccr9+/+	1.31028	GGCTGGTCAATGGAGC	3	Ccr9-/-	1.31599
GTTCATTCACAAGACG	0	1.75736		ACTATCTGTAGCCTCG	0	0.964257		TTCGGTCAGGTAGCCA	1	1.62539		CTCCTAGAGCTAGTGG	1	Ccr9+/+	0.340156	AATCGGTAGTATCTCG	0	Ccr9-/-	0.488371		TGAAAGATCATGGTCA	1	Ccr9+/+	0.0828924	TCAGGTACACTAAGTC	0	Ccr9-/-	1.48266		CTCGTACGTTACGTCA	2	Ccr9+/+	1.12947	GGGAATGTCCGGCACA	3	Ccr9-/-	1.58361
GTTCATTCACCATGTA	0	0.455785		ACTATCTGTGGCGAAT	0	1.81631		TTCTTAGTCCAGATCA	1	1.98338		CTCGAGGCAAATACAG	1	Ccr9+/+	0.518752	ACACCAACACAACGTT	0	Ccr9-/-	2.04407		TGACTAGAGAGTCTGG	1	Ccr9+/+	0.667109	TCAGGTACATAGAAAC	0	Ccr9-/-	0.58498		CTCGTCAAGACCTAGG	2	Ccr9+/+	0.226029	GTCATTTGTAGAGGAA	3	Ccr9-/-	2.4333
GTTCATTGTAGCCTAT	0	2.13957		ACTATCTTCCTTGACC	0	1.13264		TTTACTGTCTTTACGT	1	1.65352		CTCGGGAGTTCTGAAC	1	Ccr9+/+	1.13398	ACACCAACACCCATGG	0	Ccr9-/-	1.14628		TGACTAGGTGTTGAGG	1	Ccr9+/+	1.274	TCATTACCATACTACG	0	Ccr9-/-	0.880994		CTCGTCATCTCGATGA	2	Ccr9+/+	1.74028	GTCCTCAAGTGGAGTC	3	Ccr9-/-	2.86159
GTTCGGGAGCACAGGT	0	0.831689		ACTGAACAGGAGCGAG	0	1.61266		TTTGGTTTCTAACCGA	1	1.93555		CTCGTACTCCGTCAAA	1	Ccr9+/+	1.20688	ACACCAAGTATAGTAG	0	Ccr9-/-	1.49526		TGACTAGTCTGCGTAA	1	Ccr9+/+	1.60576	TCATTACCATCAGTCA	0	Ccr9-/-	1.2591		CTCTACGCAGACGTAG	2	Ccr9+/+	1.09648	GTCTCGTAGGATGGAA	3	Ccr9-/-	1.31791
GTTCGGGTCCTCCTAG-1	0	2.28958		ACTGAACGTAATCGTC	0	0.936225		AACCATGAGTTGTAGA	1	1.89739		CTCTAATGTAACGACG	1	Ccr9+/+	0.553804	ACACCCTAGCTGAAAT	0	Ccr9-/-	1.46647		TGACTTTCATCCCACT	1	Ccr9+/+	0.606883	TCATTTGCAATCTACG	0	Ccr9-/-	2.28001		CTGATCCAGCCTTGAT	2	Ccr9+/+	1.79465	GTGCGGTCAAGGCTCC	3	Ccr9-/-	1.97844
GTTCGGGTCTTTACGT	0	0.507247		ACTGAACTCGCATGGC	0	1.34077		AACCATGCATCTCGCT	1	1.42872		CTCTAATTCTGCTGCT	1	Ccr9+/+	0.111896	ACACCCTTCAATACCG	0	Ccr9-/-	1.22644		TGACTTTTCAGTCCCT	1	Ccr9+/+	0.623271	TCATTTGCATGGTTGT	0	Ccr9-/-	1.68081		CTGCCTATCACAGTAC	2	Ccr9+/+	1.38092	TAGAGCTCAAGTTAAG	3	Ccr9-/-	3.44877
GTTCTCGCAGCGTAAG	0	1.29459		ACTGAGTGTGTGTGCC	0	1.15697		ACATCAGTCACGACTA	1	1.31082		CTCTACGCAGCCTTGG	1	Ccr9+/+	0.0999361	ACACCCTTCGGAATCT	0	Ccr9-/-	1.01028		TGACTTTTCCTATGTT	1	Ccr9+/+	0.857306	TCCCGATCAGGGTACA	0	Ccr9-/-	2.55206		CTGGTCTTCACTATTC	2	Ccr9+/+	0.829905	TAGCCGGCAAGCCATT	3	Ccr9-/-	1.77135
GTTCTCGGTCACCTAA	0	0.442673		ACTGATGTCCATGAAC	0	1.78883		ACCAGTAAGCATGGCA	1	2.41488		CTCTACGCAGTATCTG	1	Ccr9+/+	0.541189	ACACCGGGTTACGTCA	0	Ccr9-/-	1.61162		TGACTTTTCGATCCCT	1	Ccr9+/+	0.707862	TCGAGGCCACGACGAA	0	Ccr9-/-	1.62741		GAAACTCGTAAGTGTA	2	Ccr9+/+	0.788966	TAGTGGTCACGGCCAT	3	Ccr9-/-	1.80361
GTTTCTAGTCTAGCGC	0	0.575971		ACTGCTCTCCACGACG	0	1.69887		ACCCACTCATGGTCAT	1	2.2962		CTCTGGTAGCTAACAA	1	Ccr9+/+	0.0187329	ACACTGAGTACCGCTG	0	Ccr9-/-	1.46766		TGAGAGGTCTTTCCTC	1	Ccr9+/+	0.827355	TCGAGGCCATCAGTCA	0	Ccr9-/-	1.41297		GAACCTACACCATCCT	2	Ccr9+/+	0.820973	TCGTAGAAGGTGTTAA	3	Ccr9-/-	1.17281
GTTTCTAGTGTCAATC	0	0.943346		ACTGCTCTCTTAGAGC	0	1.71689		ACCTTTACAAGGCTCC	1	1.67394		CTGAAACAGGCCGAAT	1	Ccr9+/+	0.962354	ACACTGATCACCTTAT	0	Ccr9-/-	1.63547		TGAGCATCAAGCCCAC	1	Ccr9+/+	0.591744	TCGCGTTAGTTAAGTG	0	Ccr9-/-	1.95461		GAACGGACACTATCTT	2	Ccr9+/+	1.09773	TCTGAGATCTTAGAGC	3	Ccr9-/-	2.23912
GTTTCTATCAGGATCT	0	1.81969		ACTGTCCGTCATGCAT	0	1.35488		ACGCCAGCAAAGGCGT	1	1.85523		CTGAAACTCCCACTTG	1	Ccr9+/+	1.08343	ACAGCCGGTTAGATGA	0	Ccr9-/-	1.81998		TGATTTCCACCCATGG	1	Ccr9+/+	0.569247	TCGGTAACAAACTGTC	0	Ccr9-/-	1.52382		GAAGCAGAGCCGCCTA	2	Ccr9+/+	1.94134	TCTTTCCGTCTCCCTA	3	Ccr9-/-	1.13448
GTTTCTATCTGTCCGT	0	1.25119		ACTTACTAGCACGCCT	0	1.13294		ACTGATGAGCTCTCGG	1	1.37505		CTGATAGGTTAAGACA-1	1	Ccr9+/+	1.33474	ACAGCCGTCAGGATCT	0	Ccr9-/-	0.600475		TGCCAAAAGAGGTTAT	1	Ccr9+/+	0.683138	TCGTACCGTAGCGTAG	0	Ccr9-/-	1.85907		GAATAAGAGGTAGCTG	2	Ccr9+/+	0.646695	TGAAAGAGTTGGTTTG	3	Ccr9-/-	2.11549
TAAACCGAGCTAGGCA	0	1.5147		ACTTACTCACAGGTTT	0	1.45887		ACTTACTCACGGTAGA	1	1.78803		CTGATCCGTGTTCTTT	1	Ccr9+/+	0.723105	ACATACGGTGGTCCGT	0	Ccr9-/-	1.11372		TGCCCATAGCTAAACA	1	Ccr9+/+	2.50595	TCGTACCTCAGCTGGC	0	Ccr9-/-	1.34311		GACACGCGTTGCTCCT	2	Ccr9+/+	1.12147	TGACAACCAATGTTGC	3	Ccr9-/-	2.27182
TAAACCGAGTACCGGA	0	0.518288		ACTTACTGTGTTCGAT	0	1.67661		ACTTACTGTGAGGCTA	1	2.33378		CTGATCCTCGGCTTGG	1	Ccr9+/+	0.697395	ACATACGTCCACGTTC	0	Ccr9-/-	1.69648		TGCCCTATCAGCACAT	1	Ccr9+/+	0.63508	TCGTAGAGTCTCGTTC	0	Ccr9-/-	2.53843		GACCTGGGTGAGTGAC	2	Ccr9+/+	1.13143	TGCCCTATCTGGTATG-1	3	Ccr9-/-	1.72123
TAAACCGTCCTCAACC	0	1.95812		ACTTGTTTCTGCCAGG	0	1.65126		AGAATAGAGACTGGGT	1	0.962425		CTGATCCTCTGTACGA	1	Ccr9+/+	0.206842	ACATACGTCTCTGTCG	0	Ccr9-/-	1.04386		TGCGCAGCAGCGTCCA	1	Ccr9+/+	1.7368	TCTCATACACTGTGTA	0	Ccr9-/-	1.45064		GATCAGTCAACACCCG	2	Ccr9+/+	0.966966	TGCTACCAGAAGGCCT	3	Ccr9-/-	1.63701
TAAGAGACAATAGCAA	0	1.83515		ACTTTCACAATCCGAT	0	0.93257		AGCTTGAGTAAATGTG	1	1.76024		CTGCCTACACCCATTC	1	Ccr9+/+	0.43388	ACATGGTCAAGTAGTA	0	Ccr9-/-	0.608136		TGCGGGTGTTGTACAC	1	Ccr9+/+	1.86394	TCTCTAATCATGTGGT	0	Ccr9-/-	1.16645		GATGAAAGTCCGAATT-1	2	Ccr9+/+	0.520081	TGCTGCTTCTCCCTGA	3	Ccr9-/-	1.75803
TAAGAGATCAGGTAAA	0	1.44128		ACTTTCATCGACGGAA	0	2.15259		AGGCCGTGTCATTAGC	1	1.95143		CTGCGGAAGTACATGA	1	Ccr9+/+	0.572309	ACATGGTCAATCTACG	0	Ccr9-/-	0.356191		TGCGTGGAGGGAGTAA	1	Ccr9+/+	1.49352	TCTGAGACAACGCACC	0	Ccr9-/-	1.74414		GCAATCATCCTCGCAT	2	Ccr9+/+	1.03832	TGGGAAGCATCTATGG	3	Ccr9-/-	1.93293
TAAGCGTCACTATCTT	0	0.921712		AGAATAGCATACGCCG	0	1.03586		AGGGATGAGTGTGGCA	1	1.90348		CTGGTCTCACTAAGTC	1	Ccr9+/+	1.39305	ACATGGTTCTACGAGT	0	Ccr9-/-	0.413311		TGCTACCAGGGTGTGT	1	Ccr9+/+	0.951505	TCTTCGGTCCTCTAGC	0	Ccr9-/-	2.30577		GCACATACATGAGCGA-1	2	Ccr9+/+	1.47571	TTCCCAGAGATGTGTA	3	Ccr9-/-	2.63972
TAAGCGTTCGGCTTGG	0	1.79409		AGAGCGAAGGGTTTCT	0	1.88725		AGGTCATTCTACTTAC	1	1.38713		CTGTGCTCAAGCTGAG	1	Ccr9+/+	0.652315	ACCAGTACACTTGGAT	0	Ccr9-/-	0.269706		TGCTACCGTAAGTGGC	1	Ccr9+/+	1.22351	TCTTCGGTCTAACTTC	0	Ccr9-/-	2.86043		GCAGTTAAGCTAGTGG	2	Ccr9+/+	1.90629	AACTCTTCACTGAAGG	3	Ccr9-/-	1.79785
TAAGTGCTCTGCGGCA	0	1.09459		AGATCTGCACTAAGTC	0	1.51758		AGTCTTTTCGTACGGC	1	1.73019		CTGTGCTGTTCCGGCA	1	Ccr9+/+	0.575971	ACCAGTACATGTCGAT	0	Ccr9-/-	1.08066		TGCTACCGTAGGCATG	1	Ccr9+/+	1.87659	TGACAACCACACAGAG	0	Ccr9-/-	3.05317		GCCAAATAGCTGCCCA	2	Ccr9+/+	1.43308	AATCCAGAGGTGCTAG	3	Ccr9-/-	0.573034
TACACGAAGGACATTA	0	1.88873		AGATCTGGTGCGAAAC	0	2.81518		AGTGAGGCATATGGTC	1	1.5158		CTTAACTCATACTCTT	1	Ccr9+/+	0.798002	ACCGTAAGTCGCTTTC	0	Ccr9-/-	1.24136		TGCTGCTGTCTTCTCG	1	Ccr9+/+	0.798512	TGACGGCAGGGAAACA	0	Ccr9-/-	0.848985		GCGAGAATCTTTCCTC	2	Ccr9+/+	1.37496	ACATACGGTGTTGGGA	3	Ccr9-/-	1.23582
TACAGTGAGGTAGCCA	0	0.518984		AGATCTGTCTGGAGCC	0	1.97593		ATAACGCGTAACGTTC	1	2.00588		CTTAACTGTTATCACG	1	Ccr9+/+	0.377282	ACCGTAAGTTCGCGAC	0	Ccr9-/-	1.42753		TGGACGCTCCTACAGA	1	Ccr9+/+	1.35153	TGACTAGGTCTGCGGT	0	Ccr9-/-	1.17068		GCGCGATAGAGCCCAA	2	Ccr9+/+	0.735157	ACGAGGAAGTGTGAAT	3	Ccr9-/-	1.32616
TACAGTGAGTCCGTAT	0	0.888007		AGCATACTCCTCAACC	0	0.93075		ATTATCCCAGGTCGTC	1	1.89587		CTTACCGAGTGTTTGC	1	Ccr9+/+	1.26092	ACCGTAATCCAAGTAC	0	Ccr9-/-	1.12815		TGGCGCAGTCACTTCC	1	Ccr9+/+	1.91334	TGACTAGTCTGTCCGT	0	Ccr9-/-	1.46538		GCTGCGATCGGAATCT	2	Ccr9+/+	1.82256	ACTGTCCCACAGGTTT	3	Ccr9-/-	1.38565
TACAGTGGTTATGCGT	0	0.961274		AGCCTAACACCAACCG	0	0.777549		ATTATCCGTATATGGA	1	1.91013		CTTACCGCAAACTGTC	1	Ccr9+/+	0.162279	ACCTTTAGTACAGTGG	0	Ccr9-/-	0.734165		TGGCTGGCACGGTAAG	1	Ccr9+/+	1.63529	TGAGCATAGACTAAGT	0	Ccr9-/-	1.95232		GCTGCGATCTGCCCTA	2	Ccr9+/+	1.05019	CAACCTCAGTCTTGCA	3	Ccr9-/-	2.09059
TACCTATAGGAGTCTG	0	0.787184		AGCCTAACAGACACTT	0	0.823462		CACATAGCAACTGCGC	1	1.77046		CTTCTCTAGATGAGAG	1	Ccr9+/+	1.56193	ACGAGGAGTCTAAAGA	0	Ccr9-/-	1.37079		TGGTTAGAGGATATAC	1	Ccr9+/+	3.38854	TGAGGGAAGCGATTCT	0	Ccr9-/-	1.15051		GGACAAGCAAGCTGGA	2	Ccr9+/+	0.973302	CACACTCAGAACAATC	3	Ccr9-/-	1.38713
TACCTATTCCTAGGGC	0	2.16165		AGCCTAACATGCTGGC	0	1.99531		CACATAGCAATAGAGT	1	1.62578		CTTCTCTTCAGGCCCA	1	Ccr9+/+	0.235131	ACGATACCAAACGCGA	0	Ccr9-/-	1.78956		TGGTTAGGTGATAAAC	1	Ccr9+/+	0.53613	TGATTTCCACGGCGTT	0	Ccr9-/-	0.994185		GGACATTGTTGCTCCT	2	Ccr9+/+	1.28253	CAGAGAGTCCGTTGCT	3	Ccr9-/-	1.48352
TACCTTACATCGGTTA	0	0.701033		AGCCTAAGTTCAGGCC	0	1.11665		CACCAGGGTGCGATAG	1	1.61544		CTTCTCTTCATGTCCC	1	Ccr9+/+	0.365372	ACGATGTCAAGAGGCT	0	Ccr9-/-	1.64546		TGGTTAGTCAAGATCC	1	Ccr9+/+	0.922617	TGATTTCGTAGCCTAT	0	Ccr9-/-	1.10994		GGACGTCAGGACGAAA	2	Ccr9+/+	0.629939	CAGCCGACATCTATGG	3	Ccr9-/-	1.58785
TACCTTACATGTAAGA	0	0.777312		AGCGTATAGGCTATCT	0	1.80018		CACTCCACAGTCGATT	1	1.38446		CTTGGCTCAACACCTA	1	Ccr9+/+	1.44902	ACGCAGCTCACCCGAG	0	Ccr9-/-	1.04987		TGGTTCCTCTATCCTA	1	Ccr9+/+	0.987426	TGATTTCGTAGCGTGA	0	Ccr9-/-	1.98287		GGACGTCAGTACGTTC	2	Ccr9+/+	0.608689	CCAATCCAGCCACGTC	3	Ccr9-/-	1.34997
TACCTTAGTGGAAAGA	0	0.558721		AGCTCCTGTAGGCATG	0	0.553689		CAGAATCCACCTCGGA	1	2.13526		CTTGGCTCAGTGACAG	1	Ccr9+/+	0.195446	ACGCCAGAGCACGCCT	0	Ccr9-/-	1.22265		TGTATTCAGATCCTGT	1	Ccr9+/+	1.12609	TGATTTCTCTGTCTCG	0	Ccr9-/-	0.57947		GGATTACTCTCTGAGA	2	Ccr9+/+	1.65371	CCAGCGACAATGTTGC	3	Ccr9-/-	0.996469
TACCTTATCATTCACT	0	0.734325		AGCTCTCTCAGCACAT	0	0.0154095		CAGAATCTCCAACCAA	1	2.98244		CTTTGCGCAAGCCGCT	1	Ccr9+/+	0.0518753	ACGCCAGCACATGGGA	0	Ccr9-/-	0.736238		TGTCCCACAGTCACTA	1	Ccr9+/+	1.09157	TGCACCTAGACTTGAA	0	Ccr9-/-	0.711927		GGCCGATAGTGTTTGC	2	Ccr9+/+	0.984524	CCAGCGAGTAAGTTCC	3	Ccr9-/-	0.723028
TACCTTATCGGAAACG	0	0.695885		AGCTTGACACAGAGGT	0	2.13957		CAGCTAACAGTGACAG	1	1.97625		GAAACTCGTCAATGTC	1	Ccr9+/+	1.32099	ACGCCAGGTGTTAAGA	0	Ccr9-/-	0.526811		TGTGGTATCAAGATCC-1	1	Ccr9+/+	1.64269	TGCACCTGTATATGGA	0	Ccr9-/-	1.184		GGCTGGTCATGGGAAC	2	Ccr9+/+	1.04784	CCTTCCCTCGTAGATC	3	Ccr9-/-	1.70479
TACCTTATCTGCGGCA	0	1.09946		AGCTTGATCACGCGGT	0	1.06019		CATGACATCAAGATCC	1	1.05986		GAAACTCTCCGTCATC	1	Ccr9+/+	0.239628	ACGCCGAAGTGTTAGA-1	0	Ccr9-/-	1.06994		TGTGTTTAGCCAGTAG	1	Ccr9+/+	0.803954	TGCACCTTCATGCAAC	0	Ccr9-/-	0.765361		GGTGCGTGTCACCTAA	2	Ccr9+/+	1.11504	CGCTATCCAGCATACT	3	Ccr9-/-	2.3729
TACCTTATCTTTCCTC-1	0	1.4436		AGGCCACGTTACGTCA	0	0.958089		CCAGCGAAGATATACG	1	1.08531		GAACATCAGGTGCACA	1	Ccr9+/+	0.873046	ACGGGTCGTGTGACCC	0	Ccr9-/-	2.2588		TGTGTTTCAGTAGAGC	1	Ccr9+/+	1.15512	TGCGGGTCAAGACGTG	0	Ccr9-/-	1.09583		GGTGTTAGTTAGATGA	2	Ccr9+/+	0.898833	CGGACTGGTGAACCTT	3	Ccr9-/-	1.98173
TACGGATAGCAGCGTA	0	1.25801		AGGCCGTAGGACAGCT	0	2.39418		CCGGGATCAAGCTGTT	1	1.28568		GAACATCCATTTCACT	1	Ccr9+/+	0.194106	ACGTCAAGTTGCGCAC	0	Ccr9-/-	1.49799		TGTTCCGTCGGAATCT	1	Ccr9+/+	0.717663	TGCGGGTTCGGATGGA	0	Ccr9-/-	1.59866		GTAACGTTCACTCTTA	2	Ccr9+/+	2.13938	CGGGTCAGTCCCTACT	3	Ccr9-/-	1.47073
TACGGATCACGGCCAT	0	1.322		AGGCCGTCAAGTAATG	0	0.942205		CCGGTAGGTGCCTGTG	1	1.56791		GAACCTAAGAGGTAGA	1	Ccr9+/+	1.54837	ACGTCAATCTTATCTG	0	Ccr9-/-	0.39914		TTAACTCAGATCTGAA-1	1	Ccr9+/+	0.975788	TGGCTGGAGGACAGAA	0	Ccr9-/-	2.13819		GTAACTGAGGCATGGT	2	Ccr9+/+	0.744993	CGTCACTTCTATGTGG	3	Ccr9-/-	1.17075
TACGGATGTACCTACA	0	1.56798		AGGCCGTTCAGGCGAA	0	1.70887		CCTCAGTAGCGTGAGT	1	1.12686		GAACCTAAGTCGATAA	1	Ccr9+/+	0.489701	ACTATCTAGCATGGCA	0	Ccr9-/-	0.623996		TTAACTCTCACGCATA	1	Ccr9+/+	2.46765	TGGCTGGCAAGTTGTC	0	Ccr9-/-	1.36923		GTCTTCGAGTGGAGAA	2	Ccr9+/+	0.959471	CTCGAGGTCTAGCACA	3	Ccr9-/-	1.59846
TACGGATGTTGGTGGA	0	1.36996		AGGCCGTTCCTGTAGA	0	1.65656		CCTTCGAAGTCCAGGA	1	2.50912		GAACCTATCAGTCAGT	1	Ccr9+/+	0.695282	ACTATCTAGGTGATAT	0	Ccr9-/-	1.34778		TTAGGACCATTAGCCA	1	Ccr9+/+	1.93539	TGGCTGGTCGACCAGC	0	Ccr9-/-	1.62121		GTGCTTCGTCATATGC	2	Ccr9+/+	0.939351	CTCGTCATCTGTCTAT	3	Ccr9-/-	0.672415
TACGGATTCCTAGTGA	0	1.50638		AGGGATGGTAATTGGA	0	0.71684		CGCTTCAGTCCTAGCG	1	2.62994		GAAGCAGTCCTTTACA	1	Ccr9+/+	0.102843	ACTATCTCACTTAACG	0	Ccr9-/-	0.368464		TTAGGCAGTACACCGC	1	Ccr9+/+	1.95155	TGGGAAGCAGGCTCAC	0	Ccr9-/-	2.1653		GTGCTTCTCACTCCTG	2	Ccr9+/+	0.594256	CTGATAGTCCGCATCT	3	Ccr9-/-	2.1541
TACGGGCAGCCACGTC	0	1.09306		AGGGTGAGTACATGTC	0	1.59709		CGTCCATAGACAATAC	1	1.44694		GACAGAGAGGGCATGT	1	Ccr9+/+	0.407545	ACTATCTGTAGCCTCG	0	Ccr9-/-	0.454734		TTCGAAGCATTATCTC	1	Ccr9+/+	0.740635	TGGGCGTGTGAGTATA	0	Ccr9-/-	1.11753		GTTCATTCAGCCTTTC	2	Ccr9+/+	0.689615	CTGCGGATCATTTGGG	3	Ccr9-/-	1.38505
TACGGGCCAATCTGCA	0	1.58787		AGGTCCGGTGCCTGCA	0	1.30058		CGTTCTGGTAGCTTGT	1	1.50289		GACAGAGGTGCGATAG	1	Ccr9+/+	0.733529	ACTATCTGTGGCGAAT	0	Ccr9-/-	1.20552		TTCGAAGCATTCACTT	1	Ccr9+/+	0.671216	TGGTTCCCAAACCCAT	0	Ccr9-/-	1.62904		GTTCATTGTACCGAGA	2	Ccr9+/+	1.46208	CTTAGGAGTCTAGGTT	3	Ccr9-/-	0.751021
TACGGTAAGGCGTACA	0	0.605749		AGGTCCGTCACTCTTA	0	1.49936		CGTTGGGGTCTAGGTT	1	1.99554		GACCAATCACTTCGAA	1	Ccr9+/+	1.30297	ACTATCTTCCTTGACC	0	Ccr9-/-	1.22654		TTCGGTCCAGGAACGT	1	Ccr9+/+	2.19494	TGTCCCAGTGGACGAT	0	Ccr9-/-	1.878		TAAACCGTCAACGGCC	2	Ccr9+/+	1.10045	GAACATCCAATAGCAA	3	Ccr9-/-	1.18321
TACGGTACATACTCTT	0	0.939348		AGTAGTCTCTACGAGT	0	2.15072		CTAATGGAGCACGCCT	1	2.14896		GACGGCTGTGCGAAAC	1	Ccr9+/+	0.489701	ACTGAACAGCGGCTTC	0	Ccr9-/-	1.23468		TTCGGTCGTTTGACTG	1	Ccr9+/+	1.22335	TGTGTTTGTGAACCTT	0	Ccr9-/-	1.3763		TACACGAGTCTGATCA	2	Ccr9+/+	0.836339	GAATGAAGTTACCAGT	3	Ccr9-/-	1.07999
TACTCATAGCGATAGC	0	2.3744		AGTGAGGAGGGCACTA	0	1.75932		CTACCCATCGTCCGTT	1	2.88657		GACGTGCTCCTATGTT	1	Ccr9+/+	0.507247	ACTGAACGTAATCGTC	0	Ccr9-/-	1.413		TTCTACAAGATCCGAG	1	Ccr9+/+	2.08091	TTAACTCGTCTTCAAG	0	Ccr9-/-	1.68926		TACCTATCATCGACGC	2	Ccr9+/+	0.380652	GATGAGGAGCACAGGT	3	Ccr9-/-	2.42262
TACTCATCAGCCAATT-1	0	1.77314		AGTGAGGTCACAACGT	0	1.05911		CTAGTGACATGGATGG	1	0.961729		GACTACAAGGCCATAG	1	Ccr9+/+	0.779683	ACTGAACTCAGGATCT	0	Ccr9-/-	0.331014		TTCTCCTAGAAGGTGA	1	Ccr9+/+	1.26315	TTAACTCGTGAAATCA	0	Ccr9-/-	0.923516		TACTCATGTCTTTCAT	2	Ccr9+/+	0.884029	GCCAAATCAGACGTAG	3	Ccr9-/-	0.851025
TACTCATGTGTTGAGG	0	2.12656		AGTGAGGTCTAACTCT	0	0.769994		CTCGTACCAGTACACT	1	1.69647		GACTACACAAGTTCTG	1	Ccr9+/+	0.688233	ACTGAACTCGCATGGC	0	Ccr9-/-	0.786499		TTCTCCTAGCTCCTTC	1	Ccr9+/+	2.48298	TTAACTCTCACGAAGG	0	Ccr9-/-	1.05965		TACTTACCAAGTACCT-1	2	Ccr9+/+	1.05629	GGACAAGGTATGAAAC	3	Ccr9-/-	0.549401
TACTCATTCTAGCACA	0	0.682733		AGTGTCAGTAAGTGTA	0	1.06292		CTCGTCAAGCTGGAAC	1	1.45235		GAGCAGACATTCTCAT	1	Ccr9+/+	1.49091	ACTGAGTGTGTGTGCC	0	Ccr9-/-	0.62454		TTCTCCTCAAAGCGGT	1	Ccr9+/+	1.37151	TTAGGCAGTAATCGTC	0	Ccr9-/-	2.16831		TAGCCGGCATTCCTCG	2	Ccr9+/+	1.04628	GGGTTGCCATACAGCT	3	Ccr9-/-	1.99387
TACTCGCCAACTGCGC	0	0.727982		AGTGTCAGTATAGGTA	0	2.31752		CTGATAGGTGCTGTAT	1	1.90706		GAGTCCGTCTGCTGTC	1	Ccr9+/+	0.181666	ACTGATGGTAGGCTGA	0	Ccr9-/-	0.794071		TTCTCCTCAGCGATCC	1	Ccr9+/+	0.618502	TTAGGCAGTACATGTC	0	Ccr9-/-	0.875938		TAGGCATAGCTAACTC	2	Ccr9+/+	1.48766	GTACTCCAGACTAGAT	3	Ccr9-/-	1.01214
TACTCGCCATGTCCTC	0	2.8391		AGTTGGTGTTCTGAAC	0	1.18081		CTGCTGTGTTAAGACA	1	1.02096		GAGTCCGTCTTGAGAC	1	Ccr9+/+	0.717432	ACTGATGTCCATGAAC	0	Ccr9-/-	0.245779		TTCTTAGTCCTCGCAT	1	Ccr9+/+	0.697417	TTAGTTCGTGGTTTCA	0	Ccr9-/-	0.760937		TAGTGGTAGCCCAATT	2	Ccr9+/+	0.49473	GTACTTTCATAAGACA	3	Ccr9-/-	1.35482
TACTTACCAAGTACCT	0	0.727351		ATAACGCAGATCCGAG	0	0.468168		CTGGTCTGTCACCCAG	1	1.73535		GATCGATTCATCATTC	1	Ccr9+/+	1.15577	ACTGATGTCTCGTATT	0	Ccr9-/-	0.106784		TTGAACGAGCTCCTTC	1	Ccr9+/+	0.982112	TTAGTTCTCCTGTAGA	0	Ccr9-/-	0.987754		TATCAGGGTCTTTCAT	2	Ccr9+/+	1.08183	GTAGGCCAGAAGGTGA	3	Ccr9-/-	0.738648
TACTTACGTATCTGCA	0	0.703469		ATAACGCCACCAACCG	0	0.876148		CTGTGCTGTACATCCA	1	1.60183		GATCGTACAACACCTA	1	Ccr9+/+	0.326072	ACTGCTCTCCACGACG	0	Ccr9-/-	0.494378		TTGACTTCACTGTTAG	1	Ccr9+/+	2.15049	TTCCCAGAGAGACTTA	0	Ccr9-/-	1.12047		TATCTCACAGTCAGCC	2	Ccr9+/+	1.27573	GTCACAACATATGAGA	3	Ccr9-/-	2.65454
TACTTACGTTACGCGC	0	1.64016		ATAACGCCAGGTGGAT	0	1.34506		CTTAACTTCCTCAATT	1	1.82649		GATCTAGAGATGGGTC	1	Ccr9+/+	1.31106	ACTGCTCTCCCAAGTA	0	Ccr9-/-	0.216249		TTGACTTTCTGCCAGG	1	Ccr9+/+	1.75424	TTCCCAGAGGATGGAA	0	Ccr9-/-	0.741831		TCAACGAAGCGGATCA	2	Ccr9+/+	1.25643	TAAACCGGTAAATACG	3	Ccr9-/-	1.22694
TACTTGTAGGGCTCTC	0	1.10178		ATAAGAGCATGGTCTA	0	2.31504		CTTAGGAGTCTCTCTG	1	1.60823		GATGAAATCTCTAGGA	1	Ccr9+/+	0.287036	ACTGTCCGTCATGCAT	0	Ccr9-/-	1.16965		TTGCCGTAGATAGCAT	1	Ccr9+/+	0.828724	TTCTCAACACGAAAGC	0	Ccr9-/-	1.54947		TCAACGACACTTCTGC	2	Ccr9+/+	0.986682	TAGGCATCACTCTGTC	3	Ccr9-/-	1.2121
TAGACCATCAGGCAAG	0	1.88581		ATCACGATCGGTGTCG	0	0.921495		GAACCTATCAACTCTT	1	2.45033		GATGCTACAGACGCTC	1	Ccr9+/+	0.203971	ACTTACTCACAGGTTT	0	Ccr9-/-	1.54815		TTGCGTCGTTAGAACA	1	Ccr9+/+	0.667109	TTCTCAACACGAGGTA	0	Ccr9-/-	0.647715		TCAATCTTCTCTAGGA	2	Ccr9+/+	0.77868	TAGTTGGGTTTGTTTC	3	Ccr9-/-	1.03851
TAGAGCTCAAGACACG	0	1.55214		ATCCACCTCTGTCTCG	0	2.08213		GAACCTATCACTCTTA	1	1.5803		GATGCTAGTCGCGAAA	1	Ccr9+/+	0.858375	ACTTACTCACTGTTAG	0	Ccr9-/-	0.796149		TTGGAACCAACGCACC	1	Ccr9+/+	0.888863	TTCTCCTTCCTTAATC	0	Ccr9-/-	0.902473		TCAGATGGTACCGAGA	2	Ccr9+/+	0.401053	TCACGAAAGTACGTTC	3	Ccr9-/-	1.45394
TAGAGCTTCCAGTAGT	0	0.9783		ATCCGAAGTACTTCTT	0	2.16748		GAATAAGTCCTCCTAG	1	1.34332		GATGCTATCCTTTCGG	1	Ccr9+/+	0.191834	ACTTACTGTGTTCGAT	0	Ccr9-/-	1.08242		TTGGAACGTAGGCTGA-1	1	Ccr9+/+	1.1824	TTCTTAGAGGCTATCT	0	Ccr9-/-	2.83155		TCAGGTACAGCCTATA	2	Ccr9+/+	2.28673	TCAGCTCTCTGAGTGT	3	Ccr9-/-	1.3046
TAGCCGGCATCACCCT	0	1.36925		ATCGAGTCATACGCTA	0	1.21999		GAATGAACAAGTTGTC	1	2.41488		GATTCAGGTTACCAGT	1	Ccr9+/+	0.556258	ACTTGTTAGGCAATTA	0	Ccr9-/-	1.20727		TTGGCAAAGAATTGTG	1	Ccr9+/+	1.83372	TTCTTAGCACATTTCT	0	Ccr9-/-	1.49213		TCGAGGCGTCATACTG	2	Ccr9+/+	1.67963	TCTATTGTCTGTTTGT	3	Ccr9-/-	1.71129
TAGGCATCAGCCAATT	0	1.36961		ATCGAGTGTAGCCTAT	0	1.57973		GAATGAAGTAGCACGA	1	1.12969		GCAATCATCTTTACGT	1	Ccr9+/+	1.39901	ACTTGTTTCTGCCAGG	0	Ccr9-/-	0.458103		TTGGCAAAGCCAACAG	1	Ccr9+/+	1.2699	TTGAACGAGCTTATCG	0	Ccr9-/-	1.03612		TCGCGTTTCCTACAGA	2	Ccr9+/+	0.430888	TCTCTAAGTAGATTAG	3	Ccr9-/-	1.48749
TAGTGGTAGAATCTCC	0	1.77166		ATCTGCCCAGCATACT	0	0.993688		GACAGAGCAAGCGCTC	1	1.6559		GCACATACATGGGAAC	1	Ccr9+/+	0.426612	ACTTTCACAATCCGAT	0	Ccr9-/-	1.02373		TTGGCAAAGGATGGAA	1	Ccr9+/+	0.833239	TTGAACGCAGAGCCAA	0	Ccr9-/-	1.15296		TCTTCGGTCTTGTTTG	2	Ccr9+/+	1.53763	TGATTTCTCGCAGGCT	3	Ccr9-/-	1.31681
TAGTGGTCAGGCTCAC	0	1.75518		ATCTGCCGTTAGGGTG	0	1.01204		GACGTGCAGATGTCGG	1	2.59726		GCACATATCTCCGGTT	1	Ccr9+/+	0.769912	AGAATAGCATACGCCG	0	Ccr9-/-	1.80838		TTGGCAAGTGTATGGG	1	Ccr9+/+	1.60814	TTGACTTAGTACGATA	0	Ccr9-/-	2.18491		TCTTTCCAGGATGTAT	2	Ccr9+/+	0.335512	TGCCCTAAGGTGCAAC	3	Ccr9-/-	1.26461
TAGTGGTCATGAGCGA	0	1.18046		ATCTGCCTCGATAGAA	0	0.793671		GAGCAGATCGCGTTTC	1	3.8241		GCACTCTAGACAAGCC	1	Ccr9+/+	0.688979	AGAATAGTCTTGTATC	0	Ccr9-/-	0.425209		TTGTAGGGTGCCTGGT	1	Ccr9+/+	1.37691	TTGACTTTCTTACCTA	0	Ccr9-/-	2.12764		TGACGGCAGAAGATTC	2	Ccr9+/+	0.411168	TGGCCAGAGCACAGGT	3	Ccr9-/-	0.634136
TAGTGGTTCACCACCT	0	0.739119		ATGCGATAGCTAGTCT	0	1.07808		GATGAGGTCACTCCTG	1	1.93871		GCACTCTAGGGCATGT	1	Ccr9+/+	0.866532	AGAATAGTCTTGTCAT	0	Ccr9-/-	1.08368		TTTACTGAGACTACAA	1	Ccr9+/+	1.97632	TTGCGTCCACATTAGC	0	Ccr9-/-	1.77826		TGACTAGAGCCCAACC	2	Ccr9+/+	0.747714	TTGACTTTCACCCTCA	3	Ccr9-/-	0.922303
TAGTGGTTCCCTCAGT	0	0.631654		ATGCGATTCAGGCCCA	0	1.84631		GCGACCACACGAGGTA	1	1.64092		GCACTCTAGTGAAGTT	1	Ccr9+/+	0.018827	AGAGCGAAGTGCCATT	0	Ccr9-/-	1.60899		TTTCCTCCACATTCGA	1	Ccr9+/+	0.904877	TTGCGTCTCCGTCAAA	0	Ccr9-/-	1.27114		TGCACCTCAATGGATA	2	Ccr9+/+	1.28253	TTGACTTTCAGAGACG	3	Ccr9-/-	1.21693
TAGTTGGGTCCAACTA	0	1.44476		ATGGGAGAGGTGCTAG	0	1.81365		GCGCGATTCGATGAGG	1	1.31		GCACTCTCAGTCACTA	1	Ccr9+/+	1.55207	AGATCTGGTGCGAAAC	0	Ccr9-/-	1.17368		TTTGCGCCATGGGAAC	1	Ccr9+/+	1.66413	TTGGCAAGTCGGCTCA	0	Ccr9-/-	1.08283		TGCGCAGGTACGAAAT	2	Ccr9+/+	1.54149	TTTACTGCAAAGAATC	3	Ccr9-/-	1.98585
TAGTTGGGTTTACTCT	0	1.53501		ATGGGAGAGTCAATAG	0	1.05208		GCGGGTTGTGACAAAT	1	1.89739		GCAGCCAGTTAGAACA	1	Ccr9+/+	0.966365	AGATTGCAGTGACTCT	0	Ccr9-/-	0.432055		TTTGGTTGTTGCGTTA	1	Ccr9+/+	1.18368	TTGGCAAGTCTGCCAG	0	Ccr9-/-	1.75776		TGCGGGTAGGTTCCTA	2	Ccr9+/+	1.23409	TTTGGTTAGTCGATAA	3	Ccr9-/-	1.63701
TATCAGGTCCAAACTG	0	0.91599		ATGTGTGCAGGGATTG	0	0.787762		GCTCTGTTCATTTGGG	1	1.85913		GCAGTTAAGTAACCCT	1	Ccr9+/+	0.405312	AGATTGCGTCGAAAGC	0	Ccr9-/-	0.425009		TTTGGTTTCAAGATCC	1	Ccr9+/+	1.60629	TTGTAGGAGCCCGAAA	0	Ccr9-/-	1.21133		TGCGGGTCACATGACT	2	Ccr9+/+	2.08543	AAACGGGGTCACCTAA	4	Ccr9-/-	1.81429
TATCTCAGTACGCACC	0	1.27499		ATGTGTGGTGAGTGAC	0	0.748194		GGACAAGAGATCGGGT	1	1.84653		GCAGTTAGTCGAGATG	1	Ccr9+/+	1.03487	AGCAGCCAGAAGAAGC	0	Ccr9-/-	1.60266		TTTGGTTTCGAGAACG	1	Ccr9+/+	1.32461	TTTGCGCTCTGGTATG	0	Ccr9-/-	1.03114		TGCGGGTCATGATCCA	2	Ccr9+/+	0.458249	AACACGTCAGCTCGCA	4	Ccr9-/-	1.82838
TATCTCATCCAATGGT	0	2.04555		ATTACTCAGCGATATA	0	0.819591		GGCAATTGTCATCGGC	1	1.32037		GCAGTTAGTTGATTGC	1	Ccr9+/+	1.5272	AGCATACAGAGATGAG	0	Ccr9-/-	0.864057		AAACCTGAGATAGGAG	2	Ccr9+/+	2.15634	AAACGGGTCTGTCCGT	1	Ccr9-/-	2.426		TGCGGGTTCACGAAGG	2	Ccr9+/+	0.752552	AACGTTGGTCAAAGCG	4	Ccr9-/-	2.23981
TATCTCATCTACTATC	0	0.5742		ATTATCCAGCTACCGC	0	1.03612		GGGAGATGTCCGAACC	1	1.63312		GCAGTTATCAGCACAT	1	Ccr9+/+	0.359415	AGCATACTCCTCAACC	0	Ccr9-/-	1.40705		AAACCTGTCTCGTATT	2	Ccr9+/+	1.65823	AAAGTAGTCTCTGAGA	1	Ccr9-/-	1.06675		TGGACGCCATGTTGAC	2	Ccr9+/+	1.00031	AACTCCCTCTGCAGTA	4	Ccr9-/-	0.964168
TATTACCAGCAATCTC	0	1.37245		ATTCTACGTATCGCAT	0	1.48842		GGTGAAGAGCTAGTCT	1	1.67233		GCATACATCAGCCTAA	1	Ccr9+/+	1.16821	AGCCTAACAAGTCTAC	0	Ccr9-/-	0.49572		AAACGGGTCAGTACGT	2	Ccr9+/+	1.14501	AAATGCCTCCTTTCTC	1	Ccr9-/-	2.09324		TGGACGCGTCCGAATT	2	Ccr9+/+	2.03175	AACTCTTCAGCCACCA	4	Ccr9-/-	1.60484
TATTACCAGGGAAACA	0	1.48752		ATTGGACCAGACTCGC	0	1.19592		GTACTCCGTTCTGTTT	1	3.28588		GCATGTAAGTGTCCAT	1	Ccr9+/+	0.476959	AGCCTAACACCAACCG	0	Ccr9-/-	1.74049		AAACGGGTCGACGGAA	2	Ccr9+/+	1.10156	AACACGTAGGAGTAGA	1	Ccr9-/-	0.624258		TGGCCAGAGATGTGTA	2	Ccr9+/+	0.952911	AAGTCTGAGAGTACAT	4	Ccr9-/-	1.40359
TATTACCTCGAATCCA	0	2.20171		ATTGGTGCAAACCTAC	0	2.06455		GTCACGGGTCTCCACT	1	1.48187		GCATGTAGTAAAGGAG	1	Ccr9+/+	0.228241	AGCCTAACAGACACTT	0	Ccr9-/-	1.2893		AAACGGGTCTGCCCTA	2	Ccr9+/+	1.92257	AACGTTGCAGCCAGAA	1	Ccr9-/-	1.18784		TGGCTGGAGGACGAAA	2	Ccr9+/+	0.212887	AAGTCTGAGGATCGCA	4	Ccr9-/-	3.23281
TATTACCTCGAGCCCA	0	0.612133		ATTGGTGGTACTTAGC	0	1.60708		GTCTCGTAGTGTCTCA	1	1.85136		GCCAAATTCGAGGTAG	1	Ccr9+/+	1.07093	AGCCTAACATGCTGGC	0	Ccr9-/-	2.05954		AAAGCAAAGAGTAATC	2	Ccr9+/+	1.16848	AACGTTGCATAGAAAC	1	Ccr9-/-	1.93388		TTAGGCATCAGTCAGT	2	Ccr9+/+	1.2892	AAGTCTGCATGCCTAA	4	Ccr9-/-	1.64601
TCAACGACAGCTGTAT	0	0.994129		ATTTCTGCACGTCTCT	0	0.809822		GTGCATAAGAATAGGG	1	1.26076		GCGACCATCTTCGGTC	1	Ccr9+/+	1.04434	AGCCTAAGTTCAGGCC	0	Ccr9-/-	0.589014		AAATGCCCATTCCTGC	2	Ccr9+/+	1.13504	AACTCTTGTATCACCA	1	Ccr9-/-	2.39378		TTATGCTCAAGCGATG	2	Ccr9+/+	1.34234	AATCCAGCAATCACAC	4	Ccr9-/-	1.50932
TCAACGACAGGTCCAC	0	1.26004		CAACCAAAGTGTTTGC	0	1.01921		GTGGGTCGTTTGACAC	1	3.53309		GCGAGAACAGCATGAG	1	Ccr9+/+	0.885265	AGCGGTCAGACATAAC	0	Ccr9-/-	0.448467		AACACGTCAGCGATCC	2	Ccr9+/+	0.679826	AACTGGTAGAGGGCTT	1	Ccr9-/-	0.859863		TTATGCTTCTCCAACC	2	Ccr9+/+	1.95463	AATCGGTCAGCTCGAC	4	Ccr9-/-	2.074
TCAACGACAGTAGAGC	0	1.14492		CAACCAATCTTGTATC	0	1.62741		TACCTATTCACATAGC	1	1.34037		GCGAGAATCCGTCATC	1	Ccr9+/+	0.181274	AGCGTATAGGCTATCT	0	Ccr9-/-	0.572183		AACCATGCACAACTGT	2	Ccr9+/+	1.36023	AAGGCAGGTCGGCACT	1	Ccr9-/-	1.08648		TTCCCAGGTCAATACC	2	Ccr9+/+	0.620398	AATCGGTCATTGCGGC	4	Ccr9-/-	1.83075
TCAACGAGTACGACCC	0	2.02458		CAACCTCCAAACTGTC	0	1.98815		TACTCGCGTTGTACAC	1	1.79533		GCGCAGTGTCGTGGCT	1	Ccr9+/+	1.26824	AGCGTATCAGACAAAT	0	Ccr9-/-	0.966256		AACCATGGTCATCCCT	2	Ccr9+/+	2.18588	AATCCAGGTGCGAAAC	1	Ccr9-/-	2.34847		TTCGAAGCACAACGTT	2	Ccr9+/+	1.02911	ACACCCTGTACAGACG	4	Ccr9-/-	1.67516
TCAACGATCAACCATG	0	0.738157		CAACTAGCACACCGCA	0	1.01001		TCCCGATGTCCCTTGT	1	1.79168		GCGGGTTCAAGCTGGA	1	Ccr9+/+	0.110755	AGCGTATTCACAATGC	0	Ccr9-/-	0.456837		AACCGCGGTGATAAAC	2	Ccr9+/+	0.343068	AATCGGTCAGTTAACC	1	Ccr9-/-	2.18202		TTCTCCTAGCTCTCGG	2	Ccr9+/+	1.14794	ACACCCTGTCTTCAAG	4	Ccr9-/-	1.34629
TCAATCTAGCCACCTG	0	1.5248		CAAGTTGCAAACTGTC	0	0.829507		TCGCGAGTCAACTCTT	1	2.0976		GCTCCTAAGTCCGTAT	1	Ccr9+/+	0.167345	AGCTCCTGTAGGCATG	0	Ccr9-/-	0.623724		AACTCAGTCCTTCAAT	2	Ccr9+/+	2.14341	AATCGGTCATTAGGCT	1	Ccr9-/-	1.34623		TTGACTTGTAAGCACG	2	Ccr9+/+	1.40027	ACAGCCGAGGTTCCTA	4	Ccr9-/-	2.14576
TCAATCTGTACCGCTG	0	0.843062		CACAAACTCAATCACG	0	1.33844		TCGCGTTTCAGGCGAA	1	2.03175		GCTCCTACACGTTGGC	1	Ccr9+/+	1.11477	AGCTCTCAGACTAGAT	0	Ccr9-/-	0.457681		AACTCCCAGGTGCACA	2	Ccr9+/+	0.898556	ACACCCTTCTGCGTAA	1	Ccr9-/-	0.521108		TTGCCGTAGGAGCGTT	2	Ccr9+/+	1.43747	ACAGCCGCACCTCGGA	4	Ccr9-/-	1.90603
TCAATCTTCGGGAGTA	0	1.8229		CACACCTTCATCATTC	0	1.86499		TCTATTGAGGAGCGTT	1	1.73708		GCTCCTAGTAAGTAGT	1	Ccr9+/+	0.925207	AGCTCTCTCAGCACAT	0	Ccr9-/-	0.28209		AACTCCCAGTGAACAT	2	Ccr9+/+	0.683241	ACACTGACAAGTCATC	1	Ccr9-/-	1.84871		TTGCGTCTCATCTGCC	2	Ccr9+/+	1.39787	ACAGCTATCATGCATG	4	Ccr9-/-	1.91836
TCACAAGAGGGATACC	0	0.923766		CACACCTTCTGTTGAG	0	0.996425		TGACAACAGGCTCATT	1	2.31428		GCTCTGTAGGGCACTA	1	Ccr9+/+	0.348736	AGCTTGACACAGAGGT	0	Ccr9-/-	0.493261		AACTCCCGTGCTTCTC	2	Ccr9+/+	1.2991	ACATGGTCATCTCGCT	1	Ccr9-/-	1.45553		TTTACTGGTTAGAACA	2	Ccr9+/+	0.93997	ACATCAGAGTCTTGCA	4	Ccr9-/-	2.03867
TCACAAGCATGCATGT	0	0.716706		CACAGGCGTCATGCCG	0	0.96808		TGACTTTGTTCAGACT	1	1.4309		GCTCTGTAGGTGTTAA	1	Ccr9+/+	1.49077	AGCTTGATCACGCGGT	0	Ccr9-/-	2.06375		AACTCTTGTCTGCCAG	2	Ccr9+/+	1.05694	ACCCACTCATGGTCAT	1	Ccr9-/-	1.02645		TTTATGCAGCCAGTTT	2	Ccr9+/+	0.652859	ACCAGTAGTTCAACCA	4	Ccr9-/-	1.61544
TCACAAGTCGCATGGC	0	1.67443		CACAGTACACTAAGTC	0	1.67518		TGAGCCGCACCAGCAC	1	1.48385		GCTGCAGTCCCAGGTG	1	Ccr9+/+	1.0425	AGGCCACTCCATGAGT	0	Ccr9-/-	1.22784		AACTGGTAGGCCCGTT	2	Ccr9+/+	0.944055	ACGAGGAAGTCAAGCG	1	Ccr9-/-	2.12263		TTTGCGCTCCGAATGT	2	Ccr9+/+	0.969599	ACGAGCCCATCCGGGT	4	Ccr9-/-	2.03867
TCAGATGCACGCGAAA	0	1.35554		CACCAGGAGATGTGTA	0	1.68004		TGCACCTTCTGCTGCT	1	1.53483		GCTGCGAGTCGGCATC	1	Ccr9+/+	0.305076	AGGCCGTAGGACAGCT	0	Ccr9-/-	1.04266		AACTGGTGTATAGTAG	2	Ccr9+/+	1.66413	ACGATGTAGTGCCAGA	1	Ccr9-/-	2.69103		AACACGTAGTGAATTG	3	Ccr9+/+	2.36212	ACGAGGAAGAGCAATT	4	Ccr9-/-	1.88581
TCAGATGGTCCCTTGT	0	1.6235		CACCTTGAGCTAACAA	0	0.881205		TGCTGCTAGTCTTGCA	1	2.9312		GCTGCGATCCCACTTG	1	Ccr9+/+	0.98822	AGGCCGTCAAGTAATG	0	Ccr9-/-	0.435303		AAGCCGCCATCTCGCT	2	Ccr9+/+	0.962354	ACGCCAGAGCGTCAAG	1	Ccr9-/-	2.41448		AACTCAGCACAGCCCA	3	Ccr9+/+	1.27886	ACGATGTGTAAGTAGT	4	Ccr9-/-	1.69399
TCAGCAATCGAATCCA	0	1.56946		CACCTTGCACGACTCG	0	1.36362		TGGGCGTTCACCCGAG	1	2.0203		GCTGCTTCATTCGACA	1	Ccr9+/+	0.625494	AGGCCGTTCAGGCGAA	0	Ccr9-/-	1.11085		AAGCCGCGTACGCACC	2	Ccr9+/+	0.535889	ACGCCAGCAAAGGCGT	1	Ccr9-/-	1.35844		AACTCCCCATAGAAAC	3	Ccr9+/+	3.64548	ACGCCAGAGGGTTCCC	4	Ccr9-/-	1.12061
TCAGCTCAGTGGTAAT	0	0.745885		CACCTTGCAGCATGAG	0	0.809442		TGGGCGTTCCTAGAAC	1	0.570955		GCTGGGTCACCGAATT	1	Ccr9+/+	0.0832753	AGGCCGTTCCTGTAGA	0	Ccr9-/-	1.45239		AAGGCAGCAAGCGTAG	2	Ccr9+/+	0.392889	ACGGGCTGTATTCGTG	1	Ccr9-/-	1.28011		AACTGGTCAGGATCGA	3	Ccr9+/+	1.48716	ACGGAGATCAGGCGAA	4	Ccr9-/-	2.11487
TCAGCTCTCACATACG	0	0.602843		CACCTTGTCTCGCTTG	0	0.903346		TGGTTCCTCTACCTGC	1	1.66668		GCTTCCACACACCGAC	1	Ccr9+/+	0.181797	AGGGATGCATACGCTA	0	Ccr9-/-	1.82955		AAGGCAGCATCGGTTA	2	Ccr9+/+	1.8308	ACGGGTCCATCGATGT	1	Ccr9-/-	1.86185		AACTTTCCAGCATGAG	3	Ccr9+/+	1.31055	ACGGGCTGTAAGGATT	4	Ccr9-/-	1.82413
TCAGGATCAGCCTATA	0	1.82329		CACTCCACAAACTGTC	0	0.482969		TGTGTTTTCAGTCCCT	1	1.64917		GCTTCCATCAAGATCC	1	Ccr9+/+	0.844357	AGGGATGGTAATTGGA	0	Ccr9-/-	1.44669		AATCCAGCAGCTGTTA	2	Ccr9+/+	0.90971	ACTTACTGTGAGGCTA	1	Ccr9-/-	1.05316		AAGACCTAGAAGGCCT	3	Ccr9+/+	1.37155	ACGGGTCGTCACTTCC	4	Ccr9-/-	2.87105
TCAGGATGTATGGTTC-1	0	2.02025		CAGAATCCAGACGCAA	0	1.88333		TTAGGACCATGCGCAC	1	1.25465		GCTTCCATCGCGTAGC	1	Ccr9+/+	0.633582	AGGGTGAGTACATGTC	0	Ccr9-/-	1.90783		AATCGGTAGAAACCGC	2	Ccr9+/+	1.1901	ACTTGTTCACCAACCG	1	Ccr9-/-	3.11968		AAGGAGCTCCGCATCT	3	Ccr9+/+	2.49687	ACGGGTCTCTAAGCCA	4	Ccr9-/-	1.87734
TCATTACAGATCCTGT	0	0.715775		CAGAATCTCACGCATA	0	1.28664		TTAGGCACACGAAATA	1	1.75231		GCTTGAAGTCCTCTTG	1	Ccr9+/+	0.600475	AGGTCCGGTGCCTGCA	0	Ccr9-/-	1.11827		ACACCAAAGTGGGTTG	2	Ccr9+/+	0.535526	ACTTGTTGTTGACGTT	1	Ccr9-/-	1.60867		AAGGCAGCATCTGGTA	3	Ccr9+/+	1.47497	ACTGATGGTTGCGCAC	4	Ccr9-/-	1.96972
TCATTACTCGGAAATA	0	1.07118		CAGAGAGCAAGTAGTA	0	1.01128		TTCGGTCAGATCGATA	1	2.39237		GGAAAGCTCTGGGCCA	1	Ccr9+/+	0.68883	AGGTCCGTCACTCTTA	0	Ccr9-/-	1.58742		ACACTGACACCCAGTG	2	Ccr9+/+	1.45597	ACTTGTTTCCACGTGG	1	Ccr9-/-	1.12106		AAGGCAGGTGATGCCC	3	Ccr9+/+	2.04565	ACTGTCCGTCTAGCGC	4	Ccr9-/-	1.9225
TCATTTGAGCACACAG	0	1.64546		CAGATCACAAGCTGAG	0	1.70063		TTCTACACAGACAGGT	1	1.35225		GGAACTTCAAACAACA	1	Ccr9+/+	0.35192	AGTAGTCAGAGGGCTT	0	Ccr9-/-	0.985172		ACACTGATCACCGGGT	2	Ccr9+/+	0.610041	AGAGCGAGTCCGAGTC	1	Ccr9-/-	1.18817		AAGGCAGGTTAGATGA	3	Ccr9+/+	1.25846	AGACGTTAGTTGTAGA	4	Ccr9-/-	2.2475
TCATTTGCAAGAAAGG	0	1.28457		CAGATCACAGTTCATG	0	0.771426		TTCTCAAAGAATCTCC	1	1.93083		GGACAGAAGCTAAACA	1	Ccr9+/+	0.962787	AGTAGTCCACAGACTT	0	Ccr9-/-	1.20221		ACAGCCGCATGGGACA	2	Ccr9+/+	1.01792	AGAGCTTTCCGCAGTG	1	Ccr9-/-	1.21465		AAGTCTGGTTTACTCT	3	Ccr9+/+	1.08819	AGAGCGAAGTGTTGAA	4	Ccr9-/-	2.25382
TCATTTGCAAGTCTGT	0	0.827695		CAGATCACATCTATGG	0	1.70033		TTTATGCCAAACAACA	1	1.82555		GGACAGAAGGTCGGAT	1	Ccr9+/+	0.534496	AGTGAGGAGGGCACTA	0	Ccr9-/-	0.540709		ACAGCTAGTGTTGGGA	2	Ccr9+/+	1.49655	AGAGTGGCAGTCAGCC	1	Ccr9-/-	2.52965		ACACCCTTCCTGCCAT	3	Ccr9+/+	1.24984	AGATTGCGTACAGCAG	4	Ccr9-/-	1.70479
TCATTTGCACGTCTCT-1	0	0.942503		CAGCCGAAGGCTCAGA	0	2.28213		AAACCTGGTGGTGTAG	1	1.91939		GGACAGAAGTAGGTGC	1	Ccr9+/+	1.11111	AGTGAGGCAAGTTGTC	0	Ccr9-/-	0.939138		ACATCAGAGATGTAAC	2	Ccr9+/+	0.917916	AGCATACAGAGGTTGC	1	Ccr9-/-	0.874261		ACACTGATCAGTTCGA	3	Ccr9+/+	1.44124	AGATTGCTCGTCTGAA	4	Ccr9-/-	1.23533
TCATTTGTCCTTAATC	0	1.22325		CAGCGACTCTCTAGGA	0	1.29229		AAACGGGTCACGCATA	1	0.965216		GGACAGATCTCGTTTA	1	Ccr9+/+	0.104528	AGTGAGGTCTAACTCT	0	Ccr9-/-	1.50887		ACATCAGTCTCCAGGG	2	Ccr9+/+	1.42492	AGCGTATTCTGTTTGT	1	Ccr9-/-	1.36602		ACACTGATCAGTTTGG	3	Ccr9+/+	1.47924	AGCAGCCAGCCAGGAT	4	Ccr9-/-	2.51796
TCCACACAGCGTCTAT	0	0.718885		CAGCTAAAGGCAGGTT	0	2.01061		AAAGATGCATATACGC	1	1.53938		GGACATTAGATGCGAC	1	Ccr9+/+	0.974119	AGTGGGAGTGGTGTAG	0	Ccr9-/-	1.19294		ACCCACTGTACCGTTA	2	Ccr9+/+	1.72348	AGCTCCTTCCTCTAGC	1	Ccr9-/-	2.27789		ACAGCCGGTCTTGATG	3	Ccr9+/+	2.3567	AGCATACCACCATGTA	4	Ccr9-/-	1.13689
TCCACACGTTCCACGG	0	1.46134		CAGCTGGAGAGTAAGG	0	1.2749		AAAGATGCATTCTTAC	1	1.77113		GGACATTCACATGACT	1	Ccr9+/+	0.0102483	AGTGTCAGTAAGTGTA	0	Ccr9-/-	0.54167		ACCCACTTCGGTCCGA	2	Ccr9+/+	1.28409	AGGGAGTCAGTGGAGT	1	Ccr9-/-	1.28048		ACAGCCGTCTGACCTC	3	Ccr9+/+	1.66749	AGCCTAACACATTCGA	4	Ccr9-/-	1.71826
TCCACACTCGGCTACG	0	0.825525		CAGCTGGAGCTCAACT	0	1.58076		AAAGATGTCACGACTA	1	1.00861		GGACGTCAGACCGGAT	1	Ccr9+/+	0.277758	AGTGTCAGTATAGGTA	0	Ccr9-/-	0.389999		ACCGTAAAGAGAACAG	2	Ccr9+/+	1.20803	AGGTCATCAGCTCGAC	1	Ccr9-/-	1.31251		ACAGCTAAGCTAAGAT	3	Ccr9+/+	1.54749	AGCCTAAGTATGCTTG	4	Ccr9-/-	1.93293
TCCACACTCTACTATC	0	1.50204		CAGCTGGGTAGTACCT	0	0.847575		AAAGTAGGTCCATGAT	1	1.487		GGACGTCAGGCTACGA	1	Ccr9+/+	1.1209	AGTTGGTGTTCCACTC	0	Ccr9-/-	1.16138		ACCGTAAGTTTGACAC	2	Ccr9+/+	1.62714	AGTGAGGCAAGCCTAT-1	1	Ccr9-/-	2.13865		ACATACGTCTAGAGTC	3	Ccr9+/+	1.86745	AGCGTCGAGCGATATA	4	Ccr9-/-	1.77314
TCCCGATAGGCCATAG	0	0.666055		CAGTAACAGGCATGTG	0	1.54108		AAAGTAGTCGTCGTTC	1	0.124285		GGAGCAAGTCTTGCGG	1	Ccr9+/+	0.555276	AGTTGGTGTTCTGAAC	0	Ccr9-/-	0.645546		ACCTTTACATACAGCT	2	Ccr9+/+	1.46044	AGTGAGGCATATGGTC	1	Ccr9-/-	1.78145		ACATCAGTCCTTGCCA	3	Ccr9+/+	0.786267	AGGCCACCATGGGAAC	4	Ccr9-/-	1.9091
TCGAGGCAGAGGTACC	0	1.37637		CAGTCCTTCATACGGT	0	0.888649		AACCATGTCAACACTG-1	1	1.17718		GGAGCAATCATGCAAC	1	Ccr9+/+	0.419033	ATAACGCAGATCCGAG	0	Ccr9-/-	1.68829		ACGAGCCCAATGTAAG	2	Ccr9+/+	1.90931	ATCACGATCCGCTGTT	1	Ccr9-/-	1.274		ACCCACTCAATTGCTG	3	Ccr9+/+	1.81849	AGGCCACCATTTGCCC	4	Ccr9-/-	1.41454
TCGAGGCTCCAATGGT	0	0.883312		CATATGGGTGCAGTAG	0	2.98032		AACGTTGGTTACGCGC	1	1.65948		GGAGCAATCGCTTGTC	1	Ccr9+/+	0.922943	ATAACGCAGGAATCGC	0	Ccr9-/-	1.61411		ACGAGGAAGTAGCGGT	2	Ccr9+/+	1.23828	ATCATCTGTTTGTGTG	1	Ccr9-/-	2.62836		ACCTTTAAGGTGCTTT	3	Ccr9+/+	2.01632	AGGCCGTGTCGGCATC	4	Ccr9-/-	2.89501
TCGAGGCTCTTGCATT	0	0.659151		CATGACAGTTATCGGT	0	1.21698		AACTGGTCATTCTCAT-1	1	0.860745		GGATGTTCACCTTGTC	1	Ccr9+/+	0.316479	ATAACGCCACCAACCG	0	Ccr9-/-	2.20251		ACGAGGACACATCCAA	2	Ccr9+/+	0.763765	ATCATGGAGTCCATAC	1	Ccr9-/-	1.97319		ACCTTTAGTCCGAACC	3	Ccr9+/+	1.19918	AGGGAGTTCAGCTCGG	4	Ccr9-/-	1.85378
TCGCGAGCACAACGTT	0	0.847884		CATGCCTAGCAGCGTA	0	0.78905		AAGACCTGTCACCCAG	1	1.14328		GGATTACAGTGAACGC	1	Ccr9+/+	0.566915	ATAAGAGCATGGTCTA	0	Ccr9-/-	0.3883		ACGATGTTCGAGAGCA	2	Ccr9+/+	0.505802	ATCCACCTCCTTTCTC	1	Ccr9-/-	1.71659		ACGAGCCCACACGCTG	3	Ccr9+/+	1.85136	AGTAGTCTCGTACGGC	4	Ccr9-/-	1.57081
TCGCGAGTCCGTAGTA	0	0.781381		CATTATCAGACCTTTG	0	0.923066		AAGCCGCCAGTCTTCC	1	1.30838		GGCCGATAGAAACGCC	1	Ccr9+/+	0.308687	ATAAGAGGTTCGGCAC	0	Ccr9-/-	0.751735		ACGCAGCCATCAGTAC	2	Ccr9+/+	2.8018	ATGAGGGTCTCGAGTA	1	Ccr9-/-	1.08311		ACGATACGTCTACCTC	3	Ccr9+/+	1.65988	AGTGTCACAGATTGCT	4	Ccr9-/-	2.13368
TCGCGAGTCCTTGACC	0	1.05521		CATTATCGTATTCTCT	0	0.916134		AAGGCAGAGGTGCTAG	1	1.50356		GGCGACTCACGTCAGC	1	Ccr9+/+	0.186132	ATAGACCTCATCGATG	0	Ccr9-/-	0.749454		ACGCCAGCAACGCACC	2	Ccr9+/+	1.02359	ATTACTCAGGCGACAT	1	Ccr9-/-	1.05829		ACGATGTAGCAGCCTC	3	Ccr9+/+	0.891392	ATAACGCCAGCTTAAC	4	Ccr9-/-	2.10128
TCGCGAGTCTCTAGGA	0	1.35868		CCACCTAAGGGTTTCT	0	1.50901		AATCCAGCAAGTCTGT	1	0.727986		GGCTCGACAGTAACGG	1	Ccr9+/+	1.10109	ATAGACCTCGAACGGA	0	Ccr9-/-	1.29882		ACGGGTCGTTCTGGTA	2	Ccr9+/+	1.80084	ATTACTCCATGACATC	1	Ccr9-/-	2.51796		ACGCAGCCAGCTGTTA	3	Ccr9+/+	1.86353	ATAACGCTCCCTCTTT	4	Ccr9-/-	1.33449
TCGCGTTCAGGGTATG	0	0.633582		CCACGGAGTACTTGAC	0	2.3134		AATCCAGTCCGCATCT	1	2.46578		GGCTGGTCAGAAGCAC	1	Ccr9+/+	0.303768	ATCACGATCGGTGTCG	0	Ccr9-/-	2.09542		ACGTCAAAGAATCTCC	2	Ccr9+/+	1.93489	ATTACTCTCGGTCTAA	1	Ccr9-/-	1.84494		ACGCCAGGTACCGGCT	3	Ccr9+/+	1.85986	ATAGACCAGCGCCTTG	4	Ccr9-/-	1.70229
TCGGGACCACGGTAAG	0	0.888792		CCACGGATCATAGCAC	0	2.65798		ACACCGGAGTACTTGC	1	1.13056		GGGAATGTCGAGCCCA	1	Ccr9+/+	1.17762	ATCATCTAGGCTACGA	0	Ccr9-/-	0.922943		ACGTCAATCCGCAAGC	2	Ccr9+/+	1.46268	ATTATCCCAGGTCGTC	1	Ccr9-/-	1.39164		ACGCCGACAACTGGCC	3	Ccr9+/+	1.60446	ATCATGGAGACACGAC	4	Ccr9-/-	2.41083
TCGGGACCAGGACCCT	0	2.05754		CCATGTCCATCACGTA	0	0.876778		ACACCGGTCTTCCTTC	1	2.08483		GGGACCTCAGTCACTA	1	Ccr9+/+	0.136586	ATCATCTTCGTACGGC	0	Ccr9-/-	1.41605		ACTGCTCCACGCATCG	2	Ccr9+/+	0.900077	ATTCTACGTCTCTCTG	1	Ccr9-/-	1.89515		ACGGGCTAGGAACTGC	3	Ccr9+/+	0.668162	ATCCGAATCAACGCTA	4	Ccr9-/-	2.85338
TCGGTAAAGGTTCCTA	0	1.322		CCATTCGGTACTTAGC	0	0.748194		ACAGCCGCATTCACTT	1	1.14284		GGGACCTTCTTCCTTC	1	Ccr9+/+	1.4036	ATCCACCTCTGTCTCG	0	Ccr9-/-	1.43975		ACTGTCCGTCATCGGC	2	Ccr9+/+	1.01383	ATTGGTGAGTTCGATC	1	Ccr9-/-	1.14319		ACGGGCTAGGACACCA	3	Ccr9+/+	2.47444	ATCGAGTAGGTAAACT	4	Ccr9-/-	2.15153
TCGGTAAGTAGCTGCC	0	1.8329		CCCAATCGTCTGATTG	0	1.10098		ACAGCCGTCAGTGCAT	1	1.18344		GGGCACTGTCCAGTGC	1	Ccr9+/+	0.46639	ATCCGAAGTACTTCTT	0	Ccr9-/-	0.665622		ACTTACTCAAGGCTCC	2	Ccr9+/+	1.82598	CAACCTCTCCCAACGG	1	Ccr9-/-	1.76057		ACGGGCTAGTCCGGTC	3	Ccr9+/+	1.29735	ATCTACTCACGGATAG	4	Ccr9-/-	2.02773
TCGGTAATCAGTCAGT	0	1.965		CCCTCCTAGTGGGTTG	0	1.5597		ACATCAGGTCGCTTCT	1	0.848505		GGGCATCAGTAGATGT	1	Ccr9+/+	0.70469	ATCCGAATCTCTGCTG	0	Ccr9-/-	0.732098		ACTTGTTAGCGTCTAT	2	Ccr9+/+	1.10271	CAACCTCTCGTGGTCG	1	Ccr9-/-	0.699172		ACGGGCTCAGTATGCT	3	Ccr9+/+	1.53134	ATGAGGGCACACAGAG	4	Ccr9-/-	1.92198
TCGTAGAAGGCATGTG	0	1.76064		CCCTCCTCATCGGACC	0	1.01613		ACCCACTTCCAGTATG	1	1.31		GGGTCTGAGATAGTCA	1	Ccr9+/+	1.81156	ATCGAGTGTAGCCTAT	0	Ccr9-/-	0.403956		AGAATAGTCCCACTTG	2	Ccr9+/+	0.949869	CAACTAGAGAATTGTG	1	Ccr9-/-	1.58695		ACGGGTCCAATCAGAA	3	Ccr9+/+	1.83598	ATGCGATAGCCAACAG	4	Ccr9-/-	3.09939
TCGTAGATCGCCTGTT	0	1.423		CCCTCCTGTGAGTATA	0	1.08395		ACCTTTACACATCCAA	1	1.31791		GGGTCTGAGATGGGTC	1	Ccr9+/+	0.739225	ATCTACTCAGCCTTTC	0	Ccr9-/-	1.07019		AGAGCTTAGCCAACAG	2	Ccr9+/+	1.56347	CACACTCGTCAGATAA	1	Ccr9-/-	0.931432		ACTATCTTCGAACTGT	3	Ccr9+/+	1.07653	ATGCGATTCCACGTGG	4	Ccr9-/-	1.96593
TCTATTGAGATGCCAG	0	1.07275		CCGGGATTCACTCCTG	0	1.35389		ACGATACGTACCATCA	1	0.553316		GGGTCTGGTCAACATC	1	Ccr9+/+	0.648358	ATCTGCCCAGCATACT	0	Ccr9-/-	0.480667		AGAGTGGGTAAGGGAA	2	Ccr9+/+	1.21365	CACATAGCAACTGCGC	1	Ccr9-/-	1.28919		ACTGAACAGCTAAGAT	3	Ccr9+/+	1.36951	ATTCTACGTGCAACTT	4	Ccr9-/-	1.90094
TCTATTGGTGTAATGA	0	0.668082		CCGGGATTCCGCTGTT	0	1.08676		ACGATACTCCTATTCA	1	2.51309		GGTGAAGCAGCTCGCA	1	Ccr9+/+	0.279476	ATCTGCCGTTAGGGTG	0	Ccr9-/-	1.49472		AGATCTGTCCAAACTG	2	Ccr9+/+	0.908389	CACATTTCACATGACT	1	Ccr9-/-	1.87977		ACTGAGTGTCTGGAGA	3	Ccr9+/+	1.15353	CAACCTCGTACCGTTA	4	Ccr9-/-	2.28527
TCTCATAAGTGAAGTT	0	1.18188		CCGGTAGGTTCTGTTT	0	2.18202		ACGATGTGTAGCACGA	1	1.20323		GGTGCGTGTCATACTG	1	Ccr9+/+	0.350149	ATCTGCCTCGATAGAA	0	Ccr9-/-	0.304422		AGCATACAGGTTCCTA	2	Ccr9+/+	1.59239	CACCAGGGTGCGATAG	1	Ccr9-/-	2.91764		ACTGATGCAACTGCTA	3	Ccr9+/+	1.69481	CAAGAAAAGCGTCTAT	4	Ccr9-/-	1.9045
TCTCATACATCCGCGA	0	0.845284		CCGTACTGTACATCCA	0	1.38752		ACGATGTGTGGACGAT	1	1.90247		GGTGCGTTCCTCCTAG	1	Ccr9+/+	1.65274	ATGCGATAGACAGACC	0	Ccr9-/-	1.90572		AGCCTAACATTCTCAT	2	Ccr9+/+	0.294337	CACTCCACAGTCGATT	1	Ccr9-/-	2.09795		ACTGCTCTCTTGAGGT	3	Ccr9+/+	2.128	CAAGGCCAGAGACTTA	4	Ccr9-/-	1.1696
TCTCTAAAGATCTGAA	0	1.80054		CCGTACTGTGAAGGCT	0	1.1438		ACGGCCAGTGTCAATC	1	1.69172		GTAACGTGTTCATGGT	1	Ccr9+/+	1.25692	ATGCGATAGATCTGCT	0	Ccr9-/-	0.455785		AGCGTATCAAACTGTC	2	Ccr9+/+	1.36123	CAGAATCAGATGTAAC	1	Ccr9-/-	1.95589		AGAATAGAGGAGTCTG	3	Ccr9+/+	1.58989	CAAGGCCAGCGATAGC	4	Ccr9-/-	1.76556
TCTCTAACAAGTTCTG	0	1.84211		CCGTACTTCCAAATGC	0	0.899859		ACGGGCTGTGCTGTAT	1	1.26076		GTAACGTTCTTACCTA	1	Ccr9+/+	0.449507	ATGGGAGAGGTGCTAG	0	Ccr9-/-	1.20318		AGCTCCTAGCTAACAA	2	Ccr9+/+	0.221272	CAGCAGCAGAAGGTGA	1	Ccr9-/-	2.37542		AGACGTTTCCAGGGCT	3	Ccr9+/+	1.54255	CAAGTTGTCGTAGATC	4	Ccr9-/-	3.2476
TCTCTAATCGGTGTTA	0	0.981396		CCGTTCACACCATGTA	0	0.703985		ACGGGCTGTGTCTGAT	1	1.02228		GTAACTGAGTGGTCCC	1	Ccr9+/+	0.870932	ATGGGAGAGTCAATAG	0	Ccr9-/-	0.532121		AGCTCCTAGGATATAC	2	Ccr9+/+	1.00205	CATCGAAAGTGTACGG	1	Ccr9-/-	2.3222		AGATCTGCATCGTCGG	3	Ccr9+/+	2.04535	CAAGTTGTCTTGCAAG	4	Ccr9-/-	1.7718
TCTGAGAAGAGTACCG	0	0.426211		CCGTTCATCAGGTAAA	0	1.21299		ACGTCAAGTGCAGACA	1	1.33031		GTAACTGGTAGCACGA	1	Ccr9+/+	0.335481	ATGGGAGCAGTATGCT	0	Ccr9-/-	1.10851		AGCTCCTGTTTGGCGC	2	Ccr9+/+	0.621864	CATGACATCAAGATCC	1	Ccr9-/-	0.708673		AGATCTGGTCCATCCT	3	Ccr9+/+	2.62799	CACACTCGTCATTAGC	4	Ccr9-/-	1.99276
TCTGAGAAGGACGAAA	0	1.41961		CCTAAAGCACGGTAAG	0	1.89948		ACTGAGTGTCCGTTAA	1	1.35911		GTACTTTGTTGTCTTT	1	Ccr9+/+	1.14464	ATGTGTGCAGGGATTG	0	Ccr9-/-	1.93809		AGCTCTCCAAAGTGCG	2	Ccr9+/+	1.59918	CCAGCGAAGATATACG	1	Ccr9-/-	0.729463		AGCATACCACGCGAAA	3	Ccr9+/+	1.51444	CACAGGCTCAGCCTAA	4	Ccr9-/-	3.9516
TCTGGAACACTGCCAG	0	1.78618		CCTACACAGTACGATA	0	0.902691		ACTGATGTCAACACTG	1	0.766898		GTATTCTTCAAACGGG	1	Ccr9+/+	1.19998	ATGTGTGGTGAGTGAC	0	Ccr9-/-	0.832053		AGGCCACCAATGGACG	2	Ccr9+/+	0.773041	CCATTCGAGATAGTCA	1	Ccr9-/-	1.4185		AGCCTAAAGTAGCCGA	3	Ccr9+/+	2.09821	CACAGTATCCTATTCA	4	Ccr9-/-	2.64562
TCTGGAACAGCAGTTT	0	0.736877		CCTAGCTGTGTTCGAT	0	1.71302		ACTGCTCAGTCGCCGT	1	1.23607		GTCAAGTAGATATACG	1	Ccr9+/+	0.694077	ATGTGTGGTTCGGCAC	0	Ccr9-/-	0.256487		AGGCCACTCTCGCATC	2	Ccr9+/+	0.934624	CCCAATCGTACCGAGA	1	Ccr9-/-	2.56866		AGCGGTCCATACTACG	3	Ccr9+/+	1.76201	CACCACTTCTCGTTTA	4	Ccr9-/-	1.71656
TCTGGAATCACTATTC	0	0.939978		CCTCAGTAGATTACCC	0	1.77985		ACTGCTCCACCAGGCT	1	1.34488		GTCAAGTCAGCGTTCG	1	Ccr9+/+	0.44722	ATTATCCAGCTACCGC	0	Ccr9-/-	1.52044		AGGCCACTCTGATACG	2	Ccr9+/+	1.14898	CCGTACTGTGTTAAGA	1	Ccr9-/-	1.04913		AGCGGTCTCCGCATCT	3	Ccr9+/+	1.2511	CACCAGGGTTATGCGT	4	Ccr9-/-	1.18531
TCTTCGGAGGACTGGT	0	1.61473		CCTCAGTCAGACAGGT	0	1.19139		AGAATAGAGTGTGAAT	1	1.20013		GTCAAGTCATGGTAGG	1	Ccr9+/+	0.872469	ATTATCCGTAAACGCG	0	Ccr9-/-	0.745885		AGGGAGTGTTCCCGAG	2	Ccr9+/+	1.11489	CCTAGCTTCAAAGACA	1	Ccr9-/-	1.29138		AGCTCCTGTAGGGTAC	3	Ccr9+/+	3.63211	CACCTTGAGAGAGCTC	4	Ccr9-/-	1.22009
TCTTCGGAGTCCAGGA	0	1.78646		CCTCAGTGTAGCGTGA	0	1.16006		AGAGCTTTCAGCTTAG	1	0.874743		GTCAAGTGTATGAAAC	1	Ccr9+/+	1.03669	ATTCTACGTATCGCAT	0	Ccr9-/-	0.335481		AGGGTGACAAGGACTG	2	Ccr9+/+	1.03402	CCTCAGTAGCGTGAGT	1	Ccr9-/-	0.763411		AGCTCTCGTATAATGG	3	Ccr9+/+	1.76689	CAGCTAACAGGGATTG	4	Ccr9-/-	1.45171
TCTTTCCAGCACAGGT	0	0.90227		CCTCTGATCACCGGGT	0	0.85486		AGATCTGAGTACATGA	1	0.952739		GTCACAACATACCATG	1	Ccr9+/+	0.823272	ATTCTACGTCACACGC	0	Ccr9-/-	2.07516		AGGTCCGAGGAATGGA	2	Ccr9+/+	1.89641	CCTCTGAGTCGACTAT	1	Ccr9-/-	1.18144		AGCTTGATCTGCTGTC	3	Ccr9+/+	1.48551	CAGTAACTCACAATGC-1	4	Ccr9-/-	2.09089
TCTTTCCAGGCATTGG	0	1.7102		CCTTACGCATATGGTC	0	1.01357		AGCGTATGTCAAACTC	1	1.14152		GTCATTTGTATAAACG	1	Ccr9+/+	0.403666	ATTGGACTCTATCGCC	0	Ccr9-/-	1.43311		AGTCTTTCACCAGCAC	2	Ccr9+/+	1.11929	CCTTACGAGGGCTTCC	1	Ccr9-/-	0.983335		AGGCCACTCACGGTTA	3	Ccr9+/+	1.43028	CAGTAACTCCGAAGAG	4	Ccr9-/-	3.05059
TGAAAGAAGCTGTTCA	0	1.27849		CCTTCCCAGACATAAC	0	1.53301		AGCGTATTCCATGAAC	1	1.69419		GTCGGGTCATTTCAGG	1	Ccr9+/+	0.877484	ATTGGTGGTAGTAGTA	0	Ccr9-/-	1.50019		AGTGAGGCAATTCCTT	2	Ccr9+/+	1.32614	CCTTCGACATCGACGC	1	Ccr9-/-	1.27795		AGGGAGTCACGGCGTT	3	Ccr9+/+	1.15577	CAGTCCTAGATCCCGC	4	Ccr9-/-	0.432845
TGAAAGAAGTCAAGGC	0	0.784447		CCTTCCCTCAATACCG	0	1.3867		AGCGTATTCCGAATGT	1	0.9182		GTCGGGTGTCGAGTTT	1	Ccr9+/+	0.593419	ATTTCTGCACGTCTCT	0	Ccr9-/-	0.318653		AGTGAGGGTTGATTCG	2	Ccr9+/+	1.37044	CCTTCGATCATCTGTT	1	Ccr9-/-	2.08738		AGGTCCGCACTATCTT	3	Ccr9+/+	1.35026	CATGGCGCATCGGGTC	4	Ccr9-/-	1.77763
TGACAACGTCGTGGCT	0	1.80207		CCTTCGACATCTCCCA	0	2.23846		AGCGTCGAGGACAGAA	1	1.86092		GTCGGGTGTTGCTCCT	1	Ccr9+/+	1.01305	ATTTCTGGTTGCGCAC	0	Ccr9-/-	1.48833		AGTGTCAAGGGATGGG	2	Ccr9+/+	1.221	CCTTTCTTCAGGTAAA	1	Ccr9-/-	1.99451		AGTCTTTCAGGGAGAG	3	Ccr9+/+	1.3771	CATTATCCATCTGGTA	4	Ccr9-/-	1.75275
TGACAACTCCTAGAAC	0	1.59151		CCTTCGATCATACGGT	0	1.14959		AGCTTGAAGTGGACGT	1	1.90757		GTCTCGTTCTGAAAGA	1	Ccr9+/+	0.387359	CAACCAAAGTGTTTGC	0	Ccr9-/-	0.503155		AGTTGGTCAGGTTTCA	2	Ccr9+/+	1.36083	CGAATGTTCAATACCG	1	Ccr9-/-	1.92467		AGTCTTTCATGGGAAC	3	Ccr9+/+	1.3774	CATTCGCCATCACGTA	4	Ccr9-/-	2.15604
TGACGGCAGTGGACGT	0	0.305895		CCTTTCTCAATTCCTT	0	0.892294		AGGCCACTCCGCAGTG	1	0.914609		GTCTTCGGTCCCTACT	1	Ccr9+/+	0.00446467	CAACCAATCTTGTATC	0	Ccr9-/-	1.71081		AGTTGGTGTCGACTAT	2	Ccr9+/+	0.98948	CGACCTTAGTAACCCT	1	Ccr9-/-	0.628222		AGTGGGAGTGTGAATA	3	Ccr9+/+	2.15992	CCACCTAGTAATCACC	4	Ccr9-/-	2.20757
TGACGGCCACTTCTGC	0	1.35868		CGAATGTGTATAGGTA	0	0.824239		AGGGAGTGTCTTCGTC	1	1.44757		GTCTTCGTCACTCCTG	1	Ccr9+/+	0.417054	CAACCTCTCACAACGT	0	Ccr9-/-	0.269091		ATAACGCTCAAGGTAA	2	Ccr9+/+	1.14198	CGAGCCAAGGCTCAGA	1	Ccr9-/-	1.88833		ATAACGCTCTTCAACT	3	Ccr9+/+	1.43684	CCACCTAGTTCCTCCA	4	Ccr9-/-	1.61983
TGACGGCCATGTAAGA	0	0.87343		CGACTTCTCGAACTGT	0	1.40412		AGGGTGAGTTCACCTC	1	1.67597		GTGAAGGGTCATATCG	1	Ccr9+/+	0.772706	CAACTAGCACACCGCA	0	Ccr9-/-	1.78001		ATAGACCGTTATCGGT	2	Ccr9+/+	1.80051	CGATGGCAGGCCCTCA	1	Ccr9-/-	2.49072		ATAAGAGGTTCAGCGC	3	Ccr9+/+	1.42717	CCACGGATCGGCTTGG	4	Ccr9-/-	1.48385
TGACTAGCAAAGTGCG	0	2.01654		CGAGAAGGTTCCCTTG	0	1.49609		AGGTCCGGTCTCAACA	1	1.02228		GTGAAGGTCGCTAGCG	1	Ccr9+/+	0.581056	CAAGTTGCAAACTGTC	0	Ccr9-/-	1.98781		ATCATCTAGCGTGAGT	2	Ccr9+/+	2.08738	CGCTGGATCGCTGATA	1	Ccr9-/-	2.02369		ATCACGAGTATGAAAC	3	Ccr9+/+	1.49818	CCAGCGAAGCGCCTCA	4	Ccr9-/-	2.31316
TGACTTTGTAGTACCT	0	1.11739		CGAGAAGTCCCAACGG	0	0.786935		AGGTCCGTCTATCCCG	1	0.915261		GTGCGGTGTCAAAGAT	1	Ccr9+/+	0.899475	CACAAACGTACAGTTC	0	Ccr9-/-	1.52226		ATCATCTAGGGTGTGT	2	Ccr9+/+	1.66104	CGGACACGTATATCCG	1	Ccr9-/-	0.548722		ATCATCTAGCACCGCT	3	Ccr9+/+	1.53658	CCAGCGACAAGACGTG	4	Ccr9-/-	2.12674
TGACTTTGTTGGTGGA	0	2.41831		CGAGCACAGGCAGTCA	0	1.00495		AGTTGGTAGAAACCGC	1	1.48716		GTGCTTCCACTATCTT	1	Ccr9+/+	0.327772	CACAAACTCAATCACG	0	Ccr9-/-	1.83547		ATCATCTCATTCGACA	2	Ccr9+/+	0.919927	CGTAGGCAGGTGATAT	1	Ccr9-/-	2.75013		ATCATCTCAAGGTGTG	3	Ccr9+/+	1.83694	CCATGTCCACTGTCGG	4	Ccr9-/-	2.15797
TGAGAGGCAGGCAGTA	0	1.52607		CGAGCCAGTAGCTAAA	0	1.71272		AGTTGGTAGTTAGGTA	1	1.01345		GTGCTTCGTCGCGTGT	1	Ccr9+/+	0.755334	CACACAAAGAGTGAGA	0	Ccr9-/-	2.10811		ATCATGGAGAATTCCC	2	Ccr9+/+	0.883749	CGTCAGGTCATAACCG	1	Ccr9-/-	1.43009		ATCCACCCATGTAGTC	3	Ccr9+/+	1.67658	CCGTGGACAGTCTTCC	4	Ccr9-/-	1.83218
TGAGCATCAAGTAGTA	0	1.12638		CGAGCCATCAACCAAC	0	0.967123		ATAAGAGGTCTCCATC	1	1.27938		GTGTGCGAGACGCACA	1	Ccr9+/+	0.315479	CACACAACATGTAAGA	0	Ccr9-/-	1.31398		ATCCGAATCCGGCACA	2	Ccr9+/+	2.1446	CGTGAGCCATTTCACT	1	Ccr9-/-	2.11134		ATCCGAAAGGGAACGG	3	Ccr9+/+	1.36228	CCGTTCACATCGGTTA	4	Ccr9-/-	2.77959
TGAGCATCACAGATTC	0	1.7494		CGATGGCTCTGGTGTA	0	0.963305		ATCACGAGTTCAGGCC	1	1.12556		GTGTGCGTCAGGCCCA	1	Ccr9+/+	0.243281	CACACAATCGGCGCAT	0	Ccr9-/-	0.476741		ATCTACTTCGCATGAT	2	Ccr9+/+	1.2715	CGTGAGCTCCTAAGTG	1	Ccr9-/-	1.42577		ATCCGAATCAAACCAC	3	Ccr9+/+	1.49382	CCTACACTCTAACTTC	4	Ccr9-/-	1.96
TGAGCATGTGTTGGGA	0	1.45213		CGATGTACAGGGCATA	0	2.45192		ATCATCTCAACTGCTA	1	1.44077		GTTAAGCGTTATTCTC	1	Ccr9+/+	0.522944	CACACCTGTGTGCCTG	0	Ccr9-/-	0.829689		ATCTGCCCACGGTAAG	2	Ccr9+/+	0.838381	CGTGTCTGTATCTGCA	1	Ccr9-/-	1.71451		ATCGAGTAGTACGACG	3	Ccr9+/+	1.61164	CCTAGCTGTTGCGCAC	4	Ccr9-/-	1.5555
TGAGCCGAGCGATATA	0	1.29491		CGATGTATCTTTACAC	0	0.645079		ATCATCTCACACATGT	1	1.12958		GTTAAGCTCAGAAATG	1	Ccr9+/+	1.77471	CACACCTTCATCATTC	0	Ccr9-/-	0.622366		ATGCGATCAATAGAGT	2	Ccr9+/+	0.842562	CGTTCTGAGTCCGTAT	1	Ccr9-/-	1.61425		ATGTGTGGTGTGGCTC	3	Ccr9+/+	1.41515	CCTATTAGTCCGCTGA	4	Ccr9-/-	0.596521
TGAGCCGAGTTATCGC	0	1.50679		CGCCAAGGTATAGGTA	0	1.32024		ATCATGGGTCTCTTAT	1	0.477		GTTCATTAGATATACG	1	Ccr9+/+	0.553682	CACACCTTCTGTTGAG	0	Ccr9-/-	1.99265		ATTACTCGTTGGTAAA	2	Ccr9+/+	0.964734	CGTTCTGGTAGCTTGT	1	Ccr9-/-	1.0706		ATTACTCCACCAGATT	3	Ccr9+/+	1.73665	CCTCAGTTCGTACCGG	4	Ccr9-/-	1.63974
TGAGGGAGTGTGAAAT	0	1.29037		CGCTATCTCCAGTAGT	0	0.896174		ATCCACCAGGCAAAGA	1	1.61449		GTTCATTGTTCACCTC	1	Ccr9+/+	1.55564	CACACTCGTTCGTTGA	0	Ccr9-/-	0.479356		ATTCTACAGATGCCTT	2	Ccr9+/+	0.837389	CGTTGGGGTAGAGTGC	1	Ccr9-/-	1.19203		ATTATCCCATTCTTAC	3	Ccr9+/+	1.88381	CCTTCGATCATTATCC	4	Ccr9-/-	1.51034
TGATTTCCATTCTTAC	0	2.08421		CGGACACCACAGTCGC	0	2.32164		ATGGGAGCACAGCGTC	1	1.60634		GTTCGGGAGAATGTTG	1	Ccr9+/+	0.524582	CACACTCTCAACGCTA	0	Ccr9-/-	0.466176		ATTCTACAGTTCGCAT	2	Ccr9+/+	1.05289	CTACACCAGGCGATAC	1	Ccr9-/-	0.886941		ATTGGTGGTTTCGCTC	3	Ccr9+/+	1.19163	CCTTTCTGTCAACATC	4	Ccr9-/-	1.40783
TGCACCTAGCTAGTTC	0	1.26583		CGGACGTGTACTCAAC	0	1.20179		ATGTGTGAGAATGTTG	1	2.12079		GTTCTCGTCTCCAGGG	1	Ccr9+/+	0.835522	CACAGGCGTCATGCCG	0	Ccr9-/-	1.06009		ATTGGACCAGCTGTGC	2	Ccr9+/+	1.54256	CTACGTCCACCTGGTG	1	Ccr9-/-	0.962829		CAACCAACAATAGCGG	3	Ccr9+/+	1.38505	CGAACATCATCAGTCA	4	Ccr9-/-	2.40518
TGCACCTCACATGTGT	0	0.563675		CGGACTGTCCGGGTGT	0	1.4533		ATTATCCCAGCTGCTG	1	0.707907		GTTTCTATCAACGAAA	1	Ccr9+/+	0.859697	CACAGTACACTAAGTC	0	Ccr9-/-	1.75655		ATTGGACGTTACGTCA	2	Ccr9+/+	1.07392	CTAGAGTAGACTAGGC	1	Ccr9-/-	1.38588		CAAGAAATCGCCAGCA	3	Ccr9+/+	1.75495	CGAACATCATGGTAGG	4	Ccr9-/-	2.01973
TGCCAAAAGTTCGATC	0	1.5122		CGGAGCTAGTGTGGCA	0	1.06101		ATTATCCCAGTCACTA	1	0.694253		GTTTCTATCCAAGTAC	1	Ccr9+/+	0.119606	CACATAGAGTGGGCTA	0	Ccr9-/-	0.619658		ATTGGTGCAGGATCGA	2	Ccr9+/+	2.58058	CTAGCCTCACATGACT	1	Ccr9-/-	2.78808		CAAGATCAGATGCCTT	3	Ccr9+/+	2.13748	CGATCGGAGCGTTGCC	4	Ccr9-/-	2.07161
TGCCCATTCAGTGCAT	0	1.51012		CGGCTAGAGGCTCATT	0	1.79206		ATTATCCTCATACGGT	1	1.08531		TAAGCGTAGCTAGCCC	1	Ccr9+/+	0.553559	CACATTTGTCGATTGT	0	Ccr9-/-	0.550384		ATTTCTGCAAGAGGCT	2	Ccr9+/+	1.14198	CTAGTGAGTAAGCACG	1	Ccr9-/-	0.908279		CAAGATCAGTGCCAGA	3	Ccr9+/+	1.85913	CGATTGATCACCGTAA	4	Ccr9-/-	1.80269
TGCGCAGAGACTCGGA	0	0.635792		CGGCTAGTCGCTTAGA	0	1.00722		ATTCTACCATTGGCGC	1	0.932917		TAAGCGTTCAGTTAGC	1	Ccr9+/+	0.192234	CACCAGGAGATGTGTA	0	Ccr9-/-	0.480011		CAACCAAAGTAAGTAC	2	Ccr9+/+	1.11533	CTCGTACCAGTACACT	1	Ccr9-/-	1.22874		CAAGATCGTGGTAACG	3	Ccr9+/+	0.791948	CGCCAAGGTATCACCA	4	Ccr9-/-	1.93713
TGCGCAGCAAAGGAAG	0	1.79978		CGGTTAAGTAAACACA	0	0.916579		ATTGGTGTCTGTTTGT	1	0.812789		TACACGAGTCCAACTA	1	Ccr9+/+	0.43571	CACCAGGCAAGGACAC	0	Ccr9-/-	1.76421		CAACCAATCGTTTGCC	2	Ccr9+/+	1.60761	CTCGTACGTCGATTGT	1	Ccr9-/-	0.945446		CAAGATCTCTACCTGC	3	Ccr9+/+	1.41057	CGCGGTATCAACCAAC	4	Ccr9-/-	1.80685
TGCGCAGTCCCACTTG	0	1.76393		CGTAGCGAGGTCATCT	0	1.26192		ATTTCTGGTTACTGAC	1	0.854299		TACACGAGTTACCGAT	1	Ccr9+/+	1.22225	CACCTTGAGCTAACAA	0	Ccr9-/-	1.35298		CAACCTCTCGCCTGTT	2	Ccr9+/+	1.16255	CTCTACGGTTCGTGAT	1	Ccr9-/-	0.899099		CAAGGCCAGAAACGAG	3	Ccr9+/+	1.40571	CGCTGGATCCTTAATC	4	Ccr9-/-	1.98503
TGCGGGTAGTAAGTAC	0	0.925413		CGTAGCGGTCCAGTTA	0	1.05748		CAACCAAGTAGCACGA	1	1.03987		TACCTTACAAGCGATG	1	Ccr9+/+	1.12957	CACCTTGCACGACTCG	0	Ccr9-/-	0.243134		CAACTAGTCAACCAAC	2	Ccr9+/+	2.02698	CTGATAGGTGCTGTAT	1	Ccr9-/-	2.14096		CAAGGCCCACTGCCAG	3	Ccr9+/+	1.61202	CGGCTAGGTTGGAGGT	4	Ccr9-/-	1.6007
TGCGTGGAGAGGTTAT	0	1.54866		CGTAGCGGTCCGAAGA	0	1.66865		CAACCTCAGGAGTTTA	1	1.8709		TACCTTACAGGCTGAA	1	Ccr9+/+	0.395696	CACCTTGCAGCATGAG	0	Ccr9-/-	0.896294		CAAGAAAAGCTGCAAG	2	Ccr9+/+	2.02341	CTGGTCTGTCACCCAG	1	Ccr9-/-	1.26051		CACACAACATTCTCAT	3	Ccr9+/+	1.46488	CGGTTAACAGCTGTAT	4	Ccr9-/-	1.41179
TGCGTGGCAGCATGAG	0	1.42564		CGTCACTGTTACCAGT	0	0.962116		CAAGTTGAGCCGGTAA	1	1.14085		TACCTTATCTGCGTAA	1	Ccr9+/+	0.498752	CACCTTGTCTCGCTTG	0	Ccr9-/-	1.37721		CAAGATCCAAGAAGAG	2	Ccr9+/+	1.74784	CTGGTCTTCGTGACAT	1	Ccr9-/-	1.83237		CACAGTAAGCCCGAAA	3	Ccr9+/+	1.87709	CGTCACTGTGACTCAT	4	Ccr9-/-	2.43784
TGCTACCAGCAGGCTA	0	0.622909		CGTCAGGGTTCCATGA	0	1.31514		CAAGTTGAGTCGCCGT	1	1.08367		TACGGATAGTGGGATC	1	Ccr9+/+	0.374881	CACTCCACAAACTGTC	0	Ccr9-/-	1.3753		CAAGATCTCATGCAAC	2	Ccr9+/+	0.775742	CTGTTTAGTTGCGCAC	1	Ccr9-/-	1.20869		CACAGTAGTGTTTGGT	3	Ccr9+/+	1.90603	CGTGTAACACATTCGA	4	Ccr9-/-	1.766
TGCTACCAGCCAGAAC	0	1.32402		CGTCCATGTGACCAAG	0	1.99478		CAAGTTGCAGGGTTAG	1	1.71995		TACGGATGTCTCTTAT	1	Ccr9+/+	2.17816	CACTCCATCCACGTGG	0	Ccr9-/-	1.41101		CAAGGCCAGTATCTCG	2	Ccr9+/+	1.78241	CTGTTTATCCTTCAAT	1	Ccr9-/-	2.55803		CACATAGAGGGCTTGA	3	Ccr9+/+	1.37447	CGTGTAAGTCTAGTGT	4	Ccr9-/-	2.02372
TGCTACCCATGCAATC	0	0.822283		CGTCTACAGCCAGTTT	0	1.18176		CACAAACTCATGTAGC	1	1.3201		TACGGATGTTCACGGC	1	Ccr9+/+	0.60179	CAGAATCAGCTTATCG	0	Ccr9-/-	1.33417		CAAGGCCTCACTTACT	2	Ccr9+/+	1.68681	CTTAACTCACCAGGTC	1	Ccr9-/-	2.90962		CACATAGCAATCCGAT	3	Ccr9+/+	1.61582	CGTTAGAAGAGGACGG	4	Ccr9-/-	1.9961
TGCTGCTAGACTGGGT	0	1.55798		CGTTAGACAGCTGTAT	0	0.835607		CACACTCCAATCACAC	1	2.52532		TACGGATTCGAGAACG	1	Ccr9+/+	0.0403034	CAGAATCTCGATAGAA	0	Ccr9-/-	1.07267		CAAGTTGTCTTCTGGC	2	Ccr9+/+	2.52697	CTTACCGCAAGTTGTC	1	Ccr9-/-	1.85043		CACATTTCAATGTTGC	3	Ccr9+/+	1.40118	CGTTCTGGTAACGTTC	4	Ccr9-/-	1.425
TGCTGCTGTTCCATGA	0	0.527517		CTAACTTGTGCGAAAC	0	0.837389		CACAGGCCAAAGGAAG	1	0.843642		TACGGATTCGTATCAG	1	Ccr9+/+	0.172847	CAGAGAGCAAGTAGTA	0	Ccr9-/-	1.1041		CACATTTAGAGCTATA	2	Ccr9+/+	0.94082	CTTACCGCACGAAAGC	1	Ccr9-/-	2.72133		CACCTTGAGTGCCAGA	3	Ccr9+/+	1.25465	CGTTCTGGTAATTGGA	4	Ccr9-/-	1.47759
TGGCCAGGTACACCGC	0	0.684809		CTAAGACTCCACGTTC	0	1.14623		CACATTTAGAAACCAT	1	1.86721		TACGGGCAGCTAAGAT	1	Ccr9+/+	0.362747	CAGATCAAGAGACTAT	0	Ccr9-/-	1.25284		CACATTTTCAAACCGT	2	Ccr9+/+	1.47625	CTTAGGACAAGCCATT	1	Ccr9-/-	1.38876		CACCTTGGTAAGGATT	3	Ccr9+/+	1.50797	CTAACTTCATCGGAAG	4	Ccr9-/-	1.61088
TGGCGCACAGTCGTGC	0	0.807337		CTAAGACTCTTCCTTC	0	1.28773		CACATTTTCGTCTGAA	1	1.95838		TACGGGCAGGCTCATT	1	Ccr9+/+	0.715464	CAGATCACAGTTCATG	0	Ccr9-/-	0.284821		CACCACTCACTTCGAA	2	Ccr9+/+	1.99491	GAACCTATCACTCTTA	1	Ccr9-/-	1.13384		CACTCCAAGAGCCCAA	3	Ccr9+/+	1.20633	CTAGCCTTCGGCATCG	4	Ccr9-/-	0.536489
TGGCGCATCTGAGGGA	0	1.42187		CTAATGGAGCAGACTG	0	1.65377		CACCTTGAGTTCGCGC	1	1.58067		TACTTACCATACAGCT	1	Ccr9+/+	0.520263	CAGATCACATCTATGG	0	Ccr9-/-	0.495497		CACCAGGTCAAGCCTA	2	Ccr9+/+	0.749232	GAATGAAGTAGCACGA	1	Ccr9-/-	1.4134		CACTCCAAGTGAACGC	3	Ccr9+/+	2.16056	CTAGTGAGTATTCGTG	4	Ccr9-/-	1.14817
TGGCTGGAGCGTCAAG	0	2.15598		CTAATGGGTTCGGCAC-1	0	1.40959		CACCTTGCACAAGACG	1	1.2408		TACTTACGTACTTAGC	1	Ccr9+/+	0.160266	CAGCGACCAGCTGTTA	0	Ccr9-/-	0.524582		CACCTTGAGAATTCCC	2	Ccr9+/+	1.12906	GACACGCAGAACTGTA	1	Ccr9-/-	1.77921		CAGAATCGTGTAAGTA	3	Ccr9+/+	1.9911	CTCATTAAGCGTGAAC	4	Ccr9-/-	2.45621
TGGCTGGAGTGGAGTC	0	0.752062		CTACATTTCGGAGGTA	0	1.10213		CACCTTGTCGCCAGCA	1	1.48022		TACTTGTCACCATGTA	1	Ccr9+/+	0.136825	CAGCGACTCTCTAGGA	0	Ccr9-/-	1.38518		CACCTTGAGTCTCAAC	2	Ccr9+/+	0.9922	GACACGCGTATAGGTA	1	Ccr9-/-	1.36003		CAGAATCGTGTCTGAT	3	Ccr9+/+	1.30635	CTCGAAAGTCTACCTC	4	Ccr9-/-	1.28331
TGGCTGGCAAGACGTG	0	1.26929		CTACGTCTCGGATGTT	0	1.73345		CACCTTGTCGTTTAGG	1	0.931582		TACTTGTCAGAGTGTG	1	Ccr9+/+	0.0336494	CAGCTAAAGGCAGGTT	0	Ccr9-/-	0.184814		CAGAGAGTCACAACGT	2	Ccr9+/+	1.77794	GACGCGTCAGGAACGT	1	Ccr9-/-	1.78369		CAGAGAGAGCAAATCA	3	Ccr9+/+	1.53588	CTCGTCACACACGCTG	4	Ccr9-/-	2.113
TGGGAAGAGTACATGA	0	1.55754		CTAGAGTCATATGCTG	0	0.923066		CAGAGAGTCACAACGT-1	1	1.08716		TAGAGCTAGAATGTTG	1	Ccr9+/+	0.331699	CAGCTGGAGAGTAAGG	0	Ccr9-/-	0.728456		CAGATCACACGGTGTC	2	Ccr9+/+	1.21565	GACGTGCAGATGTCGG	1	Ccr9-/-	1.96463		CAGAGAGGTGACCAAG	3	Ccr9+/+	1.78644	CTGAAACGTCATGCCG	4	Ccr9-/-	1.97081
TGGGAAGAGTATGACA	0	1.54606		CTAGCCTCATCACGTA	0	0.853234		CAGATCAAGTAGGTGC	1	0.885745		TAGAGCTAGTGTCCCG	1	Ccr9+/+	0.369194	CAGCTGGAGCTCAACT	0	Ccr9-/-	0.997966		CAGCCGAAGCTAACAA	2	Ccr9+/+	1.46478	GACGTGCAGCCAGAAC	1	Ccr9-/-	2.26528		CAGATCAAGCGCCTCA	3	Ccr9+/+	1.80361	CTGAAGTTCGCAGGCT	4	Ccr9-/-	1.92874
TGGGAAGGTTATCCGA	0	0.676836		CTAGTGATCTTGTATC	0	0.713397		CAGATCAAGTATGACA	1	1.11078		TAGAGCTCATGCTAGT-1	1	Ccr9+/+	1.07848	CAGCTGGGTAGTACCT	0	Ccr9-/-	0.35192		CAGCTAAAGTCCATAC	2	Ccr9+/+	1.02515	GAGGTGAAGACTTTCG	1	Ccr9-/-	1.47034		CAGATCACACCTTGTC	3	Ccr9+/+	1.31055	CTGATCCGTGATAAAC	4	Ccr9-/-	1.71953
TGGGAAGGTTGGTGGA	0	0.695282		CTCATTACATATGCTG	0	0.805652		CAGCAGCCAATGAAAC	1	1.00123		TAGAGCTGTACGCACC	1	Ccr9+/+	0.109845	CAGGTGCGTAGAGTGC	0	Ccr9-/-	0.199894		CAGGTGCAGTTACGGG	2	Ccr9+/+	0.783365	GATCTAGAGTGTCTCA	1	Ccr9-/-	2.39536		CAGCAGCGTAGTAGTA	3	Ccr9+/+	1.55639	CTGCGGACAGGTTTCA	4	Ccr9-/-	3.15235
TGGGCGTAGAACAACT	0	0.734325		CTCATTACATTATCTC	0	1.0717		CAGCAGCGTCGAACAG	1	0.277754		TAGGCATTCCAGAAGG	1	Ccr9+/+	1.3472	CAGTAACAGGCATGTG	0	Ccr9-/-	1.62775		CAGGTGCGTCTCACCT	2	Ccr9+/+	1.26972	GATGAAACATTCGACA	1	Ccr9-/-	1.76622		CAGCTAACACGTTGGC	3	Ccr9+/+	1.24005	CTGCTGTAGTTACGGG	4	Ccr9-/-	1.35368
TGGGCGTTCAATCTCT	0	1.42375		CTCCTAGGTACAGTTC	0	1.53912		CAGCATAAGTTCCACA	1	2.48387		TAGGCATTCGTTGACA	1	Ccr9+/+	0.89372	CAGTAACTCGAACGGA	0	Ccr9-/-	0.61508		CAGTAACAGAAGATTC	2	Ccr9+/+	0.949052	GATGAGGTCACTCCTG	1	Ccr9-/-	1.42664		CAGCTGGTCAGGCGAA	3	Ccr9+/+	1.28542	CTGCTGTTCATCGATG	4	Ccr9-/-	3.14841
TGGTTAGCAGTAACGG	0	0.90307		CTCCTAGGTCTAACGT	0	0.896607		CAGCATATCTGCGTAA	1	1.55051		TAGTGGTCAGCTATTG	1	Ccr9+/+	0.464468	CAGTCCTAGGAGTTTA	0	Ccr9-/-	0.908292		CAGTAACTCGCAAACT	2	Ccr9+/+	0.829507	GCAATCACACCAGATT-1	1	Ccr9-/-	1.6496		CAGGTGCTCTTGGGTA	3	Ccr9+/+	2.6873	CTGGTCTTCGTGGTCG	4	Ccr9-/-	1.97953
TGTATTCTCTGTCTAT	0	1.35205		CTCGAAAAGCTCAACT	0	1.5401		CAGCTAACACCCTATC	1	1.2433		TAGTGGTGTTATCACG	1	Ccr9+/+	0.805929	CAGTCCTCAGACACTT	0	Ccr9-/-	0.546012		CATATGGTCGGCGCTA	2	Ccr9+/+	0.861608	GCACTCTCAATCTACG	1	Ccr9-/-	2.94441		CAGTAACGTAGAGGAA	3	Ccr9+/+	1.17672	CTGTGCTAGCGACGTA	4	Ccr9-/-	1.68945
TGTCCCAAGAGTACAT	0	1.43057		CTCGGAGAGGAATGGA	0	1.51829		CAGCTAACATCCGGGT	1	0.983269		TAGTTGGAGGATGGAA	1	Ccr9+/+	0.461595	CAGTCCTTCATACGGT	0	Ccr9-/-	1.87018		CATATGGTCTCATTCA	2	Ccr9+/+	1.76591	GCATGATAGAAGAAGC	1	Ccr9-/-	1.32977		CAGTCCTGTACCGTTA	3	Ccr9+/+	2.01066	CTGTTTACATGCAATC	4	Ccr9-/-	1.81102
TGTGGTAGTGCCTGGT	0	0.586179		CTCGGAGCAGTAGAGC-1	0	1.49376		CAGGTGCAGGTACTCT	1	1.03102		TAGTTGGGTAAGGGCT	1	Ccr9+/+	1.31398	CATATGGAGAGGTAGA	0	Ccr9-/-	0.531648		CATCAAGCACCTGGTG	2	Ccr9+/+	1.01383	GCATGCGTCTTGTCAT	1	Ccr9-/-	1.95846		CAGTCCTGTCACAAGG	3	Ccr9+/+	1.33031	CTTACCGAGCAGCCTC	4	Ccr9-/-	2.08968
TTAACTCAGTACACCT	0	0.248733		CTCGGGACAGGCGATA	0	0.89122		CATATGGCACATGTGT	1	0.811948		TATGCCCCAATAGCAA	1	Ccr9+/+	0.49572	CATATGGGTGCAGTAG	0	Ccr9-/-	0.869782		CATCAAGGTAAGCACG	2	Ccr9+/+	1.10213	GCGCAACCATCATCCC	1	Ccr9-/-	0.931887		CAGTCCTTCTGCTGTC	3	Ccr9+/+	1.56574	CTTGGCTTCTTGGGTA	4	Ccr9-/-	1.62809
TTAACTCGTGATGTGG	0	1.16918		CTCGTCAAGCTGCGAA	0	1.09783		CATATTCCACTGAAGG	1	1.37272		TCAACGAGTCCCTACT	1	Ccr9+/+	1.16835	CATCGGGTCCGAAGAG	0	Ccr9-/-	0.421814		CATCGGGAGCGTGAGT	2	Ccr9+/+	1.41722	GCGCCAAGTTATCCGA	1	Ccr9-/-	1.58025		CATATGGAGCGCCTCA	3	Ccr9+/+	1.43873	GAAATGAGTTTGGCGC	4	Ccr9-/-	1.85913
TTAGGACGTGGTCCGT	0	1.64546		CTCTAATCATCGATGT	0	2.04		CATATTCGTCTAAACC	1	0.938453		TCAACGAGTTTGTTGG	1	Ccr9+/+	0.717795	CATGCCTAGCAGCGTA	0	Ccr9-/-	0.30035		CATCGGGCAAGCGATG	2	Ccr9+/+	0.661375	GCGCCAATCTTAACCT	1	Ccr9-/-	0.947072		CATATTCCACCAACCG	3	Ccr9+/+	1.2799	GAACCTAGTGTAAGTA	4	Ccr9-/-	1.32892
TTAGGACTCCTTGCCA	0	1.6042		CTCTAATTCTTAGCCC	0	1.9428		CATATTCTCCCAAGTA	1	1.73277		TCAATCTGTAGAGTGC	1	Ccr9+/+	0.186132	CATTATCAGACCTTTG	0	Ccr9-/-	0.418439		CATCGGGGTAGAAGGA	2	Ccr9+/+	0.421053	GCGCGATTCGATGAGG	1	Ccr9-/-	1.5872		CATCAAGCAAATCCGT	3	Ccr9+/+	1.5296	GAAGCAGGTCTCACCT	4	Ccr9-/-	1.78078
TTAGGCACACATGGGA	0	2.15268		CTCTACGTCAGGCCCA	0	0.904002		CATCAGATCATGCAAC	1	1.07359		TCACGAAGTATTCTCT	1	Ccr9+/+	0.122863	CATTATCGTATTCTCT	0	Ccr9-/-	1.39115		CATGACAAGAGGTTGC	2	Ccr9+/+	1.35884	GCGGGTTGTGACAAAT	1	Ccr9-/-	1.39288		CATCAAGCAGCCTATA	3	Ccr9+/+	1.39877	GAAGCAGTCGAATCCA	4	Ccr9-/-	1.54079
TTAGGCACAGACGTAG	0	0.990758		CTCTGGTAGAGACTAT	0	0.802636		CATGACATCTCGCTTG	1	1.34234		TCAGATGAGTACGCCC	1	Ccr9+/+	0.359236	CCACCTAAGGGTTTCT	0	Ccr9-/-	0.934744		CATGCCTGTGGCGAAT	2	Ccr9+/+	2.42235	GCTGCAGCAGTAACGG	1	Ccr9-/-	0.898556		CATCCACCACACCGCA	3	Ccr9+/+	1.75012	GAATGAACAGGCTCAC	4	Ccr9-/-	1.66628
TTAGGCATCTTGTATC	0	0.956538		CTCTGGTAGCAATATG	0	2.05375		CATGCCTAGCAGGTCA	1	0.803598		TCAGATGTCAGGCGAA	1	Ccr9+/+	0.710313	CCACCTATCAGTTGAC	0	Ccr9-/-	1.62665		CATTATCTCATAACCG	2	Ccr9+/+	1.22705	GCTGCGAAGAGTCTGG	1	Ccr9-/-	1.87306		CATCGGGCAGTCAGCC	3	Ccr9+/+	2.56223	GACCAATCAATCCGAT	4	Ccr9-/-	1.68535
TTAGTTCAGTGGACGT	0	1.57243		CTCTGGTTCCATGCTC	0	0.887367		CATGCCTTCTAACTCT	1	1.43559		TCAGCTCAGTTCGATC	1	Ccr9+/+	1.36583	CCACGGAAGAGAGCTC	0	Ccr9-/-	0.866342		CCAATCCCAAGCCCAC	2	Ccr9+/+	1.14867	GCTTGAAAGGTGGGTT	1	Ccr9-/-	2.18927		CATGACACAATTCCTT	3	Ccr9+/+	3.04445	GACTACAGTGACGGTA	4	Ccr9-/-	1.69316
TTAGTTCCACCTCGGA	0	1.4969		CTGAAACAGTAGCGGT	0	1.29321		CCAATCCTCAACGAAA	1	1.18881		TCAGCTCTCTGCTGCT	1	Ccr9+/+	1.50286	CCACGGAGTACTTGAC	0	Ccr9-/-	1.24657		CCACCTACACTACAGT	2	Ccr9+/+	0.789234	GGACGTCAGTTCCACA	1	Ccr9-/-	1.42406		CATGACACATGCCTAA	3	Ccr9+/+	1.2623	GAGCAGATCTCGATGA	4	Ccr9-/-	1.56682
TTAGTTCCACGGCGTT	0	1.18644		CTGAAACCACCAGATT	0	1.08846		CCACCTAGTGGTTTCA-1	1	0.272742		TCAGGATGTAGCGATG	1	Ccr9+/+	0.47783	CCACGGATCATAGCAC	0	Ccr9-/-	0.63083		CCACTACAGCCAGAAC	2	Ccr9+/+	2.03652	GGCGACTAGTTTAGGA	1	Ccr9-/-	2.32699		CATGCCTCATGCCCGA	3	Ccr9+/+	1.26924	GAGGTGAAGTATCGAA	4	Ccr9-/-	1.84268
TTAGTTCGTAACGTTC	0	0.415475		CTGAAGTCACTTACGA	0	0.984805		CCACGGACATATGGTC	1	1.28515		TCAGGATGTCTCACCT	1	Ccr9+/+	0.642466	CCACTACGTGAGGGTT	0	Ccr9-/-	0.821923		CCACTACAGTGGAGAA	2	Ccr9+/+	1.89155	GGGAATGGTGGCAAAC	1	Ccr9-/-	3.00646		CCAATCCAGACATAAC	3	Ccr9+/+	2.13621	GATCAGTCAATGAAAC	4	Ccr9-/-	0.770568
TTATGCTAGGACACCA	0	0.627268		CTGAAGTTCTATCGCC	0	1.55644		CCAGCGACAAACTGCT	1	2.0788		TCAGGATTCAAGGCTT	1	Ccr9+/+	0.0907139	CCATGTCCATCACGTA	0	Ccr9-/-	1.63132		CCACTACGTATTCTCT	2	Ccr9+/+	1.00596	GGTGAAGGTTCCATGA	1	Ccr9-/-	3.06174		CCAATCCAGTGCCATT	3	Ccr9+/+	1.04452	GATCGCGGTCAGTGGA	4	Ccr9-/-	2.42795
TTCCCAGAGGCTAGCA	0	1.72203		CTGATAGAGAGATGAG	0	1.5102		CCAGCGACACGACGAA	1	1.12773		TCAGGTACACGGTGTC	1	Ccr9+/+	1.03836	CCATTCGGTACTTAGC	0	Ccr9-/-	0.832053		CCCAATCAGTGAAGTT	2	Ccr9+/+	0.735193	GTACTCCAGTTAGCGG	1	Ccr9-/-	0.841365		CCACCTAAGTACACCT	3	Ccr9+/+	1.73708	GATCTAGAGTGAACAT	4	Ccr9-/-	2.52418
TTCCCAGGTATAGGTA	0	0.999325		CTGATAGTCTAACGGT	0	2.1375		CCAGCGAGTGGTCTCG	1	2.33693		TCAGGTAGTACAGCAG	1	Ccr9+/+	0.694077	CCCAATCGTCTGATTG	0	Ccr9-/-	1.19477		CCCAATCCAAACTGTC	2	Ccr9+/+	0.75497	GTACTCCGTTCTGTTT	1	Ccr9-/-	1.33496		CCACGGAGTACCATCA	3	Ccr9+/+	1.67881	GATGAGGTCGGCTACG	4	Ccr9-/-	1.80361
TTCCCAGGTATCTGCA	0	2.16471		CTGATCCAGCGGCTTC	0	2.60035		CCATGTCAGATAGGAG	1	0.975781		TCAGGTATCAGCAACT	1	Ccr9+/+	0.59472	CCCAGTTCATACGCCG	0	Ccr9-/-	1.03622		CCCTCCTCATTCTTAC	2	Ccr9+/+	0.985418	GTACTTTAGAGGGATA	1	Ccr9-/-	1.35884		CCACTACGTACAGTGG	3	Ccr9+/+	1.15938	GATGCTACAGCGTCCA	4	Ccr9-/-	2.30576
TTCCCAGTCACAACGT	0	0.943346		CTGATCCAGGTCATCT	0	1.48381		CCCAGTTCAACGATCT	1	1.97462		TCAGGTATCTCCAACC	1	Ccr9+/+	0.0778097	CCCAGTTCATTGGTAC	0	Ccr9-/-	1.24381		CCGGGATAGCTAGTGG	2	Ccr9+/+	1.43442	GTAGGCCTCCCGACTT	1	Ccr9-/-	1.12549		CCATTCGGTCGCATCG	3	Ccr9+/+	1.5792	GCAATCAGTGCAACTT	4	Ccr9-/-	1.46165
TTCCCAGTCCCAACGG	0	1.48752		CTGATCCGTGGCTCCA	0	1.36562		CCGGGATTCAACACTG	1	1.37916		TCATTTGTCACCCTCA	1	Ccr9+/+	0.743461	CCCTCCTAGTGGGTTG	0	Ccr9-/-	0.388866		CCGGGATAGGGAACGG	2	Ccr9+/+	0.429878	GTATCTTGTGCAGTAG	1	Ccr9-/-	1.43312		CCCAATCAGAATAGGG	3	Ccr9+/+	0.957566	GCATACAAGTCAAGGC	4	Ccr9-/-	1.8979
TTCGAAGAGTAGATGT	0	1.15558		CTGCCTAGTCACAAGG	0	1.41531		CCGGTAGGTCACAAGG	1	0.800839		TCCACACTCAACGGCC	1	Ccr9+/+	0.795976	CCGGGATTCACTCCTG	0	Ccr9-/-	0.79806		CCGGGATGTTTGGCGC	2	Ccr9+/+	1.03981	GTATCTTGTGGCAAAC	1	Ccr9-/-	0.960455		CCCTCCTGTTGTTTGG	3	Ccr9+/+	1.55211	GCCTCTAAGTCCAGGA	4	Ccr9-/-	2.77501
[truncated: 8,454 more rows]

## Sheet: Fig.5
Figure 5a
Naïve CD4+	Runx3						Tbx21						Cbfb1						Cbfb2
[truncated: 13 more rows]

## Sheet: Fig.6
Figure 6b	(Cbfb+/+ n=7, Cbfb2m/2m n=5)
	CD8αα+							Foxp3+
Cbfb+/+	60.5	48.3	48.4	60.8	57.3	57.8	55.9	2.57	4.72	4.6	2.67	4.43	4.56	4.4
[truncated: 10 more rows]

## Sheet: Fig.7
Figure 7b,c
[truncated: 11 more rows]

## Sheet: Fig.S1
Figure S1b	(n=4)
[truncated: 22 more rows]

[truncated: 6 more sheets: Fig.S2, Fig.S3, Fig.S5, Fig.S6, Fig.S7, Fig.S8]
